# Supplementary material for: Proteomics analysis of serum small extracellular vesicles for the longitudinal study of a glioblastoma multiforme mouse model
Source: Sci Rep. 2020 Nov 24;10:20498. doi: 10.1038/s41598-020-77535-8 (PMC7686310; doi:10.1038/s41598-020-77535-8)
Supplement: Supplementary file 2 — Supplementary Information 2. [file 41598_2020_77535_MOESM2_ESM.xlsx]

## Sheet: 100ul PPT- SEC
1. Identified and quantified protein groups of sEV purified by precipitation (PPT) and by Size Exclusion Chromatography (SEC) from 100 ul of mouse serum
													Serum 100 ul
													Precipitation			Size exclusion chromatography
													A1	B1	C1	A1	A2	A3
Checked	Master	Accession	Description	Contaminant	Coverage	# Peptides	# PSMs	# Unique Peptides	# Protein Groups	# AAs	MW [kDa]	calc. pI	Area: F1: Sample	Area: F2: Sample	Area: F3: Sample	Area: F4: Sample	Area: F5: Sample	Area: F6: Sample	emPAI	Score Sequest HT	# Peptides Sequest HT
FALSE	Master Protein	Q61838	Pregnancy zone protein OS=Mus musculus GN=Pzp PE=1 SV=3	FALSE	65	106	1711	104	1	1495	165,748	6,68	2000000000	2200000000	1700000000	620000000	450000000	480000000	3107,403	5651,0611679554	106
FALSE	Master Protein	P01027	Complement C3 OS=Mus musculus GN=C3 PE=1 SV=3	FALSE	72	116	1703	116	1	1663	186,366	6,73	5100000000	2100000000	2200000000	140000000	110000000	71000000	240,186	5505	116
FALSE	Master Protein	P11276	Fibronectin OS=Mus musculus GN=Fn1 PE=1 SV=4	FALSE	70	135	1533	135	1	2477	272,368	5,59	2300000000	830000000	1500000000	180000000	150000000	180000000	284,851	5219	135
FALSE	Master Protein	P06909	Complement factor H OS=Mus musculus GN=Cfh PE=1 SV=2	FALSE	81	97	1416	97	1	1234	139,047	6,99	3600000000	1700000000	1600000000	68000000	77000000	88000000	2591,944	4787	97
FALSE	Master Protein	E9Q414	Apolipoprotein B-100 OS=Mus musculus GN=Apob PE=1 SV=1	FALSE	56	238	1385	238	1	4505	509,113	6,81	430000000	320000000	240000000	320000000	220000000	270000000	60,772	4179	238
FALSE	Master Protein	P07724	Serum albumin OS=Mus musculus GN=Alb PE=1 SV=3	FALSE	92	91	1153	89	1	608	68,648	6,07	1100000000	1200000000	940000000	760000000	2100000000	1400000000	52232,451	3486,9192302227	91
FALSE	Master Protein	P01837	Ig kappa chain C region OS=Mus musculus PE=1 SV=1	FALSE	100	18	978	18	1	106	11,771	5,41	3100000000	3100000000	2900000000	110000000	110000000	290000000	2511886430,51	2887	18
FALSE	Master Protein	Q921I1	Serotransferrin OS=Mus musculus GN=Tf PE=1 SV=1	FALSE	72	73	901	73	1	697	76,674	7,18	1200000000	920000000	820000000	240000000	130000000	160000000	2570,914	2877	73
FALSE	Master Protein	P01865	Ig gamma-2A chain C region, membrane-bound form OS=Mus musculus GN=Igh-1a PE=1 SV=3	FALSE	50	25	810	23	1	398	43,921	6,29	1400000000	990000000	1300000000	170000000	77000000	69000000	163788,371	2479	25
FALSE	Master Protein	P35441	Thrombospondin-1 OS=Mus musculus GN=Thbs1 PE=1 SV=1	FALSE	65	92	712	90	1	1170	129,564	4,96	1400000000	610000000	640000000	180000000	200000000	140000000	532,67	2232,0633058548	92
FALSE	Master Protein	P01872	Ig mu chain C region OS=Mus musculus GN=Ighm PE=1 SV=2	FALSE	61	47	700	47	1	454	49,94	7,01	4300000000	2400000000	2700000000	1700000000	2700000000	1300000000	90472,572	2217	47
FALSE	Master Protein	P28665	Murinoglobulin-1 OS=Mus musculus GN=Mug1 PE=1 SV=3	FALSE	60	73	608	48	1	1476	165,193	6,42	590000000	430000000	460000000	73000000	90000000	45000000	116,34	2089	73
FALSE	Master Protein	P01864	Ig gamma-2A chain C region secreted form OS=Mus musculus PE=1 SV=1	FALSE	26	14	620	12	1	335	36,573	8,22	920000000	3500000000	1500000000	120000000	32000000	280000000	79431,823	1930	14
FALSE	Master Protein	P01869	Ig gamma-1 chain C region, membrane-bound form OS=Mus musculus GN=Ighg1 PE=1 SV=2	FALSE	48	18	617	18	1	393	43,359	6,44	2300000000	2300000000	1300000000	90000000	51000000	72000000	8575,959	1901	18
FALSE	Master Protein	P20918	Plasminogen OS=Mus musculus GN=Plg PE=1 SV=3	FALSE	78	59	566	59	1	812	90,749	6,6	1700000000	270000000	610000000	19000000	12000000	9600000	331,46	1869	59
FALSE	Master Protein	P01029	Complement C4-B OS=Mus musculus GN=C4b PE=1 SV=3	FALSE	54	74	553	74	1	1738	192,794	7,53	660000000	470000000	610000000	130000000	88000000	100000000	39,239	1822	74
FALSE	Master Protein	P07759	Serine protease inhibitor A3K OS=Mus musculus GN=Serpina3k PE=1 SV=2	FALSE	56	26	470	17	1	418	46,85	5,16	1400000000	560000000	940000000	25000000	26000000	48000000	463,159	1649	26
FALSE	Master Protein	P01878	Ig alpha chain C region OS=Mus musculus PE=1 SV=1	FALSE	54	19	449	19	1	344	36,852	5,06	1300000000	1300000000	3700000000	610000000	160000000	190000000	8375,776	1499	19
FALSE	Master Protein	P28666	Murinoglobulin-2 OS=Mus musculus GN=Mug2 PE=1 SV=2	FALSE	56	69	447	44	1	1451	162,279	6,74	240000000	120000000	160000000	21000000	14000000	7300000	46,863	1463	69
FALSE	Master Protein	P01867	Ig gamma-2B chain C region OS=Mus musculus GN=Igh-3 PE=1 SV=3	FALSE	52,970297029703	25	441	25	1	404	44,231	6,52	3500000000	5200000000	2300000000	160000000	65000000	27000000	2737,42	1437,8462921381	25
FALSE	Master Protein	P03987	Ig gamma-3 chain C region OS=Mus musculus PE=1 SV=2	FALSE	61	20	439	20	1	398	43,901	7,14	1400000000	1700000000	95000000	17000000	16000000	12000000	232,572	1354	20
FALSE	Master Protein	P06684	Complement C5 OS=Mus musculus GN=C5 PE=1 SV=2	FALSE	50	69	346	69	1	1680	188,759	6,81	510000000	250000000	290000000	9800000	2900000	1900000	19,434	1150	69
FALSE	Master Protein	Q61147	Ceruloplasmin OS=Mus musculus GN=Cp PE=1 SV=2	FALSE	52	51	310	51	1	1061	121,074	5,85	570000000	390000000	340000000	21000000	12000000	13000000	53,431	1046	51
FALSE	Master Protein	Q91X72	Hemopexin OS=Mus musculus GN=Hpx PE=1 SV=2	FALSE	66	35	318	35	1	460	51,285	7,8	1700000000	720000000	780000000	72000000	14000000	15000000	90,525	951,02477645874	35
FALSE	Master Protein	P13020	Gelsolin OS=Mus musculus GN=Gsn PE=1 SV=3	FALSE	59	37	221	37	1	780	85,888	6,18	810000000	180000000	230000000	15000000	4800000	1200000	58,948	823	37
FALSE	Master Protein	Q8CG14	Complement C1s-A subcomponent OS=Mus musculus GN=C1sa PE=2 SV=2	FALSE	69	41	242	26	1	688	76,808	5,08	120000000	170000000	100000000	47000000	56000000	37000000	122,285	776	41
FALSE	Master Protein	P32261	Antithrombin-III OS=Mus musculus GN=Serpinc1 PE=1 SV=1	FALSE	54	29	207	24	1	465	51,971	6,46	270000000	180000000	310000000	51000000	70000000	5200000	67,129	675	29
FALSE	Master Protein	P11680	Properdin OS=Mus musculus GN=Cfp PE=2 SV=2	FALSE	31	13	191	13	1	464	50,293	7,84	1400000000	61000000	100000000	7900000	220000	78000	60,585	637	13
FALSE	Master Protein	Q03734	Serine protease inhibitor A3M OS=Mus musculus GN=Serpina3m PE=1 SV=2	FALSE	38	14	195	4	1	418	47,034	6,1	7800000	12000000	5900000	1700000	NaN	NaN	17,738	618	14
FALSE	Master Protein	Q00896	Alpha-1-antitrypsin 1-3 OS=Mus musculus GN=Serpina1c PE=1 SV=2	FALSE	52	20	174	7	1	412	45,794	5,44	140000000	200000000	6400000	15000000	3200000	5400000	86,992	610	20
FALSE	Master Protein	P08607	C4b-binding protein OS=Mus musculus GN=C4bpa PE=1 SV=3	FALSE	41,36460554371	15	199	15	1	469	51,49	7,15	1100000000	180000000	1200000000	33000000	72000000	25000000	11,023	584	15
FALSE	Master Protein	Q9QWK4	CD5 antigen-like OS=Mus musculus GN=Cd5l PE=1 SV=3	FALSE	75	41	240	41	1	352	38,837	5,16	690000000	320000000	79000000	240000000	150000000	140000000	1231,847	576	41
FALSE	Master Protein	Q8BTM8	Filamin-A OS=Mus musculus GN=Flna PE=1 SV=5	FALSE	36,985266339252	67	191	61	1	2647	281,046	6,04	38000000	21000000	18000000	23000000	18000000	34000000	2,968	570	67
FALSE	Master Protein	P06330	Ig heavy chain V region AC38 205.12 OS=Mus musculus PE=1 SV=1	FALSE	79	9	191	7	1	118	12,926	7,11	120000000	130000000	620000000	63000000	35000000	63000000	1929,698	560,65148961544	9
FALSE	Master Protein	P14106	Complement C1q subcomponent subunit B OS=Mus musculus GN=C1qb PE=1 SV=2	FALSE	49	12	178	12	1	253	26,701	8,15	1600000000	56000000	210000000	8400000	1800000	80000000	37,312	507	12
FALSE	Master Protein	Q61646	Haptoglobin OS=Mus musculus GN=Hp PE=1 SV=1	FALSE	63	25	165	25	1	347	38,727	6,29	830000000	96000000	110000000	94000000	71000000	55000000	140,254	497	25
FALSE	Master Protein	A6X935	Inter alpha-trypsin inhibitor, heavy chain 4 OS=Mus musculus GN=Itih4 PE=1 SV=2	FALSE	46	32	156	32	1	942	104,594	6,4	200000000	120000000	100000000	64000000	63000000	32000000	11,776	495	32
FALSE	Master Protein	Q8CG16	Complement C1r-A subcomponent OS=Mus musculus GN=C1ra PE=1 SV=1	FALSE	65	38	162	38	1	707	80,022	5,66	370000000	320000000	340000000	65000000	63000000	26000000	65,608	481	38
FALSE	Master Protein	P22599	Alpha-1-antitrypsin 1-2 OS=Mus musculus GN=Serpina1b PE=1 SV=2	FALSE	55	18	128	4	1	413	45,946	5,54	68000000	11000000	1400000	NaN	NaN	NaN	67,129	476,23555457592	18
FALSE	Master Protein	O08677	Kininogen-1 OS=Mus musculus GN=Kng1 PE=1 SV=1	FALSE	40	26	168	26	1	661	73,056	6,54	520000000	120000000	60000000	54000000	71000000	56000000	37,075	475	26
FALSE	Master Protein	P04186	Complement factor B OS=Mus musculus GN=Cfb PE=1 SV=2	FALSE	42	30	140	30	1	761	84,951	7,37	230000000	170000000	140000000	6600000	2700000	6300000	14,459	456	30
FALSE	Master Protein	P29788	Vitronectin OS=Mus musculus GN=Vtn PE=1 SV=2	FALSE	42	19	145	19	1	478	54,814	5,88	180000000	350000000	430000000	77000000	78000000	27000000	32,405	456	19
FALSE	Master Protein	O70570	Polymeric immunoglobulin receptor OS=Mus musculus GN=Pigr PE=1 SV=1	FALSE	44	26	132	26	1	771	84,946	5,4	61000000	46000000	34000000	72000000	44000000	100000000	11,826	455	26
FALSE	Master Protein	P06728	Apolipoprotein A-IV OS=Mus musculus GN=Apoa4 PE=1 SV=3	FALSE	74	34	157	34	1	395	45,001	5,47	72000000	16000000	31000000	290000000	290000000	110000000	286,298	448	34
FALSE	Master Protein	Q8K182	Complement component C8 alpha chain OS=Mus musculus GN=C8a PE=1 SV=1	FALSE	61	30	131	30	1	587	66,038	6,54	140000000	94000000	58000000	8600000	7100000	13000000	12,769	438	30
FALSE	Master Protein	Q61702	Inter-alpha-trypsin inhibitor heavy chain H1 OS=Mus musculus GN=Itih1 PE=1 SV=2	FALSE	41	26	123	26	1	907	101,004	6,96	310000000	120000000	240000000	NaN	NaN	1100000	8,49	434	26
FALSE	Master Protein	P97290	Plasma protease C1 inhibitor OS=Mus musculus GN=Serping1 PE=1 SV=3	FALSE	36	21	136	21	1	504	55,549	6,29	710000000	480000000	490000000	42000000	71000000	190000000	39,616	429	21
FALSE	Master Protein	Q00623	Apolipoprotein A-I OS=Mus musculus GN=Apoa1 PE=1 SV=2	FALSE	57	28	164	28	1	264	30,597	5,73	470000000	93000000	48000000	690000000	600000000	40000000	3161,278	427	28
FALSE	Master Protein	P01843	Ig lambda-1 chain C region OS=Mus musculus PE=1 SV=1	FALSE	85	6	131	6	1	105	11,568	6,27	190000000	21000000	26000000	28000000	17000000	19000000	999	422	6
FALSE	Master Protein	Q01339	Beta-2-glycoprotein 1 OS=Mus musculus GN=Apoh PE=1 SV=1	FALSE	60	22	142	22	1	345	38,593	8,22	560000000	49000000	150000000	19000000	34000000	9800000	42,288	407,8911485672	22
FALSE	Master Protein	P01801	Ig heavy chain V-III region J606 OS=Mus musculus PE=1 SV=1	FALSE	45	5	113	1	1	115	12,802	7,12	40000000	NaN	3100000	NaN	NaN	NaN	145,78	404	5
FALSE	Master Protein	P01756	Ig heavy chain V region MOPC 104E OS=Mus musculus PE=1 SV=1	FALSE	64	4	121	2	1	117	12,975	7,11	140000000	100000000	74000000	770000	NaN	610000	145,78	403	4
FALSE	Master Protein	Q8BH35	Complement component C8 beta chain OS=Mus musculus GN=C8b PE=1 SV=1	FALSE	41	20	109	20	1	589	66,186	7,77	190000000	140000000	85000000	1800000	NaN	NaN	9	395	20
FALSE	Master Protein	Q00897	Alpha-1-antitrypsin 1-4 OS=Mus musculus GN=Serpina1d PE=1 SV=1	FALSE	46	17	109	2	1	413	45,969	5,44	22000000	15000000	22000000	NaN	NaN	NaN	28,764	384	17
FALSE	Master Protein	P19221	Prothrombin OS=Mus musculus GN=F2 PE=1 SV=1	FALSE	46	27	124	27	1	618	70,224	6,43	180000000	57000000	89000000	86000000	32000000	55000000	22,263	367	27
FALSE	Master Protein	Q8CFG8	Complement C1s-B subcomponent OS=Mus musculus GN=C1sb PE=2 SV=1	FALSE	28	18	115	3	1	688	76,651	4,92	23000000	12000000	15000000	NaN	86000	NaN	9	352,4131513834	18
FALSE	Master Protein	P08226	Apolipoprotein E OS=Mus musculus GN=Apoe PE=1 SV=2	FALSE	69	30	125	30	1	311	35,844	5,68	170000000	88000000	82000000	390000000	240000000	33000000	386,468	345	30
FALSE	Master Protein	P98064	Mannan-binding lectin serine protease 1 OS=Mus musculus GN=Masp1 PE=1 SV=2	FALSE	45	30	112	30	1	704	79,916	5,55	150000000	95000000	85000000	43000000	47000000	49000000	16,191	341	30
FALSE	Master Protein	Q91WP6	Serine protease inhibitor A3N OS=Mus musculus GN=Serpina3n PE=1 SV=1	FALSE	32	12	85	7	1	418	46,688	5,82	72000000	66000000	27000000	3600000	1700000	NaN	8,047	310,70244717598	12
FALSE	Master Protein	O88783	Coagulation factor V OS=Mus musculus GN=F5 PE=1 SV=1	FALSE	19,560238204306	36	107	36	1	2183	247,076	6,05	76000000	57000000	38000000	8600000	9100000	5300000	1,63	305	36
FALSE	Master Protein	P21614	Vitamin D-binding protein OS=Mus musculus GN=Gc PE=1 SV=2	FALSE	56	21	90	21	1	476	53,565	5,5	69000000	40000000	36000000	31000000	8400000	32000000	19,893	305	21
FALSE	Master Protein	P01798	Ig heavy chain V-III region E109 OS=Mus musculus PE=1 SV=1	FALSE	24	3	79	1	1	113	12,639	7,39	11000000	4100000	5600000	NaN	NaN	NaN	20,544	305	3
FALSE	Master Protein	Q9ESB3	Histidine-rich glycoprotein OS=Mus musculus GN=Hrg PE=1 SV=2	FALSE	48	24	99	24	1	525	59,126	7,66	410000000	150000000	140000000	44000000	33000000	8500000	19,893	285	24
FALSE	Master Protein	Q08879	Fibulin-1 OS=Mus musculus GN=Fbln1 PE=1 SV=2	FALSE	35,177304964539	21	90	21	1	705	77,981	5,16	120000000	84000000	78000000	2500000	2600000	250000	6,686	284	21
FALSE	Master Protein	P98086	Complement C1q subcomponent subunit A OS=Mus musculus GN=C1qa PE=1 SV=2	FALSE	37	11	87	11	1	245	25,958	9,11	650000000	570000000	61000000	140000000	49000000	5900000	20,544	275	11
FALSE	Master Protein	Q61703	Inter-alpha-trypsin inhibitor heavy chain H2 OS=Mus musculus GN=Itih2 PE=1 SV=1	FALSE	28	17	82	17	1	946	105,861	7,27	270000000	130000000	73000000	2000000	2400000	NaN	2,728	263	17
FALSE	Master Protein	P01631	Ig kappa chain V-II region 26-10 OS=Mus musculus PE=1 SV=1	FALSE	46	6	69	6	1	113	12,265	8,88	2600000000	820000000	620000000	230000000	54000000	230000000	250,189	248	6
FALSE	Master Protein	P01592	Immunoglobulin J chain OS=Mus musculus GN=Jchain PE=1 SV=4	FALSE	72	16	101	16	1	159	18,002	4,89	180000000	78000000	66000000	44000000	95000000	12000000	1667,101	245,64288175106	16
FALSE	Master Protein	Q07968	Coagulation factor XIII B chain OS=Mus musculus GN=F13b PE=1 SV=2	FALSE	48	22	73	22	1	669	76,145	6,92	140000000	63000000	56000000	1000000	640000	NaN	7,733	243	22
FALSE	Master Protein	P01844	Ig lambda-2 chain C region OS=Mus musculus GN=Iglc2 PE=1 SV=1	FALSE	77	7	77	4	1	104	11,247	6,27	8200000	4800000	14000000	1700000	8600000	540000	99	242	7
FALSE	Master Protein	P26039	Talin-1 OS=Mus musculus GN=Tln1 PE=1 SV=2	FALSE	24	41	91	41	1	2541	269,653	6,18	7200000	5000000	2700000	19000000	22000000	12000000	1,25	235	41
FALSE	Master Protein	Q02105	Complement C1q subcomponent subunit C OS=Mus musculus GN=C1qc PE=1 SV=2	FALSE	30	10	83	10	1	246	25,975	8,54	490000000	280000000	100000000	20000000	61000000	140000000	21,758	234	10
FALSE	Master Protein	Q91WP0	Mannan-binding lectin serine protease 2 OS=Mus musculus GN=Masp2 PE=1 SV=1	FALSE	32	18	79	18	1	685	75,468	6,07	62000000	49000000	70000000	6200000	3200000	18000000	4,712	232	18
FALSE	Master Protein	P23953	Carboxylesterase 1C OS=Mus musculus GN=Ces1c PE=1 SV=4	FALSE	19	10	75	10	1	554	61,017	5,06	600000000	190000000	220000000	830000	NaN	4400000	3,394	231	10
FALSE	Master Protein	P01749	Ig heavy chain V region 3 OS=Mus musculus GN=Ighv1-61 PE=1 SV=1	FALSE	41	2	59	2	1	117	13,007	7,87	96000000	5500000	110000000	8400000	NaN	3500000	14,849	228,09001994133	2
FALSE	Master Protein	P29699	Alpha-2-HS-glycoprotein OS=Mus musculus GN=Ahsg PE=1 SV=1	FALSE	42	9	53	9	1	345	37,302	6,51	81000000	57000000	95000000	28000000	9800000	NaN	21,758	225	9
FALSE	Master Protein	Q8VDD5	Myosin-9 OS=Mus musculus GN=Myh9 PE=1 SV=4	FALSE	23	40	79	40	1	1960	226,232	5,66	12000000	3700000	3700000	11000000	12000000	5600000	1,534	223	40
FALSE	Master Protein	P39039	Mannose-binding protein A OS=Mus musculus GN=Mbl1 PE=1 SV=1	FALSE	53	10	61	10	1	239	25,38	7,61	52000000	47000000	27000000	12000000	18000000	20000000	15,379	220	10
FALSE	Master Protein	P18528	Ig heavy chain V region 6.96 OS=Mus musculus PE=4 SV=1	FALSE	72	5	70	2	1	98	11	7,93	1800000000	660000000	250000000	190000000	11000000	4800000	250,189	215	5
FALSE	Master Protein	P02088	Hemoglobin subunit beta-1 OS=Mus musculus GN=Hbb-b1 PE=1 SV=2	FALSE	78	14	74	8	1	147	15,83	7,65	37000000	32000000	30000000	67000000	37000000	22000000	150,991	206	14
FALSE	Master Protein	Q61129	Complement factor I OS=Mus musculus GN=Cfi PE=1 SV=3	FALSE	36,81592039801	17	66	17	1	603	67,217	7,46	140000000	52000000	43000000	4200000	3000000	4900000	3,437	205	17
FALSE	Master Protein	Q9DBD0	Inhibitor of carbonic anhydrase OS=Mus musculus GN=Ica PE=1 SV=1	FALSE	44	21	64	21	1	700	76,715	7,25	58000000	46000000	35000000	NaN	1100000	6300000	4,541	204	21
FALSE	Master Protein	Q8BPB5	EGF-containing fibulin-like extracellular matrix protein 1 OS=Mus musculus GN=Efemp1 PE=1 SV=1	FALSE	36	14	61	14	1	493	54,916	5,14	140000000	19000000	29000000	NaN	NaN	NaN	9	201	14
FALSE	Master Protein	O89020	Afamin OS=Mus musculus GN=Afm PE=1 SV=2	FALSE	35	18	68	18	1	608	69,334	5,78	35000000	43000000	27000000	2100000	2600000	2100000	3,948	199,93134868145	18
FALSE	Master Protein	P01807	Ig heavy chain V region X44 OS=Mus musculus PE=1 SV=1	FALSE	66	8	61	4	1	119	13,238	7,94	160000000	15000000	11000000	24000000	12000000	25000000	99	198	8
FALSE	Master Protein	Q06890	Clusterin OS=Mus musculus GN=Clu PE=1 SV=1	FALSE	38	19	64	19	1	448	51,623	5,67	370000000	170000000	72000000	17000000	18000000	41000000	14,849	195	19
FALSE	Master Protein	Q61704	Inter-alpha-trypsin inhibitor heavy chain H3 OS=Mus musculus GN=Itih3 PE=1 SV=3	FALSE	24,859392575928	14	59	14	1	889	99,296	6,05	85000000	87000000	58000000	5300000	7500000	1200000	3,184	194	14
FALSE	Master Protein	Q62351	Transferrin receptor protein 1 OS=Mus musculus GN=Tfrc PE=1 SV=1	FALSE	31	22	80	22	1	763	85,677	6,57	3800000	840000	8000000	74000000	40000000	56000000	5,381	192,80127632618	22
FALSE	Master Protein	Q80YX1	Tenascin OS=Mus musculus GN=Tnc PE=1 SV=1	FALSE	26	34	73	34	1	2110	231,659	4,89	8700000	7700000	5800000	23000000	17000000	26000000	1,338	187	34
FALSE	Master Protein	P29621	Serine protease inhibitor A3C OS=Mus musculus GN=Serpina3c PE=2 SV=1	FALSE	17	6	52	1	1	417	46,737	7,88	2000000	NaN	850000	NaN	NaN	NaN	2,162	181	6
FALSE	Master Protein	P63017	Heat shock cognate 71 kDa protein OS=Mus musculus GN=Hspa8 PE=1 SV=1	FALSE	36	21	60	19	1	646	70,827	5,52	6400000	5200000	3000000	23000000	16000000	21000000	5,31	164	21
FALSE	Master Protein	P01647	Ig kappa chain V-V region HP 124E1 OS=Mus musculus PE=1 SV=1	FALSE	66	6	51	3	1	108	11,958	8,46	520000000	12000000	2200000	27000000	5300000	NaN	45,416	163	6
FALSE	Master Protein	P18531	Ig heavy chain V region 3-6 OS=Mus musculus GN=Ighv3-6 PE=1 SV=1	FALSE	39	3	44	3	1	116	13,087	8,78	160000000	19000000	29000000	42000000	19000000	32000000	999	163	3
FALSE	Master Protein	P82198	Transforming growth factor-beta-induced protein ig-h3 OS=Mus musculus GN=Tgfbi PE=1 SV=1	FALSE	35	16	46	16	1	683	74,55	7,06	24000000	15000000	12000000	8500000	5100000	9200000	3,037	161	16
FALSE	Master Protein	O70362	Phosphatidylinositol-glycan-specific phospholipase D OS=Mus musculus GN=Gpld1 PE=1 SV=1	FALSE	26,284348864994	16	51	16	1	837	93,196	7,12	56000000	21000000	39000000	2700000	2000000	5400000	2,244	157	16
FALSE	Master Protein	P01810	Ig heavy chain V region J539 OS=Mus musculus PE=1 SV=1	FALSE	40	5	47	1	1	119	13,232	7,96	330000000	NaN	120000000	NaN	65000000	220000000	9	154,81524682045	5
FALSE	Master Protein	P41317	Mannose-binding protein C OS=Mus musculus GN=Mbl2 PE=1 SV=2	FALSE	52	12	47	12	1	244	25,941	5,06	140000000	86000000	21000000	41000000	57000000	32000000	23,245	152	12
FALSE	Master Protein	P12246	Serum amyloid P-component OS=Mus musculus GN=Apcs PE=1 SV=2	FALSE	43,75	8	47	8	1	224	26,23	6,35	320000000	230000000	11000000	960000	3900000	580000	11,328	151	8
FALSE	Master Protein	Q61508	Extracellular matrix protein 1 OS=Mus musculus GN=Ecm1 PE=1 SV=2	FALSE	39	18	50	18	1	559	62,792	6,8	53000000	28000000	18000000	1700000	5100000	5300000	4,52	145	18
FALSE	Master Protein	Q9QXC1	Fetuin-B OS=Mus musculus GN=Fetub PE=1 SV=1	FALSE	30	10	39	10	1	388	42,685	6,61	74000000	53000000	23000000	2200000	320000	NaN	4,995	139	10
FALSE	Master Protein	Q6GQT1	Alpha-2-macroglobulin-P OS=Mus musculus GN=A2m PE=2 SV=2	FALSE	18	21	47	19	1	1474	164,248	6,61	23000000	10000000	13000000	2700000	NaN	3700000	0,914	137	21
FALSE	Master Protein	P18527	Ig heavy chain V region 914 OS=Mus musculus PE=1 SV=1	FALSE	55	4	47	3	1	97	10,654	9,17	510000000	330000000	230000000	90000000	57000000	180000000	38,811	137	4
FALSE	Master Protein	P18525	Ig heavy chain V region 5-84 OS=Mus musculus PE=1 SV=1	FALSE	40	4	46	1	1	117	12,863	8,88	280000000	260000000	210000000	NaN	34000000	120000000	12,895	132	4
FALSE	Master Protein	P01638	Ig kappa chain V-V region L6 (Fragment) OS=Mus musculus PE=4 SV=1	FALSE	43	5	45	3	1	115	12,977	7,81	110000000	110000000	2700000	28000000	8100000	1100000	157,489	132	5
FALSE	Master Protein	P01942	Hemoglobin subunit alpha OS=Mus musculus GN=Hba PE=1 SV=2	FALSE	85	10	57	10	1	142	15,076	8,22	70000000	14000000	8400000	77000000	16000000	8300000	132,352	131	10
FALSE	Master Protein	Q9DBB9	Carboxypeptidase N subunit 2 OS=Mus musculus GN=Cpn2 PE=1 SV=2	FALSE	33	13	42	13	1	547	60,441	5,88	58000000	42000000	31000000	12000000	4700000	1900000	4,055	131	13
FALSE	Master Protein	P01654	Ig kappa chain V-III region PC 2880/PC 1229 OS=Mus musculus PE=1 SV=1	FALSE	100	7	38	3	1	111	11,973	5,34	39000000	NaN	NaN	33000000	9600000	NaN	157,489	130	7
FALSE	Master Protein	P01845	Ig lambda-3 chain C region OS=Mus musculus GN=Iglc3 PE=1 SV=1	FALSE	59	5	39	2	1	104	11,363	5,33	5700000	1100000	NaN	8300000	5700000	NaN	20,544	129,81707406044	5
FALSE	Master Protein	P01635	Ig kappa chain V-V region K2 (Fragment) OS=Mus musculus PE=1 SV=1	FALSE	43	6	47	6	1	115	12,573	8,31	200000000	35000000	24000000	140000000	170000000	130000000	36,276	129	6
FALSE	Master Protein	P01646	Ig kappa chain V-V region HP 123E6 OS=Mus musculus PE=1 SV=1	FALSE	61	5	48	2	1	108	11,982	7,97	490000000	400000000	270000000	190000000	800000	NaN	45,416	129	5
FALSE	Master Protein	Q9Z1T2	Thrombospondin-4 OS=Mus musculus GN=Thbs4 PE=1 SV=1	FALSE	25	16	40	15	1	963	106,299	4,67	32000000	6400000	19000000	5400000	1900000	8300000	2,57	128	16
FALSE	Master Protein	P26262	Plasma kallikrein OS=Mus musculus GN=Klkb1 PE=1 SV=2	FALSE	30	14	45	14	1	638	71,336	8,02	47000000	17000000	17000000	13000000	3500000	3200000	1,894	128	14
FALSE	Master Protein	P01898	H-2 class I histocompatibility antigen, Q10 alpha chain OS=Mus musculus GN=H2-Q10 PE=1 SV=3	FALSE	34	9	43	7	1	325	37,227	5,25	38000000	17000000	12000000	NaN	NaN	NaN	4,275	128,23129940033	9
FALSE	Master Protein	Q8K0E8	Fibrinogen beta chain OS=Mus musculus GN=Fgb PE=1 SV=1	FALSE	38	14	41	14	1	481	54,718	7,08	26000000	12000000	20000000	2400000	1500000	6000000	3,394	123	14
FALSE	Master Protein	Q07456	Protein AMBP OS=Mus musculus GN=Ambp PE=1 SV=2	FALSE	29	9	41	9	1	349	39,004	6,32	120000000	73000000	20000000	330000	4500000	10000000	4,456	123	9
FALSE	Master Protein	P01670	Ig kappa chain V-III region PC 6684 OS=Mus musculus PE=1 SV=1	FALSE	62	5	40	2	1	111	12,032	8	29000000	21000000	20000000	25000000	220000	5200000	62,096	122	5
FALSE	Master Protein	P01660	Ig kappa chain V-III region PC 3741/TEPC 111 OS=Mus musculus PE=1 SV=1	FALSE	58	5	37	2	1	111	12,092	5,38	200000000	130000000	NaN	24000000	16000000	NaN	62,096	118	5
FALSE	Master Protein	P03977	Ig kappa chain V-III region 50S10.1 OS=Mus musculus PE=1 SV=1	FALSE	77	6	33	2	1	111	12,035	5,06	NaN	NaN	NaN	2900000	260000	NaN	62,096	117	6
FALSE	Master Protein	P07309	Transthyretin OS=Mus musculus GN=Ttr PE=1 SV=1	FALSE	57	9	41	9	1	147	15,766	6,16	60000000	19000000	19000000	45000000	150000000	140000000	137,95	114	9
FALSE	Master Protein	P01746	Ig heavy chain V region 93G7 OS=Mus musculus PE=2 SV=1	FALSE	27	3	37	3	1	140	15,504	8,4	130000000	45000000	17000000	22000000	12000000	5600000	6,197	112	3
FALSE	Master Protein	P01633	Ig kappa chain V19-17 OS=Mus musculus GN=Igk-V19-17 PE=1 SV=1	FALSE	34	5	48	4	1	149	16,423	6,92	820000000	2400000	19000000	32000000	8100000	920000	9	111	5
FALSE	Master Protein	P01751	Ig heavy chain V region B1-8/186-2 OS=Mus musculus GN=Ighv1-72 PE=1 SV=1	FALSE	47	4	39	3	1	139	15,409	8,79	470000000	140000	320000000	760000	770000	NaN	9	109	4
FALSE	Master Protein	P06336	Ig epsilon chain C region OS=Mus musculus PE=4 SV=2	FALSE	36	11	36	11	1	421	47,291	7,44	15000000	5200000	12000000	6500000	2600000	NaN	4,337	109	11
FALSE	Master Protein	P68033	Actin, alpha cardiac muscle 1 OS=Mus musculus GN=Actc1 PE=1 SV=1	FALSE	33	14	46	1	1	377	41,992	5,39	NaN	NaN	NaN	5200000	NaN	NaN	7,913	106	14
FALSE	Master Protein	O88947	Coagulation factor X OS=Mus musculus GN=F10 PE=1 SV=1	FALSE	26	10	34	10	1	481	53,983	5,66	67000000	28000000	19000000	1200000	2700000	NaN	2,481	106	10
FALSE	Master Protein	P16546	Spectrin alpha chain, non-erythrocytic 1 OS=Mus musculus GN=Sptan1 PE=1 SV=4	FALSE	14	25	44	25	1	2472	284,422	5,33	NaN	NaN	NaN	11000000	19000000	10000000	0,52	104	25
FALSE	Master Protein	Q60590	Alpha-1-acid glycoprotein 1 OS=Mus musculus GN=Orm1 PE=1 SV=1	FALSE	15	2	33	1	1	207	23,88	5,85	15000000	78000000	71000000	NaN	NaN	NaN	1,31	103	2
FALSE	Master Protein	P01803	Ig heavy chain V region AMPC1 OS=Mus musculus PE=1 SV=1	FALSE	31,858407079646	4	38	2	1	113	12,683	7,99	NaN	NaN	NaN	1700000	NaN	5600000	9	102	4
FALSE	Master Protein	P01783	Ig heavy chain V region MOPC 21 (Fragment) OS=Mus musculus PE=1 SV=1	FALSE	16	2	37	1	1	136	15,061	8,62	56000000	2300000	5100000	NaN	NaN	NaN	4,179	102	2
FALSE	Master Protein	P01637	Ig kappa chain V-V region T1 OS=Mus musculus PE=4 SV=1	FALSE	34,375	3	34	1	1	128	14,376	8,59	NaN	NaN	NaN	NaN	1900000	NaN	24,119	101	3
FALSE	Master Protein	Q06770	Corticosteroid-binding globulin OS=Mus musculus GN=Serpina6 PE=1 SV=1	FALSE	27	9	30	9	1	397	44,74	5,24	67000000	42000000	40000000	1200000	NaN	NaN	2,728	100	9
FALSE	Master Protein	O70165	Ficolin-1 OS=Mus musculus GN=Fcn1 PE=1 SV=1	FALSE	32	12	40	12	1	334	36,275	6,52	14000000	29000000	13000000	68000000	31000000	84000000	7,799	100	12
FALSE	Master Protein	P01639	Ig kappa chain V-V region MOPC 41 OS=Mus musculus GN=Gm5571 PE=1 SV=1	FALSE	33	6	30	6	1	130	14,302	5,48	110000000	9800000	16000000	29000000	15000000	NaN	62,096	99	6
FALSE	Master Protein	Q61247	Alpha-2-antiplasmin OS=Mus musculus GN=Serpinf2 PE=1 SV=1	FALSE	21	8	33	8	1	491	54,937	6,3	110000000	94000000	50000000	3600000	4500000	4700000	2,511	99	8
FALSE	Master Protein	P01665	Ig kappa chain V-III region PC 7043 OS=Mus musculus PE=1 SV=1	FALSE	58	4	28	1	1	111	11,995	4,61	14000000	350000	NaN	7100000	2500000	NaN	30,623	98	4
FALSE	Master Protein	Q60994	Adiponectin OS=Mus musculus GN=Adipoq PE=1 SV=2	FALSE	25	6	33	6	1	247	26,792	5,57	290000000	94000000	86000000	43000000	1300000	8600000	3,642	96	6
FALSE	Master Protein	P52430	Serum paraoxonase/arylesterase 1 OS=Mus musculus GN=Pon1 PE=1 SV=2	FALSE	41	8	31	8	1	355	39,54	5,22	91000000	48000000	81000000	5600000	2700000	NaN	3,642	94	8
FALSE	Master Protein	P07361	Alpha-1-acid glycoprotein 2 OS=Mus musculus GN=Orm2 PE=1 SV=1	FALSE	16	3	30	2	1	207	23,828	5,45	5200000	11000000	8900000	NaN	NaN	NaN	1,154	93	3
FALSE	Master Protein	P06683	Complement component C9 OS=Mus musculus GN=C9 PE=1 SV=2	FALSE	27	12	30	12	1	548	61,962	5,78	13000000	9400000	3900000	2400000	3500000	17000000	1,829	92	12
FALSE	Master Protein	P01787	Ig heavy chain V regions TEPC 15/S107/HPCM1/HPCM2/HPCM3 OS=Mus musculus PE=1 SV=1	FALSE	48,780487804878	6	28	4	1	123	13,769	6,62	63000000	31000000	18000000	NaN	NaN	NaN	36,276	91	6
FALSE	Master Protein	Q8BH61	Coagulation factor XIII A chain OS=Mus musculus GN=F13a1 PE=1 SV=3	FALSE	19	13	33	13	1	732	83,155	5,92	30000000	20000000	16000000	1200000	890000	1700000	1,482	87	13
FALSE	Master Protein	P02089	Hemoglobin subunit beta-2 OS=Mus musculus GN=Hbb-b2 PE=1 SV=2	FALSE	57	10	38	4	1	147	15,868	8,05	NaN	NaN	NaN	5300000	2700000	NaN	27,48	86	10
FALSE	Master Protein	Q8VCG4	Complement component C8 gamma chain OS=Mus musculus GN=C8g PE=1 SV=1	FALSE	38	5	25	5	1	202	22,494	9,25	29000000	33000000	14000000	36000000	15000000	NaN	5,813	85	5
FALSE	Master Protein	P01636	Ig kappa chain V-V region MOPC 149 OS=Mus musculus PE=1 SV=1	FALSE	46	4	27	4	1	108	12,023	7,28	28000000	1500000	NaN	96000000	62000000	11000000	9	85	4
FALSE	Master Protein	P18524	Ig heavy chain V region RF OS=Mus musculus PE=1 SV=1	FALSE	60	6	30	4	1	117	12,858	9,29	490000000	360000000	200000000	48000000	5600000	17000000	18,307	83	6
FALSE	Master Protein	P01667	Ig kappa chain V-III region PC 6308 OS=Mus musculus PE=1 SV=1	FALSE	58	4	23	1	1	111	12,064	4,61	850000	NaN	NaN	NaN	NaN	NaN	30,623	83	4
FALSE	Master Protein	Q8VCM7	Fibrinogen gamma chain OS=Mus musculus GN=Fgg PE=1 SV=1	FALSE	33	12	27	12	1	436	49,36	5,86	18000000	2500000	3500000	3500000	7300000	5400000	2,481	82	12
FALSE	Master Protein	P01750	Ig heavy chain V region 102 OS=Mus musculus PE=1 SV=1	FALSE	34	3	20	2	1	117	12,858	8,6	290000000	21000000	42000000	NaN	NaN	NaN	5,813	77	3
FALSE	Master Protein	B2RPV6	Multimerin-1 OS=Mus musculus GN=Mmrn1 PE=1 SV=2	FALSE	12	14	29	14	1	1210	136,02	7,71	6700000	730000	1600000	9500000	8800000	6200000	0,736	77	14
FALSE	Master Protein	P70389	Insulin-like growth factor-binding protein complex acid labile subunit OS=Mus musculus GN=Igfals PE=1 SV=1	FALSE	16	7	24	7	1	603	66,918	6,6	15000000	9100000	3000000	NaN	NaN	NaN	1,276	76	7
FALSE	Master Protein	Q9R098	Hepatocyte growth factor activator OS=Mus musculus GN=Hgfac PE=1 SV=1	FALSE	13	6	22	6	1	653	70,522	7,03	17000000	4400000	6600000	1700000	NaN	6900000	1,219	76	6
FALSE	Master Protein	Q61805	Lipopolysaccharide-binding protein OS=Mus musculus GN=Lbp PE=1 SV=2	FALSE	17	8	30	8	1	481	53,022	8,5	47000000	34000000	12000000	2800000	1400000	4700000	2,511	74	8
FALSE	Master Protein	O54890	Integrin beta-3 OS=Mus musculus GN=Itgb3 PE=1 SV=2	FALSE	26	12	32	12	1	787	86,681	5,24	NaN	NaN	NaN	21000000	33000000	29000000	1,512	72	12
FALSE	Master Protein	P14847	C-reactive protein OS=Mus musculus GN=Crp PE=1 SV=2	FALSE	38	7	21	7	1	225	25,344	6,2	46000000	32000000	42000000	NaN	NaN	NaN	7,111	70	7
FALSE	Master Protein	P01819	Ig heavy chain V region MOPC 141 OS=Mus musculus PE=4 SV=1	FALSE	7	1	26	1	1	144	15,749	8,43	180000000	4000000	3900000	21000000	17000000	NaN	2,162	69	1
FALSE	Master Protein	Q64726	Zinc-alpha-2-glycoprotein OS=Mus musculus GN=Azgp1 PE=1 SV=2	FALSE	29	8	24	8	1	307	35,31	6,18	18000000	8600000	13000000	NaN	NaN	NaN	3,084	69	8
FALSE	Master Protein	Q80YC5	Coagulation factor XII OS=Mus musculus GN=F12 PE=1 SV=2	FALSE	27	9	24	9	1	597	65,658	6,84	39000000	19000000	11000000	6300000	1100000	NaN	2,981	68	9
FALSE	Master Protein	P33622	Apolipoprotein C-III OS=Mus musculus GN=Apoc3 PE=1 SV=2	FALSE	19	1	19	1	1	99	10,975	4,75	150000000	39000000	56000000	64000000	8400000	19000000	2,981	67	1
FALSE	Master Protein	P01675	Ig kappa chain V-VI region XRPC 44 OS=Mus musculus PE=1 SV=1	FALSE	56	4	22	4	1	107	11,62	8,44	NaN	110000000	14000000	27000000	24000000	14000000	9	67	4
FALSE	Master Protein	P49182	Heparin cofactor 2 OS=Mus musculus GN=Serpind1 PE=1 SV=1	FALSE	20	9	24	9	1	478	54,462	7,34	34000000	33000000	12000000	NaN	NaN	NaN	1,512	67	9
FALSE	Master Protein	P51910	Apolipoprotein D OS=Mus musculus GN=Apod PE=1 SV=1	FALSE	26,984126984127	5	21	5	1	189	21,516	4,91	43000000	38000000	1800000	NaN	NaN	NaN	6,943	64	5
FALSE	Master Protein	Q8CIZ8	von Willebrand factor OS=Mus musculus GN=Vwf PE=1 SV=2	FALSE	6	13	25	13	1	2813	309,063	5,5	2900000	220000	780000	5600000	3500000	2000000	0,279	62	13
FALSE	Master Protein	Q8K0D2	Hyaluronan-binding protein 2 OS=Mus musculus GN=Habp2 PE=1 SV=2	FALSE	20	8	23	8	1	558	62,316	6,37	15000000	3800000	9700000	880000	NaN	NaN	2,008	61	8
FALSE	Master Protein	P03953	Complement factor D OS=Mus musculus GN=Cfd PE=1 SV=1	FALSE	28,957528957529	4	15	4	1	259	28,039	6,67	62000000	8800000	21000000	NaN	NaN	NaN	6,743	60	4
FALSE	Master Protein	Q8VHX6	Filamin-C OS=Mus musculus GN=Flnc PE=1 SV=3	FALSE	5	12	24	5	1	2726	290,937	5,95	20000000	13000000	NaN	1400000	870000	750000	0,202	60	12
FALSE	Master Protein	Q8K1B8	Fermitin family homolog 3 OS=Mus musculus GN=Fermt3 PE=1 SV=1	FALSE	18	9	19	9	1	665	75,587	7,05	13000000	6200000	5900000	NaN	2900000	NaN	0,751	59	9
FALSE	Master Protein	P04945	Ig kappa chain V-VI region NQ2-6.1 OS=Mus musculus PE=2 SV=1	FALSE	14	1	16	1	1	108	11,706	8,84	150000000	460000	460000	NaN	NaN	NaN	1,512	59	1
FALSE	Master Protein	P20029	78 kDa glucose-regulated protein OS=Mus musculus GN=Hspa5 PE=1 SV=3	FALSE	12	6	20	4	1	655	72,377	5,16	7000000	3700000	NaN	780000	1200000	NaN	0,607	58	6
FALSE	Master Protein	P26928	Hepatocyte growth factor-like protein OS=Mus musculus GN=Mst1 PE=2 SV=2	FALSE	20	8	19	8	1	716	80,567	7,56	23000000	7000000	2900000	NaN	NaN	NaN	0,84	57	8
FALSE	Master Protein	Q9R0G6	Cartilage oligomeric matrix protein OS=Mus musculus GN=Comp PE=1 SV=2	FALSE	17	7	17	6	1	755	82,289	4,64	4200000	570000	2200000	NaN	NaN	NaN	0,607	57	7
FALSE	Master Protein	P01630	Ig kappa chain V-II region 7S34.1 OS=Mus musculus PE=1 SV=1	FALSE	21	3	17	3	1	113	12,488	8,65	170000000	23000000	54000000	NaN	1900000	NaN	5,813	53	3
FALSE	Master Protein	P01661	Ig kappa chain V-III region MOPC 63 OS=Mus musculus PE=1 SV=1	FALSE	45	2	16	1	1	131	14,282	4,75	NaN	76000000	71000000	NaN	NaN	NaN	9	53	2
FALSE	Master Protein	P16301	Phosphatidylcholine-sterol acyltransferase OS=Mus musculus GN=Lcat PE=1 SV=2	FALSE	18	7	18	7	1	438	49,715	6,43	16000000	10000000	9900000	450000	1200000	NaN	1,31	53	7
FALSE	Master Protein	P01648	Ig kappa chain V-V region HP 91A3 OS=Mus musculus PE=1 SV=1	FALSE	41	4	22	1	1	108	11,954	8,47	54000000	43000000	NaN	NaN	NaN	NaN	9	50	4
FALSE	Master Protein	Q9JHH6	Carboxypeptidase B2 OS=Mus musculus GN=Cpb2 PE=1 SV=1	FALSE	21	7	18	7	1	422	48,84	7,97	30000000	17000000	12000000	9600000	NaN	4600000	1,565	49	7
FALSE	Master Protein	P01626	Ig kappa chain V-II region MOPC 167 OS=Mus musculus PE=1 SV=1	FALSE	21	1	12	1	1	112	12,341	6,62	52000000	1100000	370000	9400000	3000000	13000000	1,154	47	1
FALSE	Master Protein	Q8BL66	Early endosome antigen 1 OS=Mus musculus GN=Eea1 PE=1 SV=2	FALSE	11	14	21	14	1	1411	160,817	5,77	NaN	NaN	NaN	4700000	4600000	5500000	0,468	46	14
FALSE	Master Protein	Q00724	Retinol-binding protein 4 OS=Mus musculus GN=Rbp4 PE=1 SV=2	FALSE	42	5	11	5	1	201	23,191	5,99	26000000	22000000	23000000	NaN	180000	NaN	2,511	46	5
FALSE	Master Protein	P01642	Ig kappa chain V-V region L7 (Fragment) OS=Mus musculus GN=Gm10881 PE=1 SV=1	FALSE	23	2	15	2	1	115	12,607	5,94	120000000	4400000	9200000	14000000	37000000	3800000	5,31	46	2
FALSE	Master Protein	P06328	Ig heavy chain V region VH558 B4 OS=Mus musculus PE=1 SV=1	FALSE	39	2	13	1	1	117	12,825	9,1	NaN	970000	NaN	NaN	NaN	NaN	4,623	46	2
FALSE	Master Protein	Q3UV17	Keratin, type II cytoskeletal 2 oral OS=Mus musculus GN=Krt76 PE=1 SV=1	FALSE	7	6	20	2	1	594	62,806	8,43	430000000	NaN	210000000	11000000	NaN	3700000	0,585	46	6
FALSE	Master Protein	P01786	Ig heavy chain V region MOPC 47A OS=Mus musculus PE=1 SV=1	FALSE	25	4	15	2	1	117	12,967	8,84	240000	NaN	1300000	2800000	4600000	NaN	4,179	46	4
FALSE	Master Protein	Q8R121	Protein Z-dependent protease inhibitor OS=Mus musculus GN=Serpina10 PE=1 SV=1	FALSE	18	6	13	6	1	448	51,764	5,67	47000000	16000000	20000000	NaN	NaN	NaN	0,616	45	6
FALSE	Master Protein	O35598	Disintegrin and metalloproteinase domain-containing protein 10 OS=Mus musculus GN=Adam10 PE=1 SV=2	FALSE	10	7	19	7	1	749	83,914	7,94	NaN	NaN	NaN	3600000	3300000	4900000	0,482	45	7
FALSE	Master Protein	P08071	Lactotransferrin OS=Mus musculus GN=Ltf PE=1 SV=4	FALSE	13	7	18	7	1	707	77,788	8,53	6600000	2100000	3200000	NaN	NaN	NaN	0,52	44	7
FALSE	Master Protein	P01758	Ig heavy chain V region 108A OS=Mus musculus GN=Igh-VJ558 PE=4 SV=1	FALSE	12	1	16	1	1	117	12,963	7,97	29000000	25000000	150000000	7700000	NaN	10000000	2,162	44	1
FALSE	Master Protein	P01662	Ig kappa chain V-III region ABPC 22/PC 9245 OS=Mus musculus PE=1 SV=1	FALSE	44	3	15	2	1	111	12,034	5,06	NaN	NaN	NaN	8600000	2800000	NaN	9	44	3
FALSE	Master Protein	P16858	Glyceraldehyde-3-phosphate dehydrogenase OS=Mus musculus GN=Gapdh PE=1 SV=2	FALSE	31	6	16	6	1	333	35,787	8,25	6400000	2500000	2000000	6500000	8300000	5500000	1,581	43	6
FALSE	Master Protein	P09055	Integrin beta-1 OS=Mus musculus GN=Itgb1 PE=1 SV=1	FALSE	15	11	18	11	1	798	88,173	5,94	NaN	NaN	NaN	1200000	4700000	6700000	1,11	43	11
FALSE	Master Protein	P51885	Lumican OS=Mus musculus GN=Lum PE=1 SV=2	FALSE	18	5	14	5	1	338	38,241	6,43	17000000	11000000	13000000	NaN	NaN	NaN	1,371	43	5
FALSE	Master Protein	P21180	Complement C2 OS=Mus musculus GN=C2 PE=1 SV=2	FALSE	13	7	14	7	1	760	84,687	7,56	5000000	2800000	680000	NaN	NaN	NaN	0,455	42	7
FALSE	Master Protein	P11679	Keratin, type II cytoskeletal 8 OS=Mus musculus GN=Krt8 PE=1 SV=4	FALSE	6,3265306122449	5	16	1	1	490	54,531	5,82	NaN	NaN	3700000	NaN	NaN	NaN	0,778	42	5
FALSE	Master Protein	P04942	Ig kappa chain V-VI region NQ5-61.1.2 OS=Mus musculus PE=2 SV=1	FALSE	50	5	16	5	1	107	11,598	9,13	6300000	3200000	NaN	120000000	45000000	3700000	24,119	42	5
FALSE	Master Protein	Q03350	Thrombospondin-2 OS=Mus musculus GN=Thbs2 PE=1 SV=2	FALSE	3	3	15	1	1	1172	129,798	4,82	NaN	750000	NaN	NaN	NaN	NaN	0,248	41	3
FALSE	Master Protein	P06327	Ig heavy chain V region VH558 A1/A4 OS=Mus musculus GN=Gm5629 PE=2 SV=1	FALSE	12	1	12	1	1	117	12,962	9,1	140000000	29000000	120000000	NaN	NaN	NaN	1,512	40	1
FALSE	Master Protein	P01727	Ig lambda-1 chain V region S43 OS=Mus musculus PE=1 SV=1	FALSE	32	2	12	1	1	129	13,521	5,78	130000000	NaN	96000000	2600000	6000000	NaN	2,981	39	2
FALSE	Master Protein	P54116	Erythrocyte band 7 integral membrane protein OS=Mus musculus GN=Stom PE=1 SV=3	FALSE	11	3	16	3	1	284	31,355	6,93	NaN	NaN	1300000	20000000	8400000	2400000	1,054	38	3
FALSE	Master Protein	Q64727	Vinculin OS=Mus musculus GN=Vcl PE=1 SV=4	FALSE	10	8	16	8	1	1066	116,644	6	NaN	NaN	NaN	16000000	20000000	22000000	0,365	38	8
FALSE	Master Protein	P04919	Band 3 anion transport protein OS=Mus musculus GN=Slc4a1 PE=1 SV=1	FALSE	6,9967707212056	5	14	5	1	929	103,07	5,45	2200000	1600000	1000000	13000000	12000000	21000000	0,438	38	5
FALSE	Master Protein	Q9QZ25	Vascular non-inflammatory molecule 3 OS=Mus musculus GN=Vnn3 PE=1 SV=3	FALSE	17,8	6	12	6	1	500	56,269	6,29	8900000	6100000	10000000	NaN	NaN	NaN	0,817	38	6
FALSE	Master Protein	Q62261	Spectrin beta chain, non-erythrocytic 1 OS=Mus musculus GN=Sptbn1 PE=1 SV=2	FALSE	3	6	14	6	1	2363	274,052	5,58	NaN	NaN	NaN	5700000	2400000	3400000	0,122	36	6
FALSE	Master Protein	Q07797	Galectin-3-binding protein OS=Mus musculus GN=Lgals3bp PE=1 SV=1	FALSE	13	5	11	5	1	577	64,45	5,14	12000000	7500000	2200000	NaN	NaN	920000	0,585	36	5
FALSE	Master Protein	P29533	Vascular cell adhesion protein 1 OS=Mus musculus GN=Vcam1 PE=1 SV=1	FALSE	11	7	13	7	1	739	81,265	5,3	5100000	1600000	1000000	860000	NaN	4500000	0,551	34	7
FALSE	Master Protein	P51437	Cathelicidin antimicrobial peptide OS=Mus musculus GN=Camp PE=1 SV=2	FALSE	43	4	11	4	1	172	19,441	8,68	7200000	5900000	1700000	NaN	9100000	11000000	5,813	34	4
FALSE	Master Protein	P68368	Tubulin alpha-4A chain OS=Mus musculus GN=Tuba4a PE=1 SV=1	FALSE	22	6	13	3	1	448	49,892	5,06	NaN	NaN	NaN	NaN	1700000	3000000	1,015	33	6
FALSE	Master Protein	P01634	Ig kappa chain V-V region MOPC 21 OS=Mus musculus PE=1 SV=1	FALSE	18	3	15	1	1	136	14,892	6,76	NaN	NaN	NaN	NaN	NaN	NaN	2,728	32	3
FALSE	Master Protein	Q61768	Kinesin-1 heavy chain OS=Mus musculus GN=Kif5b PE=1 SV=3	FALSE	6	6	12	6	1	963	109,484	6,44	NaN	NaN	NaN	3600000	2200000	6400000	0,32	31,571576833725	6
FALSE	Master Protein	P11835	Integrin beta-2 OS=Mus musculus GN=Itgb2 PE=1 SV=2	FALSE	8	4	10	4	1	771	84,97	7,12	NaN	NaN	NaN	2800000	2100000	780000	0,216	30	4
FALSE	Master Protein	P53986	Monocarboxylate transporter 1 OS=Mus musculus GN=Slc16a1 PE=1 SV=1	FALSE	10	4	11	4	1	493	53,232	7,47	NaN	NaN	NaN	8200000	4300000	2100000	1,054	30	4
FALSE	Master Protein	Q61730	Interleukin-1 receptor accessory protein OS=Mus musculus GN=Il1rap PE=1 SV=1	FALSE	12	8	12	8	1	570	65,699	7,77	20000000	6100000	7800000	NaN	NaN	NaN	0,748	30	8
FALSE	Master Protein	P01632	Ig kappa chain V-I region S107A OS=Mus musculus GN=Igkv7-33 PE=2 SV=1	FALSE	35	3	12	2	1	114	12,709	8,98	430000	NaN	6500000	NaN	NaN	NaN	2,728	30	3
FALSE	Master Protein	P42703	Leukemia inhibitory factor receptor OS=Mus musculus GN=Lifr PE=1 SV=1	FALSE	4	4	9	4	1	1092	122,497	6,04	5600000	840000	2400000	NaN	NaN	NaN	0,215	30	4
FALSE	Master Protein	P01725	Ig lambda-1 chain V region S178 OS=Mus musculus PE=1 SV=1	FALSE	20	1	11	1	1	110	11,647	8	24000000	7200000	5500000	28000000	8200000	52000000	1,154	30	1
FALSE	Master Protein	P70274	Selenoprotein P OS=Mus musculus GN=Selenop PE=1 SV=3	FALSE	13	4	12	4	1	380	42,689	7,09	20000000	6500000	5900000	NaN	240000	NaN	0,833	30	4
FALSE	Master Protein	P01680	Ig kappa chain V-IV region S107B OS=Mus musculus PE=4 SV=1	FALSE	34	3	10	3	1	129	13,824	8,47	590000000	NaN	260000000	17000000	30000000	6000000	3,642	30	3
FALSE	Master Protein	P55065	Phospholipid transfer protein OS=Mus musculus GN=Pltp PE=1 SV=1	FALSE	9	4	10	4	1	493	54,419	6,62	16000000	7200000	7900000	NaN	NaN	NaN	0,425	30	4
FALSE	Master Protein	Q99JI6	Ras-related protein Rap-1b OS=Mus musculus GN=Rap1b PE=1 SV=2	FALSE	31	5	12	5	1	184	20,812	5,78	3900000	NaN	NaN	14000000	21000000	14000000	2,162	30	5
FALSE	Master Protein	Q9WVH9	Fibulin-5 OS=Mus musculus GN=Fbln5 PE=1 SV=1	FALSE	14,0625	5	10	5	1	448	50,16	4,7	11000000	2600000	2100000	410000	NaN	NaN	0,896	29	5
FALSE	Master Protein	Q19LI2	Alpha-1B-glycoprotein OS=Mus musculus GN=A1bg PE=1 SV=1	FALSE	14,84375	8	12	8	1	512	56,518	6,79	11000000	2700000	2900000	1200000	NaN	NaN	0,931	29	8
FALSE	Master Protein	P68369	Tubulin alpha-1A chain OS=Mus musculus GN=Tuba1a PE=1 SV=1	FALSE	20	6	12	3	1	451	50,104	5,06	NaN	NaN	NaN	2100000	540000	1200000	1,015	28	6
FALSE	Master Protein	Q3SXB8	Collectin-11 OS=Mus musculus GN=Colec11 PE=2 SV=2	FALSE	22	6	12	6	1	272	28,97	5,12	2500000	1000000	NaN	3000000	4600000	6000000	2,162	28	6
FALSE	Master Protein	P61939	Thyroxine-binding globulin OS=Mus musculus GN=Serpina7 PE=2 SV=1	FALSE	11	4	9	4	1	418	47,022	6,54	7500000	2000000	4000000	NaN	480000	NaN	0,778	28	4
FALSE	Master Protein	P00687	Alpha-amylase 1 OS=Mus musculus GN=Amy1 PE=1 SV=2	FALSE	16	6	11	4	1	511	57,607	6,96	NaN	NaN	3900000	NaN	3300000	2700000	0,859	27	6
FALSE	Master Protein	O35930	Platelet glycoprotein Ib alpha chain OS=Mus musculus GN=Gp1ba PE=1 SV=2	FALSE	6	4	8	4	1	734	80,005	5,87	7000000	NaN	NaN	16000000	7400000	4500000	0,688	27	4
FALSE	Master Protein	Q8K1I3	Secreted phosphoprotein 24 OS=Mus musculus GN=Spp2 PE=1 SV=2	FALSE	16	3	10	3	1	203	23,121	8,37	18000000	9600000	6200000	NaN	NaN	NaN	1,31	26,660456776619	3
FALSE	Master Protein	Q01279	Epidermal growth factor receptor OS=Mus musculus GN=Egfr PE=1 SV=1	FALSE	8	7	10	7	1	1210	134,766	6,86	15000000	NaN	NaN	1100000	NaN	NaN	0,281	26	7
FALSE	Master Protein	E9Q557	Desmoplakin OS=Mus musculus GN=Dsp PE=1 SV=1	FALSE	2	7	10	7	1	2883	332,706	6,8	9500000	2000000	3600000	NaN	NaN	NaN	0,101	26	7
FALSE	Master Protein	P52480	Pyruvate kinase PKM OS=Mus musculus GN=Pkm PE=1 SV=4	FALSE	13	5	9	5	1	531	57,808	7,47	1600000	2800000	2100000	5300000	3100000	NaN	0,45	26	5
FALSE	Master Protein	P03976	Ig kappa chain V-II region 17S29.1 OS=Mus musculus PE=1 SV=1	FALSE	11	1	9	1	1	113	12,382	7,99	8200000	NaN	NaN	NaN	890000	NaN	2,162	25	1
FALSE	Master Protein	Q60864	Stress-induced-phosphoprotein 1 OS=Mus musculus GN=Stip1 PE=1 SV=1	FALSE	9	4	10	4	1	543	62,542	6,8	NaN	NaN	NaN	3200000	5700000	1700000	0,389	25	4
FALSE	Master Protein	P01728	Ig lambda-2 chain V region OS=Mus musculus PE=3 SV=1	FALSE	41	3	8	2	1	117	12,214	5,74	1500000	26000000	NaN	36000000	NaN	NaN	5,31	24	3
FALSE	Master Protein	P01741	Ig heavy chain V region OS=Mus musculus PE=1 SV=1	FALSE	11	1	6	1	1	114	12,547	5,06	NaN	150000000	68000000	2500000	4500000	NaN	1,154	24	1
FALSE	Master Protein	Q8CIT9	Suprabasin OS=Mus musculus GN=Sbsn PE=2 SV=1	FALSE	12	3	7	3	1	700	72,29	7,31	1700000	NaN	NaN	3100000	2600000	3000000	0,259	24	3
FALSE	Master Protein	Q7TPR4	Alpha-actinin-1 OS=Mus musculus GN=Actn1 PE=1 SV=1	FALSE	9	7	12	4	1	892	103,004	5,38	330000	NaN	NaN	3100000	870000	NaN	0,348	24	7
FALSE	Master Protein	O88447	Kinesin light chain 1 OS=Mus musculus GN=Klc1 PE=1 SV=3	FALSE	11,460258780037	5	10	5	1	541	61,412	5,68	NaN	NaN	NaN	2900000	2900000	1700000	0,389	24	5
FALSE	Master Protein	P10852	4F2 cell-surface antigen heavy chain OS=Mus musculus GN=Slc3a2 PE=1 SV=1	FALSE	12	6	9	6	1	526	58,3	5,91	NaN	NaN	NaN	5800000	8500000	NaN	0,61	24	6
FALSE	Master Protein	E9Q7G0	Nuclear mitotic apparatus protein 1 OS=Mus musculus GN=Numa1 PE=1 SV=1	FALSE	1	2	7	2	1	2094	235,487	5,87	NaN	NaN	NaN	1100000	870000	1700000	0,04	23	2
FALSE	Master Protein	Q3UZ39	Leucine-rich repeat flightless-interacting protein 1 OS=Mus musculus GN=Lrrfip1 PE=1 SV=2	FALSE	13	5	7	5	1	729	79,201	4,82	NaN	NaN	NaN	NaN	3200000	2100000	0,377	23	5
FALSE	Master Protein	P17182	Alpha-enolase OS=Mus musculus GN=Eno1 PE=1 SV=3	FALSE	18	6	9	6	1	434	47,111	6,8	4100000	NaN	NaN	3000000	3400000	NaN	1,081	23	6
FALSE	Master Protein	Q62009	Periostin OS=Mus musculus GN=Postn PE=1 SV=2	FALSE	7	4	7	4	1	838	93,085	7,53	1900000	2400000	4200000	NaN	200000	NaN	0,252	23	4
FALSE	Master Protein	Q9CQW3	Vitamin K-dependent protein Z OS=Mus musculus GN=Proz PE=1 SV=1	FALSE	23	5	8	5	1	399	44,275	5,9	8800000	3600000	5000000	NaN	NaN	NaN	0,896	23,586665391922	5
FALSE	Master Protein	Q02257	Junction plakoglobin OS=Mus musculus GN=Jup PE=1 SV=3	FALSE	9	6	8	6	1	745	81,749	6,14	6700000	NaN	240000	NaN	NaN	NaN	0,455	23,467376947403	6
FALSE	Master Protein	Q80X90	Filamin-B OS=Mus musculus GN=Flnb PE=1 SV=3	FALSE	1	5	10	1	1	2602	277,651	5,71	NaN	NaN	NaN	NaN	NaN	490000	0,084	23	5
FALSE	Master Protein	Q05793	Basement membrane-specific heparan sulfate proteoglycan core protein OS=Mus musculus GN=Hspg2 PE=1 SV=1	FALSE	2	6	9	6	1	3707	398,039	6,32	590000	1300000	NaN	NaN	NaN	NaN	0,088	23	6
FALSE	Master Protein	Q9QXZ0	Microtubule-actin cross-linking factor 1 OS=Mus musculus GN=Macf1 PE=1 SV=2	FALSE	0,965460973619799	5	8	5	1	7354	831,362	5,43	NaN	NaN	NaN	1300000	1500000	1300000	0,027	22	5
FALSE	Master Protein	P68372	Tubulin beta-4B chain OS=Mus musculus GN=Tubb4b PE=1 SV=1	FALSE	15	4	8	4	1	445	49,799	4,89	570000	NaN	NaN	7000000	4500000	1500000	0,551	22	4
FALSE	Master Protein	P26041	Moesin OS=Mus musculus GN=Msn PE=1 SV=3	FALSE	13	5	7	4	1	577	67,725	6,6	NaN	4500000	3900000	NaN	NaN	NaN	0,389	22	5
FALSE	Master Protein	Q8K426	Resistin-like gamma OS=Mus musculus GN=Retnlg PE=1 SV=1	FALSE	38	3	7	3	1	117	12,526	7,39	9800000	2500000	2200000	NaN	9800000	3800000	2,981	21	3
FALSE	Master Protein	P57780	Alpha-actinin-4 OS=Mus musculus GN=Actn4 PE=1 SV=1	FALSE	5	4	8	1	1	912	104,911	5,41	NaN	NaN	NaN	NaN	NaN	460000	0,175	21	4
FALSE	Master Protein	P06151	L-lactate dehydrogenase A chain OS=Mus musculus GN=Ldha PE=1 SV=3	FALSE	11	5	8	5	1	332	36,475	7,74	620000	730000	660000	5600000	790000	7100000	0,833	21,651273727417	5
FALSE	Master Protein	E9PV24	Fibrinogen alpha chain OS=Mus musculus GN=Fga PE=1 SV=1	FALSE	8,2382762991128	4	8	4	1	789	87,375	6,11	11000000	4900000	960000	11000000	11000000	5100000	0,343	21	4
FALSE	Master Protein	P16294	Coagulation factor IX OS=Mus musculus GN=F9 PE=2 SV=3	FALSE	8	3	7	3	1	471	52,944	5,44	7000000	2300000	1600000	NaN	NaN	NaN	0,413	21	3
FALSE	Master Protein	P48678	Prelamin-A/C OS=Mus musculus GN=Lmna PE=1 SV=2	FALSE	10	6	8	6	1	665	74,193	6,98	6400000	NaN	NaN	2400000	6000000	NaN	0,379	21	6
FALSE	Master Protein	Q07235	Glia-derived nexin OS=Mus musculus GN=Serpine2 PE=1 SV=2	FALSE	13	5	8	5	1	397	44,179	9,85	3300000	2800000	2200000	5300000	4200000	2100000	0,73	21	5
FALSE	Master Protein	P01674	Ig kappa chain V-III region PC 2154 OS=Mus musculus PE=1 SV=1	FALSE	11	1	7	1	1	108	11,692	6,27	150000000	NaN	NaN	59000000	19000000	4900000	0,778	20	1
FALSE	Master Protein	P70336	Rho-associated protein kinase 2 OS=Mus musculus GN=Rock2 PE=1 SV=1	FALSE	4,2507204610951	5	9	4	1	1388	160,485	5,99	NaN	NaN	NaN	4200000	2700000	NaN	0,184	20	5
FALSE	Master Protein	P70375	Coagulation factor VII OS=Mus musculus GN=F7 PE=1 SV=1	FALSE	8	2	5	2	1	446	50,244	6,64	5600000	670000	1500000	NaN	NaN	NaN	0,194	20	2
FALSE	Master Protein	Q9Z126	Platelet factor 4 OS=Mus musculus GN=Pf4 PE=1 SV=1	FALSE	24	3	7	3	1	105	11,236	9,29	14000000	NaN	NaN	4200000	3700000	NaN	5,31	20	3
FALSE	Master Protein	P07356	Annexin A2 OS=Mus musculus GN=Anxa2 PE=1 SV=2	FALSE	12	4	7	4	1	339	38,652	7,69	13000000	560000	1600000	NaN	NaN	NaN	0,551	20	4
FALSE	Master Protein	Q01853	Transitional endoplasmic reticulum ATPase OS=Mus musculus GN=Vcp PE=1 SV=4	FALSE	3	3	7	3	1	806	89,266	5,26	2600000	550000	NaN	4900000	4800000	4700000	0,227	19	3
FALSE	Master Protein	P10605	Cathepsin B OS=Mus musculus GN=Ctsb PE=1 SV=2	FALSE	8	3	7	3	1	339	37,256	5,91	9000000	590000	NaN	1400000	1200000	600000	0,668	19,669495344162	3
FALSE	Master Protein	Q9JM99	Proteoglycan 4 OS=Mus musculus GN=Prg4 PE=1 SV=2	FALSE	3	3	7	3	1	1054	115,924	8,41	1600000	NaN	NaN	2000000	1700000	3200000	0,096	18,986302614212	3
FALSE	Master Protein	P05064	Fructose-bisphosphate aldolase A OS=Mus musculus GN=Aldoa PE=1 SV=2	FALSE	18	4	7	4	1	364	39,331	8,09	5100000	NaN	NaN	4800000	3300000	5600000	0,52	18,908294916153	4
FALSE	Master Protein	P26645	Myristoylated alanine-rich C-kinase substrate OS=Mus musculus GN=Marcks PE=1 SV=2	FALSE	22	4	7	4	1	309	29,644	4,34	NaN	NaN	NaN	910000	750000	1400000	1,031	18	4
FALSE	Master Protein	A2AJ76	Hemicentin-2 OS=Mus musculus GN=Hmcn2 PE=1 SV=1	FALSE	1	6	8	6	1	5100	546,855	5,71	NaN	NaN	NaN	3200000	2900000	990000	0,061	18	6
FALSE	Master Protein	Q08761	Vitamin K-dependent protein S OS=Mus musculus GN=Pros1 PE=2 SV=1	FALSE	8	4	7	4	1	675	74,886	5,82	6200000	3100000	890000	NaN	NaN	NaN	0,334	17	4
FALSE	Master Protein	A2AQ07	Tubulin beta-1 chain OS=Mus musculus GN=Tubb1 PE=1 SV=1	FALSE	14	4	7	4	1	451	50,409	5,07	NaN	1300000	960000	2000000	1800000	NaN	0,65	17,916454076767	4
FALSE	Master Protein	P11087	Collagen alpha-1(I) chain OS=Mus musculus GN=Col1a1 PE=1 SV=4	FALSE	3	3	6	3	1	1453	137,948	5,85	NaN	NaN	NaN	NaN	9600000	4500000	0,094	17	3
FALSE	Master Protein	P34928	Apolipoprotein C-I OS=Mus musculus GN=Apoc1 PE=1 SV=1	FALSE	25	4	8	4	1	88	9,69	9,09	26000000	4400000	7600000	1600000	2800000	NaN	9	17	4
FALSE	Master Protein	P84750	Ig kappa chain V region Mem5 (Fragment) OS=Mus musculus PE=1 SV=1	FALSE	13	2	8	2	1	121	13,243	8,81	30000000	21000000	7100000	NaN	NaN	NaN	0,778	17	2
FALSE	Master Protein	O88200	C-type lectin domain family 11 member A OS=Mus musculus GN=Clec11a PE=1 SV=1	FALSE	9	3	6	3	1	328	36,429	5	NaN	2000000	2800000	NaN	NaN	NaN	0,468	17	3
FALSE	Master Protein	P19137	Laminin subunit alpha-1 OS=Mus musculus GN=Lama1 PE=1 SV=1	FALSE	2	5	7	5	1	3084	337,954	6,7	NaN	NaN	NaN	NaN	1000000	1300000	0,081	17	5
FALSE	Master Protein	P01627	Ig kappa chain V-II region VKappa167 OS=Mus musculus GN=Gm5153 PE=4 SV=1	FALSE	13	1	4	1	1	120	13,272	5,4	NaN	27000000	17000000	NaN	NaN	NaN	0,585	17	1
FALSE	Master Protein	P70335	Rho-associated protein kinase 1 OS=Mus musculus GN=Rock1 PE=1 SV=1	FALSE	3	4	7	3	1	1354	158,072	5,86	NaN	NaN	NaN	2100000	2100000	2100000	0,116	17	4
FALSE	Master Protein	Q61739	Integrin alpha-6 OS=Mus musculus GN=Itga6 PE=1 SV=3	FALSE	5	4	6	4	1	1091	122,082	7,03	NaN	NaN	NaN	3500000	2100000	2300000	0,172	17	4
FALSE	Master Protein	P01652	Ig kappa chain V-V region J606 OS=Mus musculus PE=1 SV=1	FALSE	14	1	5	1	1	108	11,803	5,34	8900000	5600000	NaN	NaN	NaN	NaN	3,642	17	1
FALSE	Master Protein	Q80V26	Inositol monophosphatase 3 OS=Mus musculus GN=Impad1 PE=1 SV=1	FALSE	11	3	6	3	1	356	38,592	6,47	NaN	NaN	NaN	2900000	1900000	NaN	0,668	16	3
FALSE	Master Protein	P07901	Heat shock protein HSP 90-alpha OS=Mus musculus GN=Hsp90aa1 PE=1 SV=4	FALSE	6	4	6	4	1	733	84,735	5,01	3300000	3500000	580000	NaN	NaN	NaN	0,283	15	4
FALSE	Master Protein	Q60605	Myosin light polypeptide 6 OS=Mus musculus GN=Myl6 PE=1 SV=3	FALSE	30	3	6	3	1	151	16,919	4,65	NaN	NaN	NaN	1800000	7000000	NaN	1,512	15	3
FALSE	Master Protein	Q60841	Reelin OS=Mus musculus GN=Reln PE=1 SV=3	FALSE	1,4446691707599	4	7	4	1	3461	387,246	5,73	1400000	NaN	NaN	1500000	210000	2600000	0,07	15	4
FALSE	Master Protein	Q00519	Xanthine dehydrogenase/oxidase OS=Mus musculus GN=Xdh PE=1 SV=5	FALSE	2	2	5	2	1	1335	146,468	7,56	3900000	4700000	4900000	NaN	NaN	NaN	0,083	15	2
FALSE	Master Protein	Q8CF98	Collectin-10 OS=Mus musculus GN=Colec10 PE=2 SV=1	FALSE	5	1	5	1	1	277	30,504	7,33	5200000	8800000	7500000	NaN	NaN	NaN	0,334	15	1
FALSE	Master Protein	Q99PL5	Ribosome-binding protein 1 OS=Mus musculus GN=Rrbp1 PE=1 SV=2	FALSE	2	3	5	3	1	1605	172,776	9,33	NaN	NaN	NaN	1200000	1800000	2300000	0,06	15	3
FALSE	Master Protein	Q8BND5	Sulfhydryl oxidase 1 OS=Mus musculus GN=Qsox1 PE=1 SV=1	FALSE	4	2	5	2	1	748	82,733	7,17	4600000	1100000	NaN	1100000	NaN	NaN	0,122	15	2
FALSE	Master Protein	P18760	Cofilin-1 OS=Mus musculus GN=Cfl1 PE=1 SV=3	FALSE	12	1	4	1	1	166	18,548	8,09	NaN	NaN	NaN	3500000	4300000	NaN	0,585	15	1
FALSE	Master Protein	Q9QUM9	Proteasome subunit alpha type-6 OS=Mus musculus GN=Psma6 PE=1 SV=1	FALSE	12	2	5	2	1	246	27,355	6,76	1200000	680000	870000	NaN	NaN	NaN	0,359	14	2
FALSE	Master Protein	P54751	CMP-N-acetylneuraminate-beta-galactosamide-alpha-2,3-sialyltransferase 1 OS=Mus musculus GN=St3gal1 PE=1 SV=1	FALSE	8	2	6	2	1	337	39,048	9,23	NaN	NaN	NaN	9800000	9800000	2900000	0,274	14	2
FALSE	Master Protein	P00688	Pancreatic alpha-amylase OS=Mus musculus GN=Amy2 PE=1 SV=2	FALSE	7	3	7	1	1	508	57,282	7,28	NaN	NaN	NaN	NaN	3500000	3900000	0,425	14	3
FALSE	Master Protein	Q60963	Platelet-activating factor acetylhydrolase OS=Mus musculus GN=Pla2g7 PE=2 SV=2	FALSE	8	3	6	3	1	440	49,227	7,12	5000000	3400000	3800000	1100000	NaN	350000	0,413	14	3
FALSE	Master Protein	P17751	Triosephosphate isomerase OS=Mus musculus GN=Tpi1 PE=1 SV=4	FALSE	12	3	7	3	1	299	32,171	5,74	5400000	NaN	NaN	NaN	1300000	NaN	0,438	13	3
FALSE	Master Protein	Q9ES30	Complement C1q tumor necrosis factor-related protein 3 OS=Mus musculus GN=C1qtnf3 PE=2 SV=1	FALSE	6	2	7	2	1	246	26,811	6,74	8300000	440000	2900000	NaN	NaN	NaN	1,154	13	2
FALSE	Master Protein	P40237	CD82 antigen OS=Mus musculus GN=Cd82 PE=1 SV=1	FALSE	4	1	5	1	1	266	29,609	5,02	NaN	NaN	NaN	10000000	18000000	21000000	0,425	13	1
FALSE	Master Protein	Q9Z1R3	Apolipoprotein M OS=Mus musculus GN=Apom PE=1 SV=1	FALSE	15	2	5	2	1	190	21,259	6,52	NaN	NaN	NaN	21000000	9700000	5400000	1,371	13	2
FALSE	Master Protein	D3YXG0	Hemicentin-1 OS=Mus musculus GN=Hmcn1 PE=1 SV=1	FALSE	1	5	8	5	1	5634	611,174	6,64	NaN	NaN	NaN	1100000	160000	2400000	0,042	13	5
FALSE	Master Protein	P02468	Laminin subunit gamma-1 OS=Mus musculus GN=Lamc1 PE=1 SV=2	FALSE	3	4	6	4	1	1607	177,185	5,21	310000	NaN	NaN	1900000	1100000	550000	0,124	13	4
FALSE	Master Protein	P01897	H-2 class I histocompatibility antigen, L-D alpha chain OS=Mus musculus GN=H2-L PE=1 SV=2	FALSE	13	5	7	3	1	362	40,685	6,25	1200000	NaN	NaN	NaN	470000	NaN	0,73	13,219584941864	5
FALSE	Master Protein	Q8VDN2	Sodium/potassium-transporting ATPase subunit alpha-1 OS=Mus musculus GN=Atp1a1 PE=1 SV=1	FALSE	3	3	6	3	1	1023	112,91	5,45	NaN	NaN	NaN	2500000	4000000	3700000	0,155	13	3
FALSE	Master Protein	P04223	H-2 class I histocompatibility antigen, K-K alpha chain OS=Mus musculus GN=H2-K1 PE=1 SV=1	FALSE	10	3	6	2	1	369	41,62	7,03	4600000	NaN	NaN	350000	640000	NaN	0,389	13	3
FALSE	Master Protein	P01629	Ig kappa chain V-II region 2S1.3 OS=Mus musculus PE=1 SV=1	FALSE	11	1	6	1	1	112	12,213	7,94	990000000	14000000	NaN	NaN	NaN	NaN	2,162	13	1
FALSE	Master Protein	Q5I012	Putative sodium-coupled neutral amino acid transporter 10 OS=Mus musculus GN=Slc38a10 PE=1 SV=2	FALSE	3	3	5	3	1	1090	117,12	5,96	NaN	NaN	NaN	530000	840000	1800000	0,129	12	3
FALSE	Master Protein	P46412	Glutathione peroxidase 3 OS=Mus musculus GN=Gpx3 PE=1 SV=2	FALSE	13,716814159292	2	5	2	1	226	25,409	8,22	4500000	NaN	NaN	5000000	10000000	NaN	0,468	12	2
FALSE	Master Protein	P09813	Apolipoprotein A-II OS=Mus musculus GN=Apoa2 PE=1 SV=2	FALSE	9	1	5	1	1	102	11,302	7,18	11000000	1000000	NaN	12000000	26000000	NaN	0,585	12	1
FALSE	Master Protein	Q8CGC7	Bifunctional glutamate/proline--tRNA ligase OS=Mus musculus GN=Eprs PE=1 SV=4	FALSE	3	3	4	3	1	1512	169,972	7,66	NaN	NaN	NaN	730000	600000	3100000	0,091	12	3
FALSE	Master Protein	Q8CJG0	Protein argonaute-2 OS=Mus musculus GN=Ago2 PE=1 SV=3	FALSE	4	3	5	1	1	860	97,242	9,19	NaN	NaN	NaN	4900000	NaN	NaN	0,155	12	3
FALSE	Master Protein	Q8CJG1	Protein argonaute-1 OS=Mus musculus GN=Ago1 PE=1 SV=2	FALSE	4	3	5	1	1	857	97,152	9,16	NaN	NaN	NaN	580000	NaN	NaN	0,166	12,593633890152	3
FALSE	Master Protein	P05366	Serum amyloid A-1 protein OS=Mus musculus GN=Saa1 PE=1 SV=2	FALSE	43	4	10	2	1	122	13,762	7,03	NaN	NaN	NaN	16000000	340000	NaN	13,678	12	4
FALSE	Master Protein	P26040	Ezrin OS=Mus musculus GN=Ezr PE=1 SV=3	FALSE	3	2	4	1	1	586	69,364	6,1	NaN	NaN	NaN	3900000	1100000	NaN	0,145	12,330402135849	2
FALSE	Master Protein	Q61171	Peroxiredoxin-2 OS=Mus musculus GN=Prdx2 PE=1 SV=3	FALSE	13	2	5	2	1	198	21,765	5,41	NaN	NaN	NaN	4700000	3600000	3900000	0,52	12	2
FALSE	Master Protein	Q02357	Ankyrin-1 OS=Mus musculus GN=Ank1 PE=1 SV=2	FALSE	3	4	5	4	1	1862	204,101	6,55	NaN	NaN	NaN	1200000	970000	NaN	0,103	11	4
FALSE	Master Protein	Q9JJH1	Ribonuclease 4 OS=Mus musculus GN=Rnase4 PE=1 SV=1	FALSE	27	3	4	3	1	148	17,013	8,85	23000000	37000000	5800000	NaN	NaN	NaN	1,683	11	3
FALSE	Master Protein	Q7TSK7	ADAMTS-like protein 2 OS=Mus musculus GN=Adamtsl2 PE=2 SV=1	FALSE	3	3	5	3	1	957	105,579	6,83	NaN	NaN	NaN	2000000	NaN	1200000	0,158	11	3
FALSE	Master Protein	P62983	Ubiquitin-40S ribosomal protein S27a OS=Mus musculus GN=Rps27a PE=1 SV=2	FALSE	26	3	4	3	1	156	17,939	9,64	17000000	NaN	NaN	NaN	1700000	NaN	2,162	11	3
FALSE	Master Protein	Q8CG19	Latent-transforming growth factor beta-binding protein 1 OS=Mus musculus GN=Ltbp1 PE=1 SV=2	FALSE	1	2	5	2	1	1712	186,593	6,02	NaN	NaN	NaN	660000	160000	1700000	0,056	10	2
FALSE	Master Protein	Q3TBD2	Rho GTPase-activating protein 45 OS=Mus musculus GN=Arhgap45 PE=1 SV=2	FALSE	1	1	4	1	1	1116	122,825	5,94	NaN	NaN	NaN	190000	440000	21000	0,113	10	1
FALSE	Master Protein	P24549	Retinal dehydrogenase 1 OS=Mus musculus GN=Aldh1a1 PE=1 SV=5	FALSE	4	2	4	2	1	501	54,433	7,8	NaN	NaN	NaN	4400000	4900000	13000000	0,194	10	2
FALSE	Master Protein	P08905	Lysozyme C-2 OS=Mus musculus GN=Lyz2 PE=1 SV=2	FALSE	14	2	4	1	1	148	16,678	8,81	16000000	NaN	5500000	NaN	NaN	NaN	1,154	10	2
FALSE	Master Protein	Q9R1E6	Ectonucleotide pyrophosphatase/phosphodiesterase family member 2 OS=Mus musculus GN=Enpp2 PE=1 SV=3	FALSE	2	2	4	2	1	862	98,821	7,27	560000	470000	590000	NaN	NaN	NaN	0,116	10	2
FALSE	Master Protein	Q61207	Prosaposin OS=Mus musculus GN=Psap PE=1 SV=2	FALSE	4	3	5	3	1	557	61,381	5,19	NaN	400000	NaN	4700000	NaN	9400000	0,241	10	3
FALSE	Master Protein	Q9ERK0	Receptor-interacting serine/threonine-protein kinase 4 OS=Mus musculus GN=Ripk4 PE=1 SV=2	FALSE	1	1	4	1	1	786	86,559	7,01	NaN	NaN	NaN	2500000	1900000	11000000	0,056	10	1
FALSE	Master Protein	P02469	Laminin subunit beta-1 OS=Mus musculus GN=Lamb1 PE=1 SV=3	FALSE	2,8555431131019	4	5	4	1	1786	196,961	4,94	NaN	NaN	NaN	2100000	1500000	1100000	0,119	10	4
FALSE	Master Protein	P51912	Neutral amino acid transporter B(0) OS=Mus musculus GN=Slc1a5 PE=1 SV=2	FALSE	6	2	3	2	1	553	58,445	7,84	NaN	NaN	NaN	3800000	2000000	3100000	0,202	9	2
FALSE	Master Protein	A2AVA0	Sushi, von Willebrand factor type A, EGF and pentraxin domain-containing protein 1 OS=Mus musculus GN=Svep1 PE=1 SV=1	FALSE	1	3	4	3	1	3567	387,202	5,57	NaN	NaN	NaN	1700000	2700000	NaN	0,048	9	3
FALSE	Master Protein	O08808	Protein diaphanous homolog 1 OS=Mus musculus GN=Diaph1 PE=1 SV=1	FALSE	0,876494023904383	1	3	1	1	1255	139,255	5,57	NaN	NaN	NaN	550000	790000	1200000	0,037	9	1
FALSE	Master Protein	Q8CI59	Metalloreductase STEAP3 OS=Mus musculus GN=Steap3 PE=1 SV=1	FALSE	5,5327868852459	2	4	2	1	488	54,714	9,22	NaN	NaN	NaN	7500000	6200000	NaN	0,194	9	2
FALSE	Master Protein	Q9WV32	Actin-related protein 2/3 complex subunit 1B OS=Mus musculus GN=Arpc1b PE=1 SV=4	FALSE	4	1	3	1	1	372	41,037	8,35	8100000	NaN	NaN	1200000	NaN	NaN	0,136	8	1
FALSE	Master Protein	Q6Y685	Transforming acidic coiled-coil-containing protein 1 OS=Mus musculus GN=Tacc1 PE=1 SV=1	FALSE	2	2	4	2	1	774	83,9	5,03	NaN	NaN	NaN	7200000	4000000	1800000	0,113	8	2
FALSE	Master Protein	P26443	Glutamate dehydrogenase 1, mitochondrial OS=Mus musculus GN=Glud1 PE=1 SV=1	FALSE	2,8673835125448	1	3	1	1	558	61,298	8	NaN	NaN	NaN	1300000	1300000	NaN	0,075	8	1
FALSE	Master Protein	Q9DAR7	m7GpppX diphosphatase OS=Mus musculus GN=Dcps PE=1 SV=1	FALSE	4	1	2	1	1	338	38,964	6,48	NaN	NaN	NaN	NaN	790000	920000	0,122	8	1
FALSE	Master Protein	P97333	Neuropilin-1 OS=Mus musculus GN=Nrp1 PE=1 SV=2	FALSE	3,7919826652221	2	3	2	1	923	102,935	5,9	2300000	NaN	NaN	NaN	NaN	NaN	0,113	8	2
FALSE	Master Protein	P01759	Ig heavy chain V region BCL1 OS=Mus musculus PE=4 SV=1	FALSE	11	1	3	1	1	136	15,068	8,57	17000000	11000000	9200000	NaN	NaN	NaN	0,389	8	1
FALSE	Master Protein	P63101	14-3-3 protein zeta/delta OS=Mus musculus GN=Ywhaz PE=1 SV=1	FALSE	13,469387755102	2	3	2	1	245	27,754	4,79	NaN	NaN	NaN	360000	320000	5300000	0,389	8	2
FALSE	Master Protein	Q8VEK0	Cell cycle control protein 50A OS=Mus musculus GN=Tmem30a PE=1 SV=1	FALSE	4,3956043956044	1	3	1	1	364	41,035	8,37	NaN	NaN	NaN	1200000	1400000	2400000	0,145	8	1
FALSE	Master Protein	P09411	Phosphoglycerate kinase 1 OS=Mus musculus GN=Pgk1 PE=1 SV=4	FALSE	13	3	3	3	1	417	44,522	7,9	NaN	NaN	NaN	NaN	1800000	110000	0,334	7	3
FALSE	Master Protein	Q91ZX7	Prolow-density lipoprotein receptor-related protein 1 OS=Mus musculus GN=Lrp1 PE=1 SV=1	FALSE	0,924092409240924	3	3	3	1	4545	504,411	5,36	NaN	NaN	NaN	940000	2400000	3900000	0,03	7	3
FALSE	Master Protein	Q60847	Collagen alpha-1(XII) chain OS=Mus musculus GN=Col12a1 PE=2 SV=3	FALSE	0,384615384615385	1	3	1	1	3120	340,004	5,64	4100000	3900000	4000000	NaN	NaN	NaN	0,015	7	1
FALSE	Master Protein	Q91XV3	Brain acid soluble protein 1 OS=Mus musculus GN=Basp1 PE=1 SV=3	FALSE	9	1	3	1	1	226	22,074	4,51	NaN	NaN	NaN	1400000	1800000	1200000	0,233	7,7487256526947	1
FALSE	Master Protein	Q9WVK4	EH domain-containing protein 1 OS=Mus musculus GN=Ehd1 PE=1 SV=1	FALSE	4	2	3	2	1	534	60,565	6,83	NaN	NaN	NaN	2200000	1400000	NaN	0,16	7	2
FALSE	Master Protein	P29416	Beta-hexosaminidase subunit alpha OS=Mus musculus GN=Hexa PE=1 SV=2	FALSE	2	1	3	1	1	528	60,574	6,54	NaN	NaN	NaN	4100000	4100000	5700000	0,105	7	1
FALSE	Master Protein	Q91V92	ATP-citrate synthase OS=Mus musculus GN=Acly PE=1 SV=1	FALSE	1	2	3	2	1	1091	119,651	7,44	NaN	NaN	NaN	810000	1300000	1100000	0,077	7	2
FALSE	Master Protein	P10126	Elongation factor 1-alpha 1 OS=Mus musculus GN=Eef1a1 PE=1 SV=3	FALSE	7	2	3	2	1	462	50,082	9,01	NaN	NaN	NaN	1500000	400000	NaN	0,245	7	2
FALSE	Master Protein	Q6WVG3	BTB/POZ domain-containing protein KCTD12 OS=Mus musculus GN=Kctd12 PE=1 SV=1	FALSE	3,6697247706422	1	3	1	1	327	35,87	5,81	1400000	1200000	1300000	NaN	NaN	NaN	0,136	7	1
FALSE	Master Protein	P40124	Adenylyl cyclase-associated protein 1 OS=Mus musculus GN=Cap1 PE=1 SV=4	FALSE	5	2	3	2	1	474	51,532	7,52	NaN	NaN	NaN	NaN	NaN	1100000	0,179	7	2
FALSE	Master Protein	P70399	TP53-binding protein 1 OS=Mus musculus GN=Tp53bp1 PE=1 SV=3	FALSE	0,812595226003047	1	3	1	1	1969	212,604	4,63	NaN	NaN	NaN	NaN	160000	260000	0,055	7	1
FALSE	Master Protein	P05367	Serum amyloid A-2 protein OS=Mus musculus GN=Saa2 PE=1 SV=1	FALSE	26	3	6	1	1	122	13,613	6,93	1700000	NaN	NaN	NaN	NaN	NaN	5,813	7	3
FALSE	Master Protein	P63001	Ras-related C3 botulinum toxin substrate 1 OS=Mus musculus GN=Rac1 PE=1 SV=1	FALSE	11	2	3	2	1	192	21,436	8,5	3500000	3000000	NaN	NaN	1600000	NaN	0,931	6	2
FALSE	Master Protein	P50404	Pulmonary surfactant-associated protein D OS=Mus musculus GN=Sftpd PE=1 SV=1	FALSE	2	1	3	1	1	374	37,665	7,65	NaN	NaN	NaN	180000	89000	760000	0,145	6	1
FALSE	Master Protein	P17897	Lysozyme C-1 OS=Mus musculus GN=Lyz1 PE=1 SV=1	FALSE	12	2	3	1	1	148	16,783	9,41	NaN	1800000	NaN	NaN	NaN	NaN	0,931	6	2
FALSE	Master Protein	P26339	Chromogranin-A OS=Mus musculus GN=Chga PE=1 SV=1	FALSE	5	2	3	2	1	463	51,758	4,72	NaN	NaN	NaN	880000	NaN	630000	0,274	6	2
FALSE	Master Protein	P47867	Secretogranin-3 OS=Mus musculus GN=Scg3 PE=1 SV=1	FALSE	3	1	2	1	1	471	53,294	4,93	NaN	NaN	NaN	4300000	5000000	NaN	0,101	6	1
FALSE	Master Protein	Q8K558	Trem-like transcript 1 protein OS=Mus musculus GN=Treml1 PE=1 SV=2	FALSE	5	1	3	1	1	317	33,501	5,25	NaN	NaN	NaN	4500000	4200000	3900000	0,212	6	1
FALSE	Master Protein	Q9QZI9	Serine incorporator 3 OS=Mus musculus GN=Serinc3 PE=1 SV=2	FALSE	2	1	2	1	1	472	52,588	7,23	NaN	NaN	NaN	NaN	16000000	NaN	0,155	6	1
FALSE	Master Protein	Q8K4F0	CD226 antigen OS=Mus musculus GN=Cd226 PE=2 SV=1	FALSE	5	1	3	1	1	333	38,039	9,03	NaN	NaN	NaN	1300000	330000	NaN	0,155	6	1
FALSE	Master Protein	Q9CQW9	Interferon-induced transmembrane protein 3 OS=Mus musculus GN=Ifitm3 PE=1 SV=1	FALSE	16	1	2	1	1	137	14,945	7,4	NaN	NaN	NaN	2800000	1800000	NaN	0,468	6	1
FALSE	Master Protein	O55234	Proteasome subunit beta type-5 OS=Mus musculus GN=Psmb5 PE=1 SV=3	FALSE	4	1	2	1	1	264	28,514	7,02	730000	450000	NaN	NaN	NaN	NaN	0,166	6	1
FALSE	Master Protein	Q6AW69	Cingulin-like protein 1 OS=Mus musculus GN=Cgnl1 PE=1 SV=2	FALSE	1	1	2	1	1	1298	148,14	5,77	75000000	NaN	69000000	NaN	NaN	NaN	0,03	6	1
FALSE	Master Protein	P40142	Transketolase OS=Mus musculus GN=Tkt PE=1 SV=1	FALSE	3	1	2	1	1	623	67,588	7,5	NaN	NaN	NaN	1200000	NaN	1400000	0,075	6	1
FALSE	Master Protein	Q91WJ8	Far upstream element-binding protein 1 OS=Mus musculus GN=Fubp1 PE=1 SV=1	FALSE	3	2	3	1	1	651	68,497	7,93	NaN	NaN	NaN	NaN	NaN	730000	0,16	6	2
FALSE	Master Protein	O70404	Vesicle-associated membrane protein 8 OS=Mus musculus GN=Vamp8 PE=1 SV=1	FALSE	11	1	2	1	1	101	11,444	8,19	NaN	NaN	NaN	NaN	11000000	6500000	0,468	5	1
FALSE	Master Protein	Q3U0V1	Far upstream element-binding protein 2 OS=Mus musculus GN=Khsrp PE=1 SV=2	FALSE	4	2	3	1	1	748	76,728	7,33	NaN	NaN	NaN	NaN	NaN	440000	0,141	5,9257116317749	2
FALSE	Master Protein	Q91VU0	Protein FAM3C OS=Mus musculus GN=Fam3c PE=1 SV=1	FALSE	11	2	3	2	1	227	24,737	8,29	NaN	NaN	NaN	3000000	NaN	2300000	0,425	5	2
FALSE	Master Protein	Q62059	Versican core protein OS=Mus musculus GN=Vcan PE=1 SV=2	FALSE	0,476616026213881	1	2	1	1	3357	366,56	4,64	NaN	NaN	NaN	1400000	1400000	NaN	0,02	5	1
FALSE	Master Protein	P17742	Peptidyl-prolyl cis-trans isomerase A OS=Mus musculus GN=Ppia PE=1 SV=2	FALSE	24,390243902439	2	3	2	1	164	17,96	7,9	NaN	NaN	NaN	3100000	NaN	NaN	0,995	5	2
FALSE	Master Protein	Q9Z1Q9	Valine--tRNA ligase OS=Mus musculus GN=Vars PE=1 SV=1	FALSE	0,791765637371338	1	2	1	1	1263	140,127	7,77	NaN	NaN	NaN	1700000	1300000	NaN	0,038	5	1
FALSE	Master Protein	Q61316	Heat shock 70 kDa protein 4 OS=Mus musculus GN=Hspa4 PE=1 SV=1	FALSE	2	1	2	1	1	841	94,073	5,24	NaN	NaN	NaN	NaN	180000	NaN	0,046	5	1
FALSE	Master Protein	Q9Z127	Large neutral amino acids transporter small subunit 1 OS=Mus musculus GN=Slc7a5 PE=1 SV=2	FALSE	3,125	1	2	1	1	512	55,836	7,9	NaN	NaN	NaN	NaN	810000	1300000	0,259	5,3943932056427	1
FALSE	Master Protein	Q8CG03	cGMP-specific 3',5'-cyclic phosphodiesterase OS=Mus musculus GN=Pde5a PE=1 SV=2	FALSE	3	2	3	2	1	865	98,344	6,05	NaN	NaN	NaN	1100000	NaN	6800000	0,099	5,3500679731369	2
FALSE	Master Protein	P28653	Biglycan OS=Mus musculus GN=Bgn PE=1 SV=1	FALSE	7	2	2	2	1	369	41,613	7,27	NaN	NaN	NaN	2100000	890000	NaN	0,311	5	2
FALSE	Master Protein	Q60675	Laminin subunit alpha-2 OS=Mus musculus GN=Lama2 PE=1 SV=2	FALSE	0,449005772931366	1	2	1	1	3118	343,593	6,09	NaN	NaN	NaN	55000	220000	NaN	0,014	5	1
FALSE	Master Protein	O08538	Angiopoietin-1 OS=Mus musculus GN=Angpt1 PE=1 SV=2	FALSE	2	1	2	1	1	498	57,482	6,76	NaN	NaN	NaN	NaN	1600000	3500000	0,072	5	1
FALSE	Master Protein	O88487	Cytoplasmic dynein 1 intermediate chain 2 OS=Mus musculus GN=Dync1i2 PE=1 SV=1	FALSE	6	3	4	3	1	612	68,352	5,29	NaN	NaN	NaN	740000	NaN	1200000	0,334	5	3
FALSE	Master Protein	Q9EQP2	EH domain-containing protein 4 OS=Mus musculus GN=Ehd4 PE=1 SV=1	FALSE	3	1	2	1	1	541	61,441	6,76	NaN	NaN	NaN	2200000	3600000	NaN	0,075	5	1
FALSE	Master Protein	P18572	Basigin OS=Mus musculus GN=Bsg PE=1 SV=2	FALSE	3	1	2	1	1	389	42,418	5,85	NaN	NaN	NaN	NaN	30000000	8100000	0,245	5,2278618812561	1
FALSE	Master Protein	P00920	Carbonic anhydrase 2 OS=Mus musculus GN=Ca2 PE=1 SV=4	FALSE	14	2	2	2	1	260	29,015	7,01	2500000	NaN	NaN	2400000	NaN	NaN	0,389	5	2
FALSE	Master Protein	P31725	Protein S100-A9 OS=Mus musculus GN=S100a9 PE=1 SV=3	FALSE	13	1	3	1	1	113	13,04	7,17	NaN	NaN	NaN	320000	490000	NaN	0,778	5	1
FALSE	Master Protein	Q80Z71	Tenascin-N OS=Mus musculus GN=Tnn PE=1 SV=2	FALSE	3,2051282051282	2	2	2	1	1560	172,983	5,41	NaN	NaN	NaN	350000	740000	NaN	0,067	5	2
FALSE	Master Protein	P11247	Myeloperoxidase OS=Mus musculus GN=Mpo PE=1 SV=2	FALSE	1	1	2	1	1	718	81,13	9,55	2100000	NaN	NaN	NaN	NaN	NaN	0,055	5	1
FALSE	Master Protein	P70663	SPARC-like protein 1 OS=Mus musculus GN=Sparcl1 PE=1 SV=3	FALSE	4	2	2	2	1	650	72,243	4,6	NaN	870000	NaN	NaN	340000	NaN	0,15	5	2
FALSE	Master Protein	P97429	Annexin A4 OS=Mus musculus GN=Anxa4 PE=1 SV=4	FALSE	8	2	2	2	1	319	35,893	5,57	NaN	NaN	NaN	520000	NaN	NaN	0,245	5	2
FALSE	Master Protein	Q61554	Fibrillin-1 OS=Mus musculus GN=Fbn1 PE=1 SV=2	FALSE	2	3	3	3	1	2873	312,083	4,92	NaN	NaN	NaN	160000	3500000	NaN	0,046	5	3
FALSE	Master Protein	Q8BG32	26S proteasome non-ATPase regulatory subunit 11 OS=Mus musculus GN=Psmd11 PE=1 SV=3	FALSE	4	2	2	2	1	422	47,407	6,48	NaN	NaN	NaN	1300000	650000	NaN	0,186	4	2
FALSE	Master Protein	Q8BVG4	Dipeptidyl peptidase 9 OS=Mus musculus GN=Dpp9 PE=1 SV=2	FALSE	1	1	2	1	1	862	97,939	6,65	NaN	NaN	NaN	550000	500000	NaN	0,053	4	1
FALSE	Master Protein	P18533	Ig heavy chain V region 733 OS=Mus musculus PE=4 SV=1	FALSE	18	1	2	1	1	117	13,215	8,81	2100000	NaN	4200000	NaN	NaN	NaN	2,162	4	1
FALSE	Master Protein	Q9R182	Angiopoietin-related protein 3 OS=Mus musculus GN=Angptl3 PE=1 SV=1	FALSE	3	1	2	1	1	455	52,51	6,65	NaN	NaN	NaN	790000	NaN	8100000	0,101	4	1
FALSE	Master Protein	O08992	Syntenin-1 OS=Mus musculus GN=Sdcbp PE=1 SV=1	FALSE	3	1	3	1	1	299	32,359	7,15	NaN	NaN	NaN	8600000	6900000	2600000	0,292	4,8932032585144	1
FALSE	Master Protein	Q9QZD9	Eukaryotic translation initiation factor 3 subunit I OS=Mus musculus GN=Eif3i PE=1 SV=1	FALSE	3	1	3	1	1	325	36,438	5,64	NaN	NaN	NaN	2700000	2300000	2200000	0,122	4	1
FALSE	Master Protein	Q3U492	Kielin/chordin-like protein OS=Mus musculus GN=Kcp PE=1 SV=2	FALSE	0,709677419354839	1	2	1	1	1550	166,513	6,06	NaN	NaN	NaN	640000	510000	NaN	0,036	4	1
FALSE	Master Protein	Q60902	Epidermal growth factor receptor substrate 15-like 1 OS=Mus musculus GN=Eps15l1 PE=1 SV=3	FALSE	1	1	2	1	1	907	99,248	5,02	NaN	NaN	NaN	2000000	2500000	NaN	0,047	4	1
FALSE	Master Protein	Q8VBT6	Apolipoprotein B receptor OS=Mus musculus GN=Apobr PE=1 SV=1	FALSE	1	1	2	1	1	942	102,643	4,36	NaN	NaN	NaN	NaN	600000	900000	0,051	4	1
FALSE	Master Protein	Q62469	Integrin alpha-2 OS=Mus musculus GN=Itga2 PE=1 SV=2	FALSE	2	2	2	2	1	1178	128,874	5,21	NaN	NaN	NaN	NaN	630000	NaN	0,096	4	2
FALSE	Master Protein	P33587	Vitamin K-dependent protein C OS=Mus musculus GN=Proc PE=1 SV=2	FALSE	2	1	2	1	1	460	51,784	6,35	12000000	NaN	NaN	NaN	NaN	NaN	0,101	4	1
FALSE	Master Protein	Q68FD5	Clathrin heavy chain 1 OS=Mus musculus GN=Cltc PE=1 SV=3	FALSE	0,716417910447761	1	2	1	1	1675	191,435	5,69	3000000	1600000	NaN	NaN	NaN	NaN	0,027	4,5675482749939	1
FALSE	Master Protein	Q01149	Collagen alpha-2(I) chain OS=Mus musculus GN=Col1a2 PE=1 SV=2	FALSE	0,801749271137026	1	2	1	1	1372	129,478	9,19	NaN	NaN	NaN	NaN	350000	290000	0,033	4	1
FALSE	Master Protein	Q64455	Receptor-type tyrosine-protein phosphatase eta OS=Mus musculus GN=Ptprj PE=1 SV=2	FALSE	1,8578352180937	2	3	2	1	1238	136,683	5,57	NaN	NaN	NaN	2200000	2400000	NaN	0,091	4	2
FALSE	Master Protein	D3Z6Q9	Bridging integrator 2 OS=Mus musculus GN=Bin2 PE=1 SV=1	FALSE	3	1	2	1	1	489	52,522	5,34	NaN	NaN	NaN	270000	38000	NaN	0,105	4	1
FALSE	Master Protein	Q922J6	Tetraspanin-2 OS=Mus musculus GN=Tspan2 PE=1 SV=1	FALSE	5	1	2	1	1	221	24,165	7,96	NaN	NaN	NaN	860000	940000	NaN	0,292	4	1
FALSE	Master Protein	Q9QYJ0	DnaJ homolog subfamily A member 2 OS=Mus musculus GN=Dnaja2 PE=1 SV=1	FALSE	3	1	2	1	1	412	45,717	6,48	NaN	NaN	NaN	1500000	990000	NaN	0,116	4	1
FALSE	Master Protein	O35566	CD151 antigen OS=Mus musculus GN=Cd151 PE=1 SV=2	FALSE	5	1	3	1	1	253	28,227	7,47	NaN	NaN	NaN	3000000	3000000	1600000	0,179	4	1
FALSE	Master Protein	Q80WQ2	Protein VAC14 homolog OS=Mus musculus GN=Vac14 PE=1 SV=1	FALSE	1	1	2	1	1	782	87,992	6,13	NaN	NaN	NaN	NaN	630000	620000	0,055	4	1
FALSE	Master Protein	Q9Z0M6	CD97 antigen OS=Mus musculus GN=Cd97 PE=1 SV=2	FALSE	3	2	2	2	1	818	90,354	7,39	NaN	NaN	NaN	2000000	NaN	NaN	0,129	4	2
FALSE	Master Protein	P08113	Endoplasmin OS=Mus musculus GN=Hsp90b1 PE=1 SV=2	FALSE	2,9925187032419	2	2	2	1	802	92,418	4,82	NaN	NaN	NaN	1200000	NaN	NaN	0,122	4	2
FALSE	Master Protein	Q9R1P4	Proteasome subunit alpha type-1 OS=Mus musculus GN=Psma1 PE=1 SV=1	FALSE	4	1	2	1	1	263	29,528	6,46	NaN	NaN	NaN	280000	NaN	120000	0,129	4	1
FALSE	Master Protein	A2AKB4	FERM and PDZ domain-containing protein 1 OS=Mus musculus GN=Frmpd1 PE=1 SV=1	FALSE	0,451904454486766	1	2	1	1	1549	169,102	5,16	NaN	4300000	880000	NaN	NaN	NaN	0,03	4	1
FALSE	Master Protein	O35231	Kinesin-like protein KIFC3 OS=Mus musculus GN=Kifc3 PE=1 SV=4	FALSE	0,849514563106796	1	2	1	1	824	92,5	7,71	NaN	520000	840000	NaN	NaN	NaN	0,046	3	1
FALSE	Master Protein	P39876	Metalloproteinase inhibitor 3 OS=Mus musculus GN=Timp3 PE=1 SV=1	FALSE	9	2	3	2	1	211	24,166	8,76	NaN	150000	570000	NaN	5600000	NaN	0,468	3	2
FALSE	Master Protein	P50580	Proliferation-associated protein 2G4 OS=Mus musculus GN=Pa2g4 PE=1 SV=3	FALSE	2	1	2	1	1	394	43,671	6,86	NaN	NaN	NaN	210000	270000	NaN	0,105	3	1
FALSE	Master Protein	Q6PB44	Tyrosine-protein phosphatase non-receptor type 23 OS=Mus musculus GN=Ptpn23 PE=1 SV=2	FALSE	1	1	2	1	1	1692	185,1	6,8	NaN	NaN	NaN	200000	470000	NaN	0,033	3	1
FALSE	Master Protein	Q8R242	Di-N-acetylchitobiase OS=Mus musculus GN=Ctbs PE=1 SV=2	FALSE	4,0983606557377	1	1	1	1	366	41,268	5,6	1300000	NaN	NaN	NaN	NaN	NaN	0,136	3	1
FALSE	Master Protein	Q922J3	CAP-Gly domain-containing linker protein 1 OS=Mus musculus GN=Clip1 PE=1 SV=1	FALSE	1	1	1	1	1	1391	155,718	5,24	NaN	NaN	NaN	NaN	480000	NaN	0,028	3	1
FALSE	Master Protein	P97350	Plakophilin-1 OS=Mus musculus GN=Pkp1 PE=1 SV=1	FALSE	2	1	1	1	1	728	80,844	8,91	6500000	NaN	NaN	NaN	NaN	NaN	0,051	3	1
FALSE	Master Protein	Q0GNC1	Inverted formin-2 OS=Mus musculus GN=Inf2 PE=1 SV=1	FALSE	1	1	1	1	1	1273	138,474	5,21	NaN	NaN	NaN	NaN	570000	NaN	0,044	3	1
FALSE	Master Protein	Q9Z2W0	Aspartyl aminopeptidase OS=Mus musculus GN=Dnpep PE=1 SV=2	FALSE	5	1	1	1	1	473	52,174	7,25	NaN	NaN	2700000	NaN	NaN	NaN	0,105	3	1
FALSE	Master Protein	Q9WU78	Programmed cell death 6-interacting protein OS=Mus musculus GN=Pdcd6ip PE=1 SV=3	FALSE	2	1	1	1	1	869	95,964	6,52	NaN	NaN	NaN	NaN	NaN	550000	0,05	3	1
FALSE	Master Protein	Q6P5E4	UDP-glucose:glycoprotein glucosyltransferase 1 OS=Mus musculus GN=Uggt1 PE=1 SV=4	FALSE	1	1	1	1	1	1551	176,323	5,62	NaN	NaN	NaN	NaN	NaN	860000	0,029	3	1
FALSE	Master Protein	P35951	Low-density lipoprotein receptor OS=Mus musculus GN=Ldlr PE=1 SV=2	FALSE	1	1	1	1	1	862	94,885	5,02	1000000	NaN	NaN	NaN	NaN	NaN	0,053	3	1
FALSE	Master Protein	Q9Z321	DNA topoisomerase 3-beta-1 OS=Mus musculus GN=Top3b PE=1 SV=1	FALSE	2	1	1	1	1	862	96,886	7,93	NaN	NaN	NaN	NaN	NaN	NaN	0,047	3	1
FALSE	Master Protein	Q9Z1Z0	General vesicular transport factor p115 OS=Mus musculus GN=Uso1 PE=1 SV=2	FALSE	1	1	1	1	1	959	106,917	4,93	NaN	NaN	NaN	NaN	3500000	NaN	0,053	3,1711585521698	1
FALSE	Master Protein	P62814	V-type proton ATPase subunit B, brain isoform OS=Mus musculus GN=Atp6v1b2 PE=1 SV=1	FALSE	2	1	1	1	1	511	56,515	5,81	NaN	NaN	NaN	NaN	NaN	560000	0,093	3	1
FALSE	Master Protein	Q09200	Beta-1,4 N-acetylgalactosaminyltransferase 1 OS=Mus musculus GN=B4galnt1 PE=1 SV=1	FALSE	2	1	1	1	1	533	59,175	8,59	NaN	710000	NaN	NaN	NaN	NaN	0,083	3	1
FALSE	Master Protein	Q80ZA4	Fibrocystin-L OS=Mus musculus GN=Pkhd1l1 PE=1 SV=1	FALSE	0,329489291598023	1	2	1	1	4249	464,439	6,42	NaN	NaN	NaN	NaN	NaN	310000	0,013	3	1
FALSE	Master Protein	Q769J6	A disintegrin and metalloproteinase with thrombospondin motifs 13 OS=Mus musculus GN=Adamts13 PE=1 SV=1	FALSE	0,91164095371669	1	1	1	1	1426	155,256	6,57	NaN	NaN	NaN	3700000	NaN	NaN	0,033	3	1
FALSE	Master Protein	Q99KJ8	Dynactin subunit 2 OS=Mus musculus GN=Dctn2 PE=1 SV=3	FALSE	4	1	1	1	1	402	44,09	5,26	NaN	NaN	NaN	2000000	NaN	NaN	0,116	3	1
FALSE	Master Protein	O09046	L-amino-acid oxidase OS=Mus musculus GN=Il4i1 PE=1 SV=1	FALSE	2	1	1	1	1	630	70,147	6,83	NaN	NaN	NaN	NaN	150000	NaN	0,077	3	1
FALSE	Master Protein	P14220	Glycophorin-A OS=Mus musculus GN=Gypa PE=1 SV=2	FALSE	18,452380952381	1	1	1	1	168	17,653	5,1	NaN	NaN	NaN	NaN	NaN	16000000	9	3	1
FALSE	Master Protein	Q02596	Glycosylation-dependent cell adhesion molecule 1 OS=Mus musculus GN=Glycam1 PE=1 SV=1	FALSE	13	1	1	1	1	151	16,199	4,55	NaN	1500000	NaN	NaN	NaN	NaN	0,468	2	1
FALSE	Master Protein	P97399	Dentin sialophosphoprotein OS=Mus musculus GN=Dspp PE=1 SV=2	FALSE	1	1	1	1	1	934	93,85	3,9	NaN	NaN	NaN	500000	NaN	NaN	0,11	2	1
FALSE	Master Protein	Q9WVJ2	26S proteasome non-ATPase regulatory subunit 13 OS=Mus musculus GN=Psmd13 PE=1 SV=1	FALSE	3	1	1	1	1	376	42,782	5,71	NaN	NaN	NaN	1800000	NaN	NaN	0,093	2	1
FALSE	Master Protein	Q9WUM4	Coronin-1C OS=Mus musculus GN=Coro1c PE=1 SV=2	FALSE	4	1	1	1	1	474	53,087	7,08	NaN	NaN	NaN	NaN	NaN	1900000	0,105	2	1
FALSE	Master Protein	Q8VC19	5-aminolevulinate synthase, nonspecific, mitochondrial OS=Mus musculus GN=Alas1 PE=1 SV=2	FALSE	3	1	1	1	1	642	70,972	8,53	NaN	550000	NaN	NaN	NaN	NaN	0,068	2,8992748260498	1
FALSE	Master Protein	Q91Y47	Coagulation factor XI OS=Mus musculus GN=F11 PE=2 SV=2	FALSE	1	1	1	1	1	624	69,743	8,25	2300000	NaN	NaN	NaN	NaN	NaN	0,068	2	1
FALSE	Master Protein	Q61735	Leukocyte surface antigen CD47 OS=Mus musculus GN=Cd47 PE=1 SV=2	FALSE	5	1	1	1	1	303	33,076	8,63	NaN	NaN	NaN	1500000	NaN	NaN	0,233	2	1
FALSE	Master Protein	Q02013	Aquaporin-1 OS=Mus musculus GN=Aqp1 PE=1 SV=3	FALSE	7	1	1	1	1	269	28,775	7,43	NaN	NaN	NaN	NaN	NaN	280000	0,259	2	1
FALSE	Master Protein	Q8VEK6	Inhibitor of growth protein 3 OS=Mus musculus GN=Ing3 PE=1 SV=2	FALSE	3	1	1	1	1	421	46,817	6,27	NaN	NaN	NaN	NaN	NaN	NaN	0,145	2	1
FALSE	Master Protein	Q9D2Q8	Protein S100-A14 OS=Mus musculus GN=S100a14 PE=1 SV=1	FALSE	14	1	1	1	1	104	11,592	5,5	1800000	NaN	NaN	NaN	NaN	NaN	0,389	2	1
FALSE	Master Protein	O35601	FYN-binding protein 1 OS=Mus musculus GN=Fyb1 PE=1 SV=2	FALSE	2	1	1	1	1	819	90,001	6,98	NaN	NaN	NaN	NaN	920000	NaN	0,068	2	1
FALSE	Master Protein	Q8BFY7	Protein PIMREG OS=Mus musculus GN=Pimreg PE=1 SV=1	FALSE	5	1	1	1	1	231	25,67	10,92	NaN	NaN	NaN	NaN	NaN	NaN	0,233	2	1
FALSE	Master Protein	Q62443	Neuronal pentraxin-1 OS=Mus musculus GN=Nptx1 PE=1 SV=1	FALSE	4	1	1	1	1	432	47,088	6,44	NaN	NaN	NaN	NaN	NaN	890000	0,11	2,8195161819458	1
FALSE	Master Protein	Q62523	Zyxin OS=Mus musculus GN=Zyx PE=1 SV=2	FALSE	1	1	1	1	1	564	60,507	6,4	NaN	NaN	NaN	NaN	1200000	NaN	0,116	2	1
FALSE	Master Protein	Q8R001	Microtubule-associated protein RP/EB family member 2 OS=Mus musculus GN=Mapre2 PE=1 SV=1	FALSE	5	1	2	1	1	326	36,923	5,38	NaN	NaN	NaN	660000	NaN	1200000	0,145	2	1
FALSE	Master Protein	Q9CT10	Ran-binding protein 3 OS=Mus musculus GN=Ranbp3 PE=1 SV=2	FALSE	5	1	3	1	1	491	52,541	5,12	NaN	NaN	NaN	930000	310000	2000000	0,105	2	1
FALSE	Master Protein	Q01705	Neurogenic locus notch homolog protein 1 OS=Mus musculus GN=Notch1 PE=1 SV=3	FALSE	1	1	1	1	1	2531	270,654	5,1	NaN	NaN	NaN	NaN	NaN	89000	0,026	2	1
FALSE	Master Protein	O08807	Peroxiredoxin-4 OS=Mus musculus GN=Prdx4 PE=1 SV=1	FALSE	2	1	1	1	1	274	31,033	7,15	2000000	NaN	NaN	NaN	NaN	NaN	0,155	2	1
FALSE	Master Protein	Q5FWK3	Rho GTPase-activating protein 1 OS=Mus musculus GN=Arhgap1 PE=1 SV=1	FALSE	2	1	1	1	1	439	50,379	6,44	NaN	NaN	NaN	NaN	630000	NaN	0,101	2	1
FALSE	Master Protein	P48193	Protein 4.1 OS=Mus musculus GN=Epb41 PE=1 SV=2	FALSE	4	1	1	1	1	858	95,853	5,6	NaN	NaN	NaN	NaN	NaN	NaN	0,053	2,6800537109375	1
FALSE	Master Protein	P22682	E3 ubiquitin-protein ligase CBL OS=Mus musculus GN=Cbl PE=1 SV=3	FALSE	2	1	1	1	1	913	100,5	6,67	NaN	NaN	NaN	NaN	NaN	NaN	0,054	2	1
FALSE	Master Protein	Q9JHU4	Cytoplasmic dynein 1 heavy chain 1 OS=Mus musculus GN=Dync1h1 PE=1 SV=2	FALSE	0,516795865633075	1	1	1	1	4644	531,71	6,42	NaN	NaN	NaN	NaN	NaN	NaN	0,009	2	1
FALSE	Master Protein	D3YY23	LON peptidase N-terminal domain and RING finger protein 1 OS=Mus musculus GN=Lonrf1 PE=1 SV=2	FALSE	4	1	1	1	1	762	85,051	7,62	NaN	NaN	870000	NaN	NaN	NaN	0,054	2	1
FALSE	Master Protein	Q07076	Annexin A7 OS=Mus musculus GN=Anxa7 PE=1 SV=2	FALSE	11	3	4	3	1	463	49,893	6,18	NaN	NaN	NaN	1400000	1100000	NaN	0,438	2	3
FALSE	Master Protein	Q61982	Neurogenic locus notch homolog protein 3 OS=Mus musculus GN=Notch3 PE=1 SV=1	FALSE	0,560828300258844	1	1	1	1	2318	244,084	5,33	1300000	NaN	NaN	NaN	NaN	NaN	0,027	2	1
FALSE	Master Protein	P70290	55 kDa erythrocyte membrane protein OS=Mus musculus GN=Mpp1 PE=1 SV=1	FALSE	3	2	2	2	1	466	52,194	7,2	NaN	NaN	NaN	860000	720000	NaN	0,194	2	2
FALSE	Master Protein	Q9WVQ0	Polyamine-modulated factor 1-binding protein 1 OS=Mus musculus GN=Pmfbp1 PE=2 SV=1	FALSE	3	1	1	1	1	1022	119,326	6,58	NaN	NaN	NaN	NaN	NaN	NaN	0,04	2	1
FALSE	Master Protein	Q08481	Platelet endothelial cell adhesion molecule OS=Mus musculus GN=Pecam1 PE=1 SV=1	FALSE	2	1	1	1	1	727	81,211	6,71	NaN	NaN	NaN	NaN	280000	NaN	0,064	2	1
FALSE	Master Protein	Q6PCW6	Cornifelin OS=Mus musculus GN=Cnfn PE=1 SV=1	FALSE	19	1	1	1	1	111	12,294	6,1	5000000	NaN	NaN	NaN	NaN	NaN	2,162	2,5290801525116	1
FALSE	Master Protein	Q9ES52	Phosphatidylinositol 3,4,5-trisphosphate 5-phosphatase 1 OS=Mus musculus GN=Inpp5d PE=1 SV=2	FALSE	0,923593618807725	1	1	1	1	1191	133,458	7,8	NaN	NaN	NaN	NaN	NaN	1100000	0,031	2	1
FALSE	Master Protein	Q9CR51	V-type proton ATPase subunit G 1 OS=Mus musculus GN=Atp6v1g1 PE=1 SV=3	FALSE	14,406779661017	1	1	1	1	118	13,716	7,97	NaN	NaN	NaN	NaN	1400000	NaN	0,585	2	1
FALSE	Master Protein	P15702	Leukosialin OS=Mus musculus GN=Spn PE=1 SV=1	FALSE	2	1	1	1	1	395	40,014	4,96	NaN	NaN	NaN	NaN	NaN	NaN	0,166	2	1
FALSE	Master Protein	Q09143	High affinity cationic amino acid transporter 1 OS=Mus musculus GN=Slc7a1 PE=1 SV=1	FALSE	4	1	1	1	1	622	67,048	7,06	NaN	NaN	NaN	670000	NaN	NaN	0,096	2	1
FALSE	Master Protein	P27656	Hepatic triacylglycerol lipase OS=Mus musculus GN=Lipc PE=2 SV=2	FALSE	3	1	1	1	1	510	57,352	8,09	NaN	1400000	NaN	NaN	NaN	NaN	0,101	2	1
FALSE	Master Protein	P31532	Serum amyloid A-4 protein OS=Mus musculus GN=Saa4 PE=1 SV=2	FALSE	20	2	2	2	1	130	15,078	9,26	NaN	NaN	NaN	NaN	1100000	NaN	0,778	2	2
FALSE	Master Protein	P41245	Matrix metalloproteinase-9 OS=Mus musculus GN=Mmp9 PE=1 SV=2	FALSE	3	1	1	1	1	730	80,484	6,09	NaN	NaN	NaN	NaN	460000	NaN	0,07	2	1
FALSE	Master Protein	Q99ML0	Zinc finger MYND domain-containing protein 10 OS=Mus musculus GN=Zmynd10 PE=1 SV=2	FALSE	2	1	1	1	1	440	50,614	6,54	NaN	NaN	NaN	NaN	NaN	NaN	0	2	1
FALSE	Master Protein	Q9D832	DnaJ homolog subfamily B member 4 OS=Mus musculus GN=Dnajb4 PE=1 SV=1	FALSE	3	1	1	1	1	337	37,758	8,59	NaN	NaN	NaN	NaN	1100000	NaN	0,136	2	1
FALSE	Master Protein	Q9QWY8	Arf-GAP with SH3 domain, ANK repeat and PH domain-containing protein 1 OS=Mus musculus GN=Asap1 PE=1 SV=2	FALSE	1,9180470793374	1	1	1	1	1147	127,342	7,64	NaN	NaN	NaN	NaN	NaN	NaN	0,043	2	1
FALSE	Master Protein	P13707	Glycerol-3-phosphate dehydrogenase [NAD(+)], cytoplasmic OS=Mus musculus GN=Gpd1 PE=1 SV=3	FALSE	3	1	1	1	1	349	37,548	7,17	NaN	NaN	NaN	940000	NaN	NaN	0,096	2	1
FALSE	Master Protein	Q9D2F7	Nuclear pore membrane glycoprotein 210-like OS=Mus musculus GN=Nup210l PE=1 SV=2	FALSE	0,903774587985114	1	1	1	1	1881	208,568	7,23	NaN	680000	NaN	NaN	NaN	NaN	0,023	2	1
FALSE	Master Protein	Q9ER00	Syntaxin-12 OS=Mus musculus GN=Stx12 PE=1 SV=1	FALSE	6,2043795620438	1	1	1	1	274	31,176	5,44	NaN	NaN	NaN	NaN	4700000	NaN	0,179	2	1
FALSE	Master Protein	P51125	Calpastatin OS=Mus musculus GN=Cast PE=1 SV=2	FALSE	1	1	1	1	1	788	84,871	5,52	NaN	NaN	NaN	130000	NaN	NaN	0,059	2,4040207862854	1
FALSE	Master Protein	Q8K448	ATP-binding cassette sub-family A member 5 OS=Mus musculus GN=Abca5 PE=1 SV=2	FALSE	0,97442143727162	1	1	1	1	1642	185,775	7,2	NaN	NaN	4300000	NaN	NaN	NaN	0,036	2	1
FALSE	Master Protein	Q6ZWR6	Nesprin-1 OS=Mus musculus GN=Syne1 PE=1 SV=2	FALSE	0,125014206159791	1	1	1	1	8799	1009,295	5,59	NaN	NaN	NaN	NaN	NaN	NaN	0,005	2	1
FALSE	Master Protein	P57080	Ubiquitin carboxyl-terminal hydrolase 25 OS=Mus musculus GN=Usp25 PE=1 SV=2	FALSE	1	1	1	1	1	1055	121,344	5,31	1300000	NaN	NaN	NaN	NaN	NaN	0,039	2	1
FALSE	Master Protein	O54988	STE20-like serine/threonine-protein kinase OS=Mus musculus GN=Slk PE=1 SV=2	FALSE	0,89213300892133	1	1	1	1	1233	141,37	5,14	NaN	NaN	NaN	NaN	NaN	1200000	0,04	2	1
FALSE	Master Protein	P11881	Inositol 1,4,5-trisphosphate receptor type 1 OS=Mus musculus GN=Itpr1 PE=1 SV=2	FALSE	0,363768643142961	1	1	1	1	2749	312,968	6,04	NaN	NaN	NaN	NaN	NaN	NaN	0,016	2	1
FALSE	Master Protein	Q3U9N9	Monocarboxylate transporter 10 OS=Mus musculus GN=Slc16a10 PE=1 SV=1	FALSE	3,515625	1	1	1	1	512	55,283	8,06	NaN	NaN	NaN	NaN	1700000	NaN	0,179	2	1
FALSE	Master Protein	P24547	Inosine-5'-monophosphate dehydrogenase 2 OS=Mus musculus GN=Impdh2 PE=1 SV=2	FALSE	2	1	1	1	1	514	55,78	7,28	NaN	NaN	NaN	NaN	NaN	NaN	0,105	2	1
FALSE	Master Protein	Q80VA0	N-acetylgalactosaminyltransferase 7 OS=Mus musculus GN=Galnt7 PE=1 SV=2	FALSE	1	1	1	1	1	657	75,371	7,93	NaN	NaN	NaN	NaN	NaN	NaN	0,064	2	1
FALSE	Master Protein	Q2VLH6	Scavenger receptor cysteine-rich type 1 protein M130 OS=Mus musculus GN=Cd163 PE=1 SV=2	FALSE	0,892060660124888	1	1	1	1	1121	120,842	6,24	NaN	NaN	NaN	1000000	NaN	NaN	0,043	2,3439245223999	1
FALSE	Master Protein	Q8BK48	Pyrethroid hydrolase Ces2e OS=Mus musculus GN=Ces2e PE=1 SV=1	FALSE	2	1	1	1	1	559	62,277	6,16	NaN	2200000	NaN	NaN	NaN	NaN	0,105	2	1
FALSE	Master Protein	O55222	Integrin-linked protein kinase OS=Mus musculus GN=Ilk PE=1 SV=2	FALSE	2	1	1	1	1	452	51,34	8,07	NaN	NaN	NaN	2600000	NaN	NaN	0,096	2	1
FALSE	Master Protein	Q61268	Apolipoprotein C-IV OS=Mus musculus GN=Apoc4 PE=1 SV=1	FALSE	7	1	1	1	1	124	14,279	9,52	2200000	NaN	NaN	NaN	NaN	NaN	0,585	2	1
FALSE	Master Protein	P15327	Bisphosphoglycerate mutase OS=Mus musculus GN=Bpgm PE=1 SV=2	FALSE	4	1	2	1	1	259	29,96	7,06	NaN	NaN	NaN	180000	790000	NaN	0,194	2	1
FALSE	Master Protein	P24063	Integrin alpha-L OS=Mus musculus GN=Itgal PE=1 SV=2	FALSE	1	1	1	1	1	1163	128,247	6,11	NaN	NaN	NaN	960000	NaN	NaN	0,041	2	1
FALSE	Master Protein	P21956	Lactadherin OS=Mus musculus GN=Mfge8 PE=1 SV=3	FALSE	4	1	1	1	1	463	51,208	6,52	NaN	NaN	NaN	NaN	NaN	4500000	0,11	2	1
FALSE	Master Protein	Q64339	Ubiquitin-like protein ISG15 OS=Mus musculus GN=Isg15 PE=1 SV=4	FALSE	9	1	1	1	1	161	17,886	7,9	NaN	NaN	NaN	NaN	3500000	NaN	0,389	2	1
FALSE	Master Protein	Q60754	Macrophage receptor MARCO OS=Mus musculus GN=Marco PE=1 SV=1	FALSE	2	1	1	1	1	518	52,697	7,84	1100000	NaN	NaN	NaN	NaN	NaN	0,105	2	1
FALSE	Master Protein	Q571I9	Aldehyde dehydrogenase family 16 member A1 OS=Mus musculus GN=Aldh16a1 PE=1 SV=2	FALSE	1,3715710723192	1	1	1	1	802	84,703	6,32	NaN	NaN	NaN	1500000	NaN	NaN	0,096	2	1
FALSE	Master Protein	Q64735	Complement component receptor 1-like protein OS=Mus musculus GN=Cr1l PE=1 SV=1	FALSE	2	1	1	1	1	483	53,728	6,65	NaN	NaN	NaN	NaN	NaN	420000	0,122	2	1
FALSE	Master Protein	P48759	Pentraxin-related protein PTX3 OS=Mus musculus GN=Ptx3 PE=1 SV=2	FALSE	3	1	1	1	1	381	41,785	5,38	NaN	NaN	NaN	550000	NaN	NaN	0,11	2	1
FALSE	Master Protein	P11859	Angiotensinogen OS=Mus musculus GN=Agt PE=1 SV=1	FALSE	5	1	1	1	1	477	51,958	5,44	NaN	NaN	NaN	17000000	NaN	NaN	0,11	2	1
FALSE	Master Protein	P62259	14-3-3 protein epsilon OS=Mus musculus GN=Ywhae PE=1 SV=1	FALSE	4	1	1	1	1	255	29,155	4,74	NaN	NaN	NaN	2400000	NaN	NaN	0,145	2	1
FALSE	Master Protein	O35902	Desmoglein-3 OS=Mus musculus GN=Dsg3 PE=2 SV=1	FALSE	3	1	1	1	1	993	107,821	4,94	NaN	NaN	NaN	NaN	NaN	NaN	0,054	2	1
FALSE	Master Protein	O35551	Rab GTPase-binding effector protein 1 OS=Mus musculus GN=Rabep1 PE=1 SV=2	FALSE	1	1	1	1	1	862	99,462	5,01	NaN	NaN	NaN	650000	NaN	NaN	0,043	2	1
FALSE	Master Protein	P01650	Ig kappa chain V-V region UPC 61 OS=Mus musculus PE=1 SV=1	FALSE	19	1	1	1	1	108	11,802	5,34	NaN	NaN	NaN	1300000	NaN	NaN	1,154	2	1
FALSE	Master Protein	Q8CIF4	Biotinidase OS=Mus musculus GN=Btd PE=1 SV=2	FALSE	2	1	1	1	1	520	58,117	5,8	NaN	NaN	610000	NaN	NaN	NaN	0,11	2	1
FALSE	Master Protein	P10404	MLV-related proviral Env polyprotein OS=Mus musculus PE=1 SV=3	FALSE	3,1201248049922	1	1	1	1	641	69,569	7,96	NaN	NaN	NaN	NaN	NaN	1800000	0,08	2	1
FALSE	Master Protein	Q9WU38	Amiloride-sensitive sodium channel subunit beta OS=Mus musculus GN=Scnn1b PE=1 SV=1	FALSE	1	1	1	1	1	638	72,149	6,09	NaN	690000	NaN	NaN	NaN	NaN	0,093	2	1
FALSE	Master Protein	P58069	Ras GTPase-activating protein 2 OS=Mus musculus GN=Rasa2 PE=1 SV=2	FALSE	1	1	1	1	1	847	96,34	7,59	NaN	NaN	NaN	NaN	NaN	1700000	0,051	2	1
FALSE	Master Protein	Q8R143	Pituitary tumor-transforming gene 1 protein-interacting protein OS=Mus musculus GN=Pttg1ip PE=1 SV=1	FALSE	12	2	2	2	1	174	19,952	8,63	NaN	NaN	NaN	1200000	NaN	NaN	0,778	2	2
FALSE	Master Protein	G5E829	Plasma membrane calcium-transporting ATPase 1 OS=Mus musculus GN=Atp2b1 PE=1 SV=1	FALSE	1	1	1	1	1	1220	134,662	5,91	NaN	NaN	NaN	950000	NaN	NaN	0,044	2	1
FALSE	Master Protein	O09117	Synaptophysin-like protein 1 OS=Mus musculus GN=Sypl1 PE=1 SV=2	FALSE	3	1	1	1	1	261	28,881	8,79	NaN	NaN	NaN	NaN	NaN	2000000	0,292	2	1
FALSE	Master Protein	P12399	Protein CTLA-2-alpha OS=Mus musculus GN=Ctla2a PE=2 SV=2	FALSE	7,2992700729927	1	1	1	1	137	15,873	5,34	NaN	NaN	NaN	NaN	NaN	NaN	0,292	2	1
FALSE	Master Protein	Q9R0E2	Procollagen-lysine,2-oxoglutarate 5-dioxygenase 1 OS=Mus musculus GN=Plod1 PE=1 SV=1	FALSE	2	1	1	1	1	728	83,542	6,54	NaN	NaN	NaN	NaN	1700000	NaN	0,055	2	1
FALSE	Master Protein	O08788	Dynactin subunit 1 OS=Mus musculus GN=Dctn1 PE=1 SV=3	FALSE	0,936768149882904	1	1	1	1	1281	141,588	5,9	NaN	NaN	NaN	NaN	1100000	NaN	0,038	2	1
FALSE	Master Protein	P15508	Spectrin beta chain, erythrocytic OS=Mus musculus GN=Sptb PE=1 SV=4	FALSE	0,469924812030075	1	1	1	1	2128	245,098	5,33	NaN	NaN	NaN	240000	NaN	NaN	0,018	2	1
FALSE	Master Protein	P48036	Annexin A5 OS=Mus musculus GN=Anxa5 PE=1 SV=1	FALSE	3	1	2	1	1	319	35,73	4,96	NaN	NaN	NaN	1700000	2000000	NaN	0,105	2	1
FALSE	Master Protein	Q99P58	Ras-related protein Rab-27B OS=Mus musculus GN=Rab27b PE=1 SV=3	FALSE	6	1	1	1	1	218	24,544	5,54	NaN	NaN	NaN	NaN	330000	NaN	0,194	2	1
FALSE	Master Protein	P27546	Microtubule-associated protein 4 OS=Mus musculus GN=Map4 PE=1 SV=3	FALSE	1	1	1	1	1	1125	117,357	4,98	NaN	NaN	NaN	1400000	NaN	NaN	0,04	2	1
FALSE	Master Protein	Q6R0H7	Guanine nucleotide-binding protein G(s) subunit alpha isoforms XLas OS=Mus musculus GN=Gnas PE=1 SV=1	FALSE	0,970873786407767	1	1	1	1	1133	121,429	4,81	NaN	NaN	NaN	NaN	NaN	3600000	0,058	2	1
FALSE	Master Protein	Q14C59	Transmembrane protease serine 11B-like protein OS=Mus musculus GN=Tmprss11b PE=2 SV=2	FALSE	1	1	1	1	1	416	46,684	8,19	NaN	2600000	NaN	NaN	NaN	NaN	0,105	2	1
FALSE	Master Protein	Q9Z2U0	Proteasome subunit alpha type-7 OS=Mus musculus GN=Psma7 PE=1 SV=1	FALSE	3	1	1	1	1	248	27,838	8,46	NaN	NaN	NaN	NaN	NaN	2700000	0,179	1	1
FALSE	Master Protein	Q71KU9	Fibrinogen-like protein 1 OS=Mus musculus GN=Fgl1 PE=1 SV=2	FALSE	2	1	1	1	1	314	36,416	5,71	NaN	NaN	NaN	NaN	NaN	NaN	0,136	1	1
FALSE	Master Protein	Q91ZJ5	UTP--glucose-1-phosphate uridylyltransferase OS=Mus musculus GN=Ugp2 PE=1 SV=3	FALSE	1,5748031496063	1	1	1	1	508	56,944	7,61	NaN	NaN	NaN	NaN	NaN	NaN	0,086	1	1
FALSE	Master Protein	P01902	H-2 class I histocompatibility antigen, K-D alpha chain OS=Mus musculus GN=H2-K1 PE=1 SV=1	FALSE	2	1	1	1	1	368	41,464	6,62	2500000	NaN	NaN	NaN	NaN	NaN	0,101	1	1
FALSE	Master Protein	Q8QZY6	Tetraspanin-14 OS=Mus musculus GN=Tspan14 PE=1 SV=1	FALSE	5	1	1	1	1	270	30,654	6,51	NaN	NaN	NaN	NaN	380000	NaN	0,166	1	1
FALSE	Master Protein	Q63918	Caveolae-associated protein 2 OS=Mus musculus GN=Cavin2 PE=1 SV=3	FALSE	2	1	1	1	1	418	46,735	5,21	NaN	NaN	NaN	1200000	NaN	NaN	0,11	1	1
FALSE	Master Protein	P62806	Histone H4 OS=Mus musculus GN=Hist1h4a PE=1 SV=2	FALSE	7	1	1	1	1	103	11,36	11,36	3200000	NaN	NaN	NaN	NaN	NaN	0,468	1	1
FALSE	Master Protein	Q9D2V7	Coronin-7 OS=Mus musculus GN=Coro7 PE=1 SV=2	FALSE	0,867678958785249	1	1	1	1	922	100,749	5,77	NaN	NaN	NaN	NaN	NaN	44000000	0,054	1	1
FALSE	Master Protein	P09803	Cadherin-1 OS=Mus musculus GN=Cdh1 PE=1 SV=1	FALSE	1	1	1	1	1	884	98,195	4,83	NaN	NaN	NaN	1600000	NaN	NaN	0,068	1	1
FALSE	Master Protein	Q61233	Plastin-2 OS=Mus musculus GN=Lcp1 PE=1 SV=4	FALSE	1	1	1	1	1	627	70,105	5,33	NaN	NaN	470000	NaN	NaN	NaN	0,061	1,8755818605423	1
FALSE	Master Protein	Q99P86	Resistin-like beta OS=Mus musculus GN=Retnlb PE=1 SV=1	FALSE	11	1	1	1	1	105	11,27	7,93	NaN	NaN	NaN	NaN	NaN	230000	0,778	1	1
FALSE	Master Protein	Q8VCS0	N-acetylmuramoyl-L-alanine amidase OS=Mus musculus GN=Pglyrp2 PE=1 SV=1	FALSE	1	1	1	1	1	530	57,671	6,98	NaN	NaN	6600000	NaN	NaN	NaN	0,101	1	1
FALSE	Master Protein	P60766	Cell division control protein 42 homolog OS=Mus musculus GN=Cdc42 PE=1 SV=2	FALSE	5	1	1	1	1	191	21,245	6,55	NaN	NaN	NaN	NaN	2700000	NaN	0,259	1	1
FALSE	Master Protein	Q68ED2	Metabotropic glutamate receptor 7 OS=Mus musculus GN=Grm7 PE=1 SV=1	FALSE	0,983606557377049	1	1	1	1	915	102,153	7,88	NaN	12000000	NaN	NaN	NaN	NaN	0,05	1	1
FALSE	Master Protein	Q8C0W1	Ankyrin repeat and MYND domain-containing protein 1 OS=Mus musculus GN=Ankmy1 PE=1 SV=1	FALSE	3	1	1	1	1	906	101,933	6,6	NaN	NaN	NaN	NaN	NaN	NaN	0,047	0	1
FALSE	Master Protein	Q8C0J2	Autophagy-related protein 16-1 OS=Mus musculus GN=Atg16l1 PE=1 SV=1	FALSE	2	1	1	1	1	607	68,13	6,38	NaN	NaN	NaN	NaN	1000000	NaN	0,072	0	1
FALSE	Master Protein	Q9D0R2	Threonine--tRNA ligase, cytoplasmic OS=Mus musculus GN=Tars PE=1 SV=2	FALSE	1,8005540166205	1	1	1	1	722	83,303	7,36	NaN	NaN	NaN	NaN	320000	NaN	0,055	0	1
FALSE	Master Protein	Q00651	Integrin alpha-4 OS=Mus musculus GN=Itga4 PE=1 SV=1	FALSE	1	1	1	1	1	1039	115,622	6,73	NaN	NaN	NaN	NaN	2100000	NaN	0,049	0	1
FALSE	Master Protein	Q8CIG8	Protein arginine N-methyltransferase 5 OS=Mus musculus GN=Prmt5 PE=1 SV=3	FALSE	3	1	1	1	1	637	72,634	6,42	NaN	660000	NaN	NaN	NaN	NaN	0,068	0	1
FALSE	Master Protein	Q9EQ09	Oxidized low-density lipoprotein receptor 1 OS=Mus musculus GN=Olr1 PE=2 SV=2	FALSE	10	1	1	1	1	363	41,617	7,64	NaN	NaN	NaN	NaN	NaN	390000	0,122	0	1
FALSE	Master Protein	Q8C078	Calcium/calmodulin-dependent protein kinase kinase 2 OS=Mus musculus GN=Camkk2 PE=1 SV=2	FALSE	3	1	1	1	1	588	64,576	5,9	NaN	NaN	810000	NaN	NaN	NaN	0,072	0	1
FALSE	Master Protein	Q8VDM4	26S proteasome non-ATPase regulatory subunit 2 OS=Mus musculus GN=Psmd2 PE=1 SV=1	FALSE	2	1	1	1	1	908	100,139	5,17	NaN	NaN	NaN	NaN	790000	NaN	0,045	0	1
FALSE	Master Protein	P61202	COP9 signalosome complex subunit 2 OS=Mus musculus GN=Cops2 PE=1 SV=1	FALSE	3	1	1	1	1	443	51,564	5,53	NaN	NaN	NaN	1000000	NaN	NaN	0,105	0	1
FALSE	Master Protein	P40240	CD9 antigen OS=Mus musculus GN=Cd9 PE=1 SV=2	FALSE	11	1	1	1	1	226	25,241	7,23	NaN	NaN	NaN	NaN	1300000	NaN	0,585	0	1
FALSE	Master Protein	Q60598	Src substrate cortactin OS=Mus musculus GN=Cttn PE=1 SV=2	FALSE	1	1	1	1	1	546	61,212	5,4	NaN	NaN	NaN	NaN	NaN	1600000	0,093	0	1
FALSE	Master Protein	Q7TSF1	Desmoglein-1-beta OS=Mus musculus GN=Dsg1b PE=1 SV=1	FALSE	1	1	1	1	1	1060	114,382	4,84	NaN	NaN	NaN	NaN	NaN	NaN	0,055	0	1
FALSE	Master Protein	Q9Z1R2	Large proline-rich protein BAG6 OS=Mus musculus GN=Bag6 PE=1 SV=1	FALSE	1,2998266897747	1	1	1	1	1154	120,962	5,71	NaN	NaN	NaN	NaN	NaN	NaN	0,068	0	1
FALSE	Master Protein	P42567	Epidermal growth factor receptor substrate 15 OS=Mus musculus GN=Eps15 PE=1 SV=1	FALSE	1	1	2	1	1	897	98,41	4,6	NaN	NaN	NaN	NaN	650000	590000	0,053	0	1

## Sheet: SEC 100ul - 50ul
2. Identified and quantified protein groups of sEV purified by Size Exclusion Chromatography (SEC) from 100 ul and 50ul of mouse serum
													100 ul serum			50 ul serum
													A1	A2	A3	B1	B2	B3
Checked	Master	Accession	Description	Contaminant	Coverage	# Peptides	# PSMs	# Unique Peptides	# Protein Groups	# AAs	MW [kDa]	calc. pI	Area: F4: Sample	Area: F5: Sample	Area: F6: Sample	Area: F7: Sample	Area: F8: Sample	Area: F9: Sample	emPAI	Score Sequest HT	# Peptides Sequest HT
FALSE	Master Protein	Q61838	Pregnancy zone protein OS=Mus musculus GN=Pzp PE=1 SV=3	FALSE	51	92	709	91	1	1495	165,748	6,68	620000000	450000000	480000000	1400000000	290000000	720000000	269,917	1879	92
FALSE	Master Protein	P07724	Serum albumin OS=Mus musculus GN=Alb PE=1 SV=3	FALSE	81	72	708	70	1	608	68,648	6,07	760000000	2100000000	1400000000	41000000	970000000	280000000	6234,507	1853	72
FALSE	Master Protein	E9Q414	Apolipoprotein B-100 OS=Mus musculus GN=Apob PE=1 SV=1	FALSE	33	151	643	151	1	4505	509,113	6,81	320000000	220000000	270000000	97000000	230000000	80000000	7,654	1585	151
FALSE	Master Protein	P01837	Ig kappa chain C region OS=Mus musculus PE=1 SV=1	FALSE	67	17	536	17	1	106	11,771	5,41	110000000	110000000	290000000	240000000	630000000	390000000	63095733,448	1329,5971968174	17
FALSE	Master Protein	P01872	Ig mu chain C region OS=Mus musculus GN=Ighm PE=1 SV=2	FALSE	55	43	446	43	1	454	49,94	7,01	1700000000	2700000000	1300000000	49000000	440000000	52000000	24619,924	1220,1543391943	43
FALSE	Master Protein	P11276	Fibronectin OS=Mus musculus GN=Fn1 PE=1 SV=4	FALSE	42	80	270	80	1	2477	272,368	5,59	180000000	150000000	180000000	13000000	71000000	27000000	9,204	683	80
FALSE	Master Protein	Q921I1	Serotransferrin OS=Mus musculus GN=Tf PE=1 SV=1	FALSE	65	49	228	49	1	697	76,674	7,18	240000000	130000000	160000000	13000000	55000000	3300000	69,17	601	49
FALSE	Master Protein	P01878	Ig alpha chain C region OS=Mus musculus PE=1 SV=1	FALSE	43	13	183	13	1	344	36,852	5,06	610000000	160000000	190000000	31000000	66000000	33000000	202,092	506	13
FALSE	Master Protein	P06909	Complement factor H OS=Mus musculus GN=Cfh PE=1 SV=2	FALSE	58	55	191	55	1	1234	139,047	6,99	68000000	77000000	88000000	2800000	20000000	140000	22,018	490	55
FALSE	Master Protein	P06728	Apolipoprotein A-IV OS=Mus musculus GN=Apoa4 PE=1 SV=3	FALSE	76	36	176	36	1	395	45,001	5,47	290000000	320000000	110000000	9100000	76000000	2400000	561,341	487	36
FALSE	Master Protein	P35441	Thrombospondin-1 OS=Mus musculus GN=Thbs1 PE=1 SV=1	FALSE	41	53	198	53	1	1170	129,564	4,96	180000000	200000000	140000000	44000000	110000000	7100000	14,739	483	53
FALSE	Master Protein	P01869	Ig gamma-1 chain C region, membrane-bound form OS=Mus musculus GN=Ighg1 PE=1 SV=2	FALSE	46	16	190	16	1	393	43,359	6,44	90000000	51000000	72000000	4300000	3300000	NaN	291,864	455	16
FALSE	Master Protein	P28665	Murinoglobulin-1 OS=Mus musculus GN=Mug1 PE=1 SV=3	FALSE	34	39	170	23	1	1476	165,193	6,42	73000000	90000000	45000000	22000000	35000000	9300000	6,034	422	39
FALSE	Master Protein	P01865	Ig gamma-2A chain C region, membrane-bound form OS=Mus musculus GN=Igh-1a PE=1 SV=3	FALSE	38	20	162	18	1	398	43,921	6,29	170000000	77000000	69000000	100000000	31000000	4100000	1388,495	391	20
FALSE	Master Protein	Q9QWK4	CD5 antigen-like OS=Mus musculus GN=Cd5l PE=1 SV=3	FALSE	69	33	172	33	1	352	38,837	5,16	240000000	150000000	140000000	52000000	46000000	13000000	207,057	359	33
FALSE	Master Protein	P01027	Complement C3 OS=Mus musculus GN=C3 PE=1 SV=3	FALSE	31	44	138	44	1	1663	186,366	6,73	140000000	110000000	71000000	74000000	82000000	33000000	2,704	343	44
FALSE	Master Protein	Q8BTM8	Filamin-A OS=Mus musculus GN=Flna PE=1 SV=5	FALSE	23,536078579524	40	115	38	1	2647	281,046	6,04	23000000	18000000	34000000	1600000	16000000	6100000	1,203	305	40
FALSE	Master Protein	P01029	Complement C4-B OS=Mus musculus GN=C4b PE=1 SV=3	FALSE	31	41	105	40	1	1738	192,794	7,53	130000000	88000000	100000000	15000000	46000000	32000000	2,814	299	41
FALSE	Master Protein	O70570	Polymeric immunoglobulin receptor OS=Mus musculus GN=Pigr PE=1 SV=1	FALSE	35	24	101	24	1	771	84,946	5,4	72000000	44000000	100000000	14000000	72000000	140000000	11,053	298	24
FALSE	Master Protein	P28666	Murinoglobulin-2 OS=Mus musculus GN=Mug2 PE=1 SV=2	FALSE	29,565816678153	33	111	17	1	1451	162,279	6,74	21000000	14000000	7300000	480000	9600000	3600000	3,105	283,61051094532	33
FALSE	Master Protein	P14106	Complement C1q subcomponent subunit B OS=Mus musculus GN=C1qb PE=1 SV=2	FALSE	36	9	107	9	1	253	26,701	8,15	5800000	1800000	80000000	120000000	170000000	29000000	20,544	272	9
FALSE	Master Protein	Q8CG14	Complement C1s-A subcomponent OS=Mus musculus GN=C1sa PE=2 SV=2	FALSE	56	31	102	17	1	688	76,808	5,08	47000000	56000000	37000000	11000000	19000000	NaN	22,101	266	31
FALSE	Master Protein	Q62351	Transferrin receptor protein 1 OS=Mus musculus GN=Tfrc PE=1 SV=1	FALSE	34	26	111	26	1	763	85,677	6,57	74000000	40000000	56000000	21000000	23000000	6900000	6,988	259	26
FALSE	Master Protein	Q00623	Apolipoprotein A-I OS=Mus musculus GN=Apoa1 PE=1 SV=2	FALSE	60	20	103	20	1	264	30,597	5,73	690000000	600000000	40000000	6200000	62000000	NaN	204,353	239,93585395813	20
FALSE	Master Protein	P26039	Talin-1 OS=Mus musculus GN=Tln1 PE=1 SV=2	FALSE	23	39	92	39	1	2541	269,653	6,18	19000000	22000000	12000000	2500000	3000000	NaN	1,178	232	39
FALSE	Master Protein	P01592	Immunoglobulin J chain OS=Mus musculus GN=Jchain PE=1 SV=4	FALSE	72	14	97	14	1	159	18,002	4,89	44000000	95000000	12000000	390000000	320000000	14000000	598,484	220	14
FALSE	Master Protein	P01864	Ig gamma-2A chain C region secreted form OS=Mus musculus PE=1 SV=1	FALSE	24	11	92	9	1	335	36,573	8,22	120000000	32000000	280000000	14000000	16000000	5400000	397,107	213	11
FALSE	Master Protein	P01867	Ig gamma-2B chain C region OS=Mus musculus GN=Igh-3 PE=1 SV=3	FALSE	43	18	79	18	1	404	44,231	6,52	160000000	65000000	27000000	370000000	66000000	7500000	85,596	206	18
FALSE	Master Protein	P01843	Ig lambda-1 chain C region OS=Mus musculus PE=1 SV=1	FALSE	58	4	78	4	1	105	11,568	6,27	28000000	17000000	19000000	19000000	23000000	950000	62,096	201	4
FALSE	Master Protein	Q8CG16	Complement C1r-A subcomponent OS=Mus musculus GN=C1ra PE=1 SV=1	FALSE	44	27	85	27	1	707	80,022	5,66	65000000	63000000	26000000	720000	4300000	NaN	14,013	199	27
FALSE	Master Protein	P08226	Apolipoprotein E OS=Mus musculus GN=Apoe PE=1 SV=2	FALSE	50	23	84	23	1	311	35,844	5,68	390000000	240000000	33000000	220000000	140000000	81000000	49,802	194	23
FALSE	Master Protein	P06330	Ig heavy chain V region AC38 205.12 OS=Mus musculus PE=1 SV=1	FALSE	73,728813559322	8	73	5	1	118	12,926	7,11	63000000	35000000	63000000	20000000	32000000	NaN	267,27	192	8
FALSE	Master Protein	Q80YX1	Tenascin OS=Mus musculus GN=Tnc PE=1 SV=1	FALSE	21	31	76	31	1	2110	231,659	4,89	23000000	17000000	26000000	290000	26000000	30000000	1,236	191	31
FALSE	Master Protein	Q8VDD5	Myosin-9 OS=Mus musculus GN=Myh9 PE=1 SV=4	FALSE	22	34	69	34	1	1960	226,232	5,66	11000000	12000000	5600000	NaN	6100000	4600000	1,319	175,73123216629	34
FALSE	Master Protein	A6X935	Inter alpha-trypsin inhibitor, heavy chain 4 OS=Mus musculus GN=Itih4 PE=1 SV=2	FALSE	25	20	70	20	1	942	104,594	6,4	64000000	63000000	32000000	300000	14000000	1600000	2,754	172,62050485611	20
FALSE	Master Protein	O08677	Kininogen-1 OS=Mus musculus GN=Kng1 PE=1 SV=1	FALSE	31	18	72	18	1	661	73,056	6,54	54000000	71000000	56000000	28000000	35000000	21000000	4,946	168	18
FALSE	Master Protein	P97290	Plasma protease C1 inhibitor OS=Mus musculus GN=Serping1 PE=1 SV=3	FALSE	37	19	66	19	1	504	55,549	6,29	42000000	71000000	190000000	4800000	33000000	12000000	17,233	162	19
FALSE	Master Protein	P02088	Hemoglobin subunit beta-1 OS=Mus musculus GN=Hbb-b1 PE=1 SV=2	FALSE	78	15	60	9	1	147	15,83	7,65	67000000	55000000	22000000	NaN	550000	NaN	150,991	160	15
FALSE	Master Protein	P16546	Spectrin alpha chain, non-erythrocytic 1 OS=Mus musculus GN=Sptan1 PE=1 SV=4	FALSE	15,453074433657	29	69	29	1	2472	284,422	5,33	11000000	19000000	10000000	6400000	6500000	1100000	0,729	155	29
FALSE	Master Protein	P01756	Ig heavy chain V region MOPC 104E OS=Mus musculus PE=1 SV=1	FALSE	67	5	52	2	1	117	12,975	7,11	770000	NaN	610000	NaN	NaN	NaN	30,623	154	5
FALSE	Master Protein	P63017	Heat shock cognate 71 kDa protein OS=Mus musculus GN=Hspa8 PE=1 SV=1	FALSE	37	22	55	20	1	646	70,827	5,52	23000000	16000000	21000000	2800000	16000000	NaN	6,686	140	22
FALSE	Master Protein	P07759	Serine protease inhibitor A3K OS=Mus musculus GN=Serpina3k PE=1 SV=2	FALSE	26	12	43	10	1	418	46,85	5,16	25000000	26000000	48000000	340000	29000000	3400000	6,197	135	12
FALSE	Master Protein	P32261	Antithrombin-III OS=Mus musculus GN=Serpinc1 PE=1 SV=1	FALSE	38	15	53	15	1	465	51,971	6,46	51000000	87000000	5200000	790000	10000000	NaN	4,843	130	15
FALSE	Master Protein	P01801	Ig heavy chain V-III region J606 OS=Mus musculus PE=1 SV=1	FALSE	33	4	42	2	1	115	12,802	7,12	230000000	170000000	190000000	15000000	110000000	23000000	20,544	128	4
FALSE	Master Protein	Q61646	Haptoglobin OS=Mus musculus GN=Hp PE=1 SV=1	FALSE	50	18	50	18	1	347	38,727	6,29	94000000	71000000	55000000	4600000	31000000	NaN	16,783	128	18
FALSE	Master Protein	P03987	Ig gamma-3 chain C region OS=Mus musculus PE=1 SV=2	FALSE	30	13	51	13	1	398	43,901	7,14	17000000	16000000	12000000	19000000	7300000	NaN	13,384	125	13
FALSE	Master Protein	Q91X72	Hemopexin OS=Mus musculus GN=Hpx PE=1 SV=2	FALSE	38	12	50	12	1	460	51,285	7,8	72000000	14000000	15000000	8700000	4700000	2200000	2,775	125,4876537323	12
FALSE	Master Protein	P01844	Ig lambda-2 chain C region OS=Mus musculus GN=Iglc2 PE=1 SV=1	FALSE	66	6	48	4	1	104	11,247	6,27	1700000	8600000	540000	270000	NaN	NaN	30,623	124	6
FALSE	Master Protein	Q02105	Complement C1q subcomponent subunit C OS=Mus musculus GN=C1qc PE=1 SV=2	FALSE	22	9	51	9	1	246	25,975	8,54	20000000	61000000	140000000	3000000	12000000	69000	12,895	123	9
FALSE	Master Protein	P08607	C4b-binding protein OS=Mus musculus GN=C4bpa PE=1 SV=3	FALSE	30	10	49	10	1	469	51,49	7,15	33000000	72000000	25000000	1800000	8600000	NaN	3,365	121	10
FALSE	Master Protein	P29788	Vitronectin OS=Mus musculus GN=Vtn PE=1 SV=2	FALSE	26	14	49	14	1	478	54,814	5,88	77000000	78000000	27000000	670000	13000000	990000	7,962	119	14
FALSE	Master Protein	Q8CFG8	Complement C1s-B subcomponent OS=Mus musculus GN=C1sb PE=2 SV=1	FALSE	25	15	45	1	1	688	76,651	4,92	NaN	86000	NaN	NaN	NaN	NaN	3,758	118	15
FALSE	Master Protein	P98064	Mannan-binding lectin serine protease 1 OS=Mus musculus GN=Masp1 PE=1 SV=2	FALSE	31	19	49	19	1	704	79,916	5,55	43000000	47000000	49000000	2800000	2200000	NaN	5,225	115	19
FALSE	Master Protein	P01942	Hemoglobin subunit alpha OS=Mus musculus GN=Hba PE=1 SV=2	FALSE	71,830985915493	10	59	9	1	142	15,076	8,22	77000000	16000000	8300000	270000	28000000	NaN	99	111	10
FALSE	Master Protein	O88783	Coagulation factor V OS=Mus musculus GN=F5 PE=1 SV=1	FALSE	11	18	42	18	1	2183	247,076	6,05	8600000	9100000	5300000	7400000	9000000	850000	0,585	107,01428103447	18
FALSE	Master Protein	P01635	Ig kappa chain V-V region K2 (Fragment) OS=Mus musculus PE=1 SV=1	FALSE	43	5	40	5	1	115	12,573	8,31	140000000	170000000	130000000	38000000	29000000	NaN	25,827	105	5
FALSE	Master Protein	P98086	Complement C1q subcomponent subunit A OS=Mus musculus GN=C1qa PE=1 SV=2	FALSE	38	10	40	10	1	245	25,958	9,11	140000000	49000000	5900000	4900000	12000000	920000	9	104	10
FALSE	Master Protein	P07758	Alpha-1-antitrypsin 1-1 OS=Mus musculus GN=Serpina1a PE=1 SV=4	FALSE	23	10	40	3	1	413	45,974	5,72	15000000	3200000	5400000	NaN	600000	NaN	7,859	104	10
FALSE	Master Protein	O54890	Integrin beta-3 OS=Mus musculus GN=Itgb3 PE=1 SV=2	FALSE	27	13	43	13	1	787	86,681	5,24	21000000	33000000	32000000	390000	8900000	NaN	1,818	100	13
FALSE	Master Protein	Q61147	Ceruloplasmin OS=Mus musculus GN=Cp PE=1 SV=2	FALSE	19	16	38	16	1	1061	121,074	5,85	21000000	12000000	13000000	3400000	8400000	1000000	1,283	97	16
FALSE	Master Protein	P01807	Ig heavy chain V region X44 OS=Mus musculus PE=1 SV=1	FALSE	54	6	34	3	1	119	13,238	7,94	13000000	12000000	25000000	6400000	2000000	NaN	50,795	97	6
FALSE	Master Protein	O70165	Ficolin-1 OS=Mus musculus GN=Fcn1 PE=1 SV=1	FALSE	29,940119760479	12	44	12	1	334	36,275	6,52	68000000	31000000	84000000	31000000	21000000	1800000	6,743	96	12
FALSE	Master Protein	Q06890	Clusterin OS=Mus musculus GN=Clu PE=1 SV=1	FALSE	37,5	18	43	18	1	448	51,623	5,67	17000000	18000000	41000000	2700000	6700000	NaN	14,849	95	18
FALSE	Master Protein	P07309	Transthyretin OS=Mus musculus GN=Ttr PE=1 SV=1	FALSE	41	7	32	7	1	147	15,766	6,16	45000000	150000000	140000000	34000000	110000000	15000000	50,795	89	7
FALSE	Master Protein	P68033	Actin, alpha cardiac muscle 1 OS=Mus musculus GN=Actc1 PE=1 SV=1	FALSE	31	13	40	1	1	377	41,992	5,39	5200000	NaN	NaN	NaN	NaN	NaN	6,943	87	13
FALSE	Master Protein	P01845	Ig lambda-3 chain C region OS=Mus musculus GN=Iglc3 PE=1 SV=1	FALSE	51	4	31	2	1	104	11,363	5,33	8300000	5700000	NaN	NaN	850000	NaN	13,678	83	4
FALSE	Master Protein	P21614	Vitamin D-binding protein OS=Mus musculus GN=Gc PE=1 SV=2	FALSE	35	11	30	11	1	476	53,565	5,5	31000000	8400000	32000000	NaN	NaN	NaN	3,365	81	11
FALSE	Master Protein	P22599	Alpha-1-antitrypsin 1-2 OS=Mus musculus GN=Serpina1b PE=1 SV=2	FALSE	18	9	28	2	1	413	45,946	5,54	4400000	NaN	1000000	NaN	NaN	NaN	4,275	80	9
FALSE	Master Protein	P01631	Ig kappa chain V-II region 26-10 OS=Mus musculus PE=1 SV=1	FALSE	46	5	24	5	1	113	12,265	8,88	230000000	54000000	230000000	3300000	3500000	NaN	38,811	79	5
FALSE	Master Protein	P19221	Prothrombin OS=Mus musculus GN=F2 PE=1 SV=1	FALSE	20	10	36	10	1	618	70,224	6,43	86000000	32000000	55000000	27000000	64000000	39000000	1,326	77	10
FALSE	Master Protein	P53986	Monocarboxylate transporter 1 OS=Mus musculus GN=Slc16a1 PE=1 SV=1	FALSE	10	5	28	5	1	493	53,232	7,47	8200000	4300000	2100000	8500000	3700000	1900000	2,652	76	5
FALSE	Master Protein	P01810	Ig heavy chain V region J539 OS=Mus musculus PE=1 SV=1	FALSE	35	4	25	1	1	119	13,232	7,96	NaN	65000000	220000000	NaN	7200000	NaN	9	75	4
FALSE	Master Protein	P18528	Ig heavy chain V region 6.96 OS=Mus musculus PE=4 SV=1	FALSE	41	4	26	1	1	98	11	7,93	190000000	11000000	4800000	700000	250000000	48000000	24,119	71	4
FALSE	Master Protein	Q8K182	Complement component C8 alpha chain OS=Mus musculus GN=C8a PE=1 SV=1	FALSE	22	10	30	10	1	587	66,038	6,54	8600000	7100000	13000000	870000	9400000	1600000	1,021	70	10
FALSE	Master Protein	P01639	Ig kappa chain V-V region MOPC 41 OS=Mus musculus GN=Gm5571 PE=1 SV=1	FALSE	33	6	21	6	1	130	14,302	5,48	29000000	15000000	NaN	300000	32000000	NaN	38,811	70	6
FALSE	Master Protein	P01670	Ig kappa chain V-III region PC 6684 OS=Mus musculus PE=1 SV=1	FALSE	62	5	24	2	1	111	12,032	8	25000000	220000	5200000	NaN	13000000	2900000	38,811	69	5
FALSE	Master Protein	P02089	Hemoglobin subunit beta-2 OS=Mus musculus GN=Hbb-b2 PE=1 SV=2	FALSE	57	10	32	4	1	147	15,868	8,05	5300000	2700000	NaN	NaN	NaN	NaN	27,48	67	10
FALSE	Master Protein	P41317	Mannose-binding protein C OS=Mus musculus GN=Mbl2 PE=1 SV=2	FALSE	35	9	25	9	1	244	25,941	5,06	41000000	57000000	32000000	NaN	3700000	NaN	7,377	66	9
FALSE	Master Protein	P01654	Ig kappa chain V-III region PC 2880/PC 1229 OS=Mus musculus PE=1 SV=1	FALSE	72	5	21	2	1	111	11,973	5,34	33000000	9600000	NaN	NaN	NaN	NaN	62,096	66,762234210968	5
FALSE	Master Protein	B2RPV6	Multimerin-1 OS=Mus musculus GN=Mmrn1 PE=1 SV=2	FALSE	7	9	27	9	1	1210	136,02	7,71	9500000	8800000	6200000	3500000	1900000	NaN	0,476	64	9
FALSE	Master Protein	P13020	Gelsolin OS=Mus musculus GN=Gsn PE=1 SV=3	FALSE	29	15	26	15	1	780	85,888	6,18	15000000	4800000	1200000	200000	1400000	NaN	1,966	63,142124414444	15
FALSE	Master Protein	Q8BL66	Early endosome antigen 1 OS=Mus musculus GN=Eea1 PE=1 SV=2	FALSE	13	17	26	17	1	1411	160,817	5,77	4700000	4600000	5500000	2700000	4500000	NaN	0,594	59	17
FALSE	Master Protein	P01675	Ig kappa chain V-VI region XRPC 44 OS=Mus musculus PE=1 SV=1	FALSE	56	4	20	4	1	107	11,62	8,44	27000000	24000000	14000000	2000000	5800000	NaN	9	58	4
FALSE	Master Protein	Q64727	Vinculin OS=Mus musculus GN=Vcl PE=1 SV=4	FALSE	13	11	25	11	1	1066	116,644	6	16000000	20000000	22000000	6300000	7200000	NaN	0,499	57	11
FALSE	Master Protein	P26645	Myristoylated alanine-rich C-kinase substrate OS=Mus musculus GN=Marcks PE=1 SV=2	FALSE	31	7	20	7	1	309	29,644	4,34	910000	780000	1400000	1700000	850000	980000	2,455	57	7
FALSE	Master Protein	P03977	Ig kappa chain V-III region 50S10.1 OS=Mus musculus PE=1 SV=1	FALSE	49	5	18	2	1	111	12,035	5,06	2900000	260000	NaN	NaN	3300000	NaN	38,811	57	5
FALSE	Master Protein	P01660	Ig kappa chain V-III region PC 3741/TEPC 111 OS=Mus musculus PE=1 SV=1	FALSE	58	5	19	2	1	111	12,092	5,38	24000000	16000000	NaN	NaN	NaN	NaN	24,119	57	5
FALSE	Master Protein	Q3UZ39	Leucine-rich repeat flightless-interacting protein 1 OS=Mus musculus GN=Lrrfip1 PE=1 SV=2	FALSE	20	9	19	9	1	729	79,201	4,82	NaN	2400000	2100000	620000	1100000	560000	0,778	57	9
FALSE	Master Protein	Q01339	Beta-2-glycoprotein 1 OS=Mus musculus GN=Apoh PE=1 SV=1	FALSE	28	9	25	9	1	345	38,593	8,22	19000000	34000000	9800000	4800000	4400000	760000	2,511	57	9
FALSE	Master Protein	P01665	Ig kappa chain V-III region PC 7043 OS=Mus musculus PE=1 SV=1	FALSE	58	4	17	3	1	111	11,995	4,61	22000000	5600000	NaN	NaN	11000000	NaN	30,623	55	4
FALSE	Master Protein	P20918	Plasminogen OS=Mus musculus GN=Plg PE=1 SV=3	FALSE	22	11	20	11	1	812	90,749	6,6	19000000	12000000	9600000	340000	2600000	NaN	0,823	52	11
FALSE	Master Protein	P01636	Ig kappa chain V-V region MOPC 149 OS=Mus musculus PE=1 SV=1	FALSE	46	4	17	4	1	108	12,023	7,28	96000000	62000000	11000000	NaN	4800000	NaN	9	52	4
FALSE	Master Protein	Q62261	Spectrin beta chain, non-erythrocytic 1 OS=Mus musculus GN=Sptbn1 PE=1 SV=2	FALSE	5	9	19	9	1	2363	274,052	5,58	5700000	2400000	3400000	150000	740000	9400000	0,179	52	9
FALSE	Master Protein	O35598	Disintegrin and metalloproteinase domain-containing protein 10 OS=Mus musculus GN=Adam10 PE=1 SV=2	FALSE	12,283044058745	8	22	8	1	749	83,914	7,94	3600000	3300000	4900000	210000	700000	NaN	0,567	52	8
FALSE	Master Protein	Q61768	Kinesin-1 heavy chain OS=Mus musculus GN=Kif5b PE=1 SV=3	FALSE	11	9	21	9	1	963	109,484	6,44	4400000	3800000	6400000	2600000	2700000	NaN	0,548	50,934978723526	9
FALSE	Master Protein	O35930	Platelet glycoprotein Ib alpha chain OS=Mus musculus GN=Gp1ba PE=1 SV=2	FALSE	8	7	17	7	1	734	80,005	5,87	16000000	8300000	4500000	1700000	8500000	NaN	2,162	50	7
FALSE	Master Protein	P18525	Ig heavy chain V region 5-84 OS=Mus musculus PE=1 SV=1	FALSE	32	4	19	1	1	117	12,863	8,88	NaN	34000000	120000000	250000	14000000	1400000	4,179	49	4
FALSE	Master Protein	P09055	Integrin beta-1 OS=Mus musculus GN=Itgb1 PE=1 SV=1	FALSE	15	11	20	11	1	798	88,173	5,94	1200000	4700000	6700000	NaN	NaN	NaN	1,11	49	11
FALSE	Master Protein	Q9ESB3	Histidine-rich glycoprotein OS=Mus musculus GN=Hrg PE=1 SV=2	FALSE	18	8	21	8	1	525	59,126	7,66	44000000	33000000	8500000	NaN	3900000	NaN	1,512	48	8
FALSE	Master Protein	Q8CIZ8	von Willebrand factor OS=Mus musculus GN=Vwf PE=1 SV=2	FALSE	6	13	21	13	1	2813	309,063	5,5	5600000	3600000	2000000	NaN	4600000	NaN	0,279	47	13
FALSE	Master Protein	P70336	Rho-associated protein kinase 2 OS=Mus musculus GN=Rock2 PE=1 SV=1	FALSE	6	8	19	7	1	1388	160,485	5,99	4200000	2700000	NaN	2400000	3400000	260000	0,288	46	8
FALSE	Master Protein	Q8CGC7	Bifunctional glutamate/proline--tRNA ligase OS=Mus musculus GN=Eprs PE=1 SV=4	FALSE	3	4	16	4	1	1512	169,972	7,66	730000	600000	3100000	930000	780000	81000	0,157	45	4
FALSE	Master Protein	Q99JI6	Ras-related protein Rap-1b OS=Mus musculus GN=Rap1b PE=1 SV=2	FALSE	23	4	19	4	1	184	20,812	5,78	14000000	21000000	14000000	3500000	6200000	NaN	2,162	45	4
FALSE	Master Protein	P01638	Ig kappa chain V-V region L6 (Fragment) OS=Mus musculus PE=4 SV=1	FALSE	36	4	19	3	1	115	12,977	7,81	28000000	8100000	1100000	NaN	370000	NaN	62,096	43	4
FALSE	Master Protein	Q8CIT9	Suprabasin OS=Mus musculus GN=Sbsn PE=2 SV=1	FALSE	14	4	14	4	1	700	72,29	7,31	3100000	2600000	3000000	1300000	860000	420000	0,334	43,583966255188	4
FALSE	Master Protein	P01644	Ig kappa chain V-V region HP R16.7 OS=Mus musculus PE=1 SV=1	FALSE	66	6	19	1	1	108	11,903	7,97	190000000	800000	NaN	NaN	NaN	NaN	30,623	43	6
FALSE	Master Protein	P18527	Ig heavy chain V region 914 OS=Mus musculus PE=1 SV=1	FALSE	44	3	14	3	1	97	10,654	9,17	90000000	57000000	180000000	570000	46000000	1600000	5,31	42	3
FALSE	Master Protein	Q61129	Complement factor I OS=Mus musculus GN=Cfi PE=1 SV=3	FALSE	15	7	16	7	1	603	67,217	7,46	4200000	3000000	4900000	NaN	NaN	NaN	0,719	41	7
FALSE	Master Protein	P39039	Mannose-binding protein A OS=Mus musculus GN=Mbl1 PE=1 SV=1	FALSE	36	6	15	6	1	239	25,38	7,61	12000000	18000000	20000000	NaN	2100000	NaN	2,728	41	6
FALSE	Master Protein	P01657	Ig kappa chain V-III region PC 2413 OS=Mus musculus PE=1 SV=1	FALSE	29	3	13	1	1	111	11,942	5,33	20000000	14000000	NaN	NaN	NaN	NaN	5,813	40	3
FALSE	Master Protein	Q8VHX6	Filamin-C OS=Mus musculus GN=Flnc PE=1 SV=3	FALSE	5	9	17	6	1	2726	290,937	5,95	1400000	870000	750000	NaN	910000	NaN	0,166	39	9
FALSE	Master Protein	P68369	Tubulin alpha-1A chain OS=Mus musculus GN=Tuba1a PE=1 SV=1	FALSE	23	6	17	4	1	451	50,104	5,06	2100000	540000	1200000	850000	1600000	280000	1,015	39	6
FALSE	Master Protein	O88447	Kinesin light chain 1 OS=Mus musculus GN=Klc1 PE=1 SV=3	FALSE	11,645101663586	6	15	6	1	541	61,412	5,68	2900000	2900000	1700000	1800000	1700000	NaN	0,484	38	6
FALSE	Master Protein	P04919	Band 3 anion transport protein OS=Mus musculus GN=Slc4a1 PE=1 SV=1	FALSE	7	6	18	6	1	929	103,07	5,45	13000000	12000000	21000000	940000	2300000	NaN	0,528	38	6
FALSE	Master Protein	E9Q7G0	Nuclear mitotic apparatus protein 1 OS=Mus musculus GN=Numa1 PE=1 SV=1	FALSE	3	5	12	5	1	2094	235,487	5,87	1100000	870000	1700000	540000	440000	NaN	0,103	37	5
FALSE	Master Protein	P04942	Ig kappa chain V-VI region NQ5-61.1.2 OS=Mus musculus PE=2 SV=1	FALSE	39	4	18	4	1	107	11,598	9,13	120000000	45000000	3700000	NaN	15000000	NaN	38,811	37	4
FALSE	Master Protein	P54116	Erythrocyte band 7 integral membrane protein OS=Mus musculus GN=Stom PE=1 SV=3	FALSE	11	3	15	3	1	284	31,355	6,93	20000000	8400000	2400000	NaN	1200000	NaN	1,054	36	3
FALSE	Master Protein	Q9QXZ0	Microtubule-actin cross-linking factor 1 OS=Mus musculus GN=Macf1 PE=1 SV=2	FALSE	1	6	13	6	1	7354	831,362	5,43	1300000	1100000	1300000	630000	260000	NaN	0,033	35	6
FALSE	Master Protein	P01647	Ig kappa chain V-V region HP 124E1 OS=Mus musculus PE=1 SV=1	FALSE	66	6	16	1	1	108	11,958	8,46	NaN	11000000	NaN	NaN	NaN	NaN	13,678	35	6
FALSE	Master Protein	P06684	Complement C5 OS=Mus musculus GN=C5 PE=1 SV=2	FALSE	5	7	15	7	1	1680	188,759	6,81	7100000	2900000	1900000	50000	6600000	5700000	0,236	34	7
FALSE	Master Protein	Q03734	Serine protease inhibitor A3M OS=Mus musculus GN=Serpina3m PE=1 SV=2	FALSE	10	4	14	2	1	418	47,034	6,1	9800000	13000000	11000000	7400000	8100000	NaN	0,688	34	4
FALSE	Master Protein	P11835	Integrin beta-2 OS=Mus musculus GN=Itgb2 PE=1 SV=2	FALSE	9	5	12	5	1	771	84,97	7,12	2800000	2100000	780000	NaN	1800000	NaN	0,278	34	5
FALSE	Master Protein	Q60864	Stress-induced-phosphoprotein 1 OS=Mus musculus GN=Stip1 PE=1 SV=1	FALSE	15	6	13	6	1	543	62,542	6,8	3200000	5700000	1700000	NaN	790000	NaN	0,585	33	6
FALSE	Master Protein	P82198	Transforming growth factor-beta-induced protein ig-h3 OS=Mus musculus GN=Tgfbi PE=1 SV=1	FALSE	10	6	11	6	1	683	74,55	7,06	8500000	5100000	9200000	NaN	5800000	NaN	0,52	33	6
FALSE	Master Protein	P68368	Tubulin alpha-4A chain OS=Mus musculus GN=Tuba4a PE=1 SV=1	FALSE	19	5	13	3	1	448	49,892	5,06	NaN	1700000	3000000	NaN	NaN	NaN	0,823	33	5
FALSE	Master Protein	Q6GQT1	Alpha-2-macroglobulin-P OS=Mus musculus GN=A2m PE=2 SV=2	FALSE	3	7	16	6	1	1474	164,248	6,61	2700000	NaN	3700000	3400000	3400000	160000	0,23	32	7
FALSE	Master Protein	P10852	4F2 cell-surface antigen heavy chain OS=Mus musculus GN=Slc3a2 PE=1 SV=1	FALSE	12	7	13	7	1	526	58,3	5,91	5800000	8500000	14000000	3400000	880000	NaN	0,743	32	7
FALSE	Master Protein	Q99PL5	Ribosome-binding protein 1 OS=Mus musculus GN=Rrbp1 PE=1 SV=2	FALSE	4	5	12	5	1	1605	172,776	9,33	1200000	1800000	2300000	590000	510000	76000	0,102	31	5
FALSE	Master Protein	P57780	Alpha-actinin-4 OS=Mus musculus GN=Actn4 PE=1 SV=1	FALSE	7	5	11	2	1	912	104,911	5,41	NaN	NaN	460000	NaN	5000000	NaN	0,224	31,326827287674	5
FALSE	Master Protein	P18524	Ig heavy chain V region RF OS=Mus musculus PE=1 SV=1	FALSE	62	7	14	4	1	117	12,858	9,29	48000000	5600000	17000000	7400000	5300000	NaN	12,895	31	7
FALSE	Master Protein	P06336	Ig epsilon chain C region OS=Mus musculus PE=4 SV=2	FALSE	22	6	12	6	1	421	47,291	7,44	6500000	2600000	NaN	2700000	1800000	NaN	1,31	29	6
FALSE	Master Protein	Q7TPR4	Alpha-actinin-1 OS=Mus musculus GN=Actn1 PE=1 SV=1	FALSE	10	7	15	4	1	892	103,004	5,38	3100000	870000	NaN	NaN	1500000	NaN	0,348	29	7
FALSE	Master Protein	Q91WP0	Mannan-binding lectin serine protease 2 OS=Mus musculus GN=Masp2 PE=1 SV=1	FALSE	12	6	13	6	1	685	75,468	6,07	6200000	3200000	18000000	780000	1500000	NaN	0,546	29	6
FALSE	Master Protein	Q60994	Adiponectin OS=Mus musculus GN=Adipoq PE=1 SV=2	FALSE	11	3	12	3	1	247	26,792	5,57	43000000	1300000	8600000	230000	5300000	NaN	1,61	29	3
FALSE	Master Protein	P70335	Rho-associated protein kinase 1 OS=Mus musculus GN=Rock1 PE=1 SV=1	FALSE	5	7	13	6	1	1354	158,072	5,86	2100000	2100000	2100000	4000000	1400000	NaN	0,212	28,758348107338	7
FALSE	Master Protein	Q61739	Integrin alpha-6 OS=Mus musculus GN=Itga6 PE=1 SV=3	FALSE	7,5160403299725	5	10	5	1	1091	122,082	7,03	3500000	2100000	2300000	2700000	840000	NaN	0,22	27	5
FALSE	Master Protein	P18531	Ig heavy chain V region 3-6 OS=Mus musculus GN=Ighv3-6 PE=1 SV=1	FALSE	21,551724137931	2	9	2	1	116	13,087	8,78	42000000	19000000	17000000	NaN	3200000	NaN	30,623	26	2
FALSE	Master Protein	P51437	Cathelicidin antimicrobial peptide OS=Mus musculus GN=Camp PE=1 SV=2	FALSE	26	3	9	3	1	172	19,441	8,68	NaN	9100000	11000000	NaN	2400000	NaN	5,813	26	3
FALSE	Master Protein	P01637	Ig kappa chain V-V region T1 OS=Mus musculus PE=4 SV=1	FALSE	28,125	2	11	1	1	128	14,376	8,59	NaN	1900000	NaN	NaN	NaN	NaN	14,849	25	2
FALSE	Master Protein	P52480	Pyruvate kinase PKM OS=Mus musculus GN=Pkm PE=1 SV=4	FALSE	8	3	7	3	1	531	57,808	7,47	5300000	3100000	NaN	2000000	5100000	2100000	0,25	25	3
FALSE	Master Protein	Q9JM99	Proteoglycan 4 OS=Mus musculus GN=Prg4 PE=1 SV=2	FALSE	3	3	10	3	1	1054	115,924	8,41	2000000	1700000	3200000	3600000	120000	3400000	0,096	25	3
FALSE	Master Protein	P06151	L-lactate dehydrogenase A chain OS=Mus musculus GN=Ldha PE=1 SV=3	FALSE	6	5	10	5	1	332	36,475	7,74	5600000	790000	7100000	NaN	4600000	300000	0,833	25	5
FALSE	Master Protein	P29699	Alpha-2-HS-glycoprotein OS=Mus musculus GN=Ahsg PE=1 SV=1	FALSE	31	7	9	7	1	345	37,302	6,51	28000000	9800000	NaN	NaN	NaN	170000	2,728	25	7
FALSE	Master Protein	P33622	Apolipoprotein C-III OS=Mus musculus GN=Apoc3 PE=1 SV=2	FALSE	38	2	9	2	1	99	10,975	4,75	64000000	8400000	12000000	NaN	5700000	NaN	2,981	24	2
FALSE	Master Protein	Q01853	Transitional endoplasmic reticulum ATPase OS=Mus musculus GN=Vcp PE=1 SV=4	FALSE	4	2	9	2	1	806	89,266	5,26	4900000	4800000	4700000	2800000	3300000	NaN	0,166	24	2
FALSE	Master Protein	P06683	Complement component C9 OS=Mus musculus GN=C9 PE=1 SV=2	FALSE	19	6	11	6	1	548	61,962	5,78	2400000	3500000	17000000	NaN	5300000	470000	0,562	24	6
FALSE	Master Protein	P26262	Plasma kallikrein OS=Mus musculus GN=Klkb1 PE=1 SV=2	FALSE	7	3	9	3	1	638	71,336	8,02	13000000	3500000	3200000	15000000	7100000	NaN	0,266	23	3
FALSE	Master Protein	Q61704	Inter-alpha-trypsin inhibitor heavy chain H3 OS=Mus musculus GN=Itih3 PE=1 SV=3	FALSE	7,7615298087739	5	12	5	1	889	99,296	6,05	5300000	7500000	1200000	NaN	3000000	NaN	0,365	23	5
FALSE	Master Protein	P00687	Alpha-amylase 1 OS=Mus musculus GN=Amy1 PE=1 SV=2	FALSE	11,545988258317	4	11	3	1	511	57,607	6,96	NaN	3300000	2700000	14000000	9400000	NaN	0,557	23	4
FALSE	Master Protein	P04186	Complement factor B OS=Mus musculus GN=Cfb PE=1 SV=2	FALSE	8	6	11	6	1	761	84,951	7,37	6600000	2700000	6300000	NaN	1400000	NaN	0,453	23	6
FALSE	Master Protein	P63101	14-3-3 protein zeta/delta OS=Mus musculus GN=Ywhaz PE=1 SV=1	FALSE	18	4	8	4	1	245	27,754	4,79	360000	1600000	5300000	NaN	5700000	NaN	1,276	23,107545375824	4
FALSE	Master Protein	A2AJ76	Hemicentin-2 OS=Mus musculus GN=Hmcn2 PE=1 SV=1	FALSE	2	8	10	8	1	5100	546,855	5,71	3200000	2900000	1700000	NaN	NaN	NaN	0,082	22	8
FALSE	Master Protein	Q3SXB8	Collectin-11 OS=Mus musculus GN=Colec11 PE=2 SV=2	FALSE	22	5	10	5	1	272	28,97	5,12	3000000	4600000	6000000	NaN	NaN	NaN	1,683	22	5
FALSE	Master Protein	Q9QXC1	Fetuin-B OS=Mus musculus GN=Fetub PE=1 SV=1	FALSE	22,680412371134	5	10	5	1	388	42,685	6,61	2200000	320000	NaN	490000	NaN	NaN	1,154	22	5
FALSE	Master Protein	Q8VDN2	Sodium/potassium-transporting ATPase subunit alpha-1 OS=Mus musculus GN=Atp1a1 PE=1 SV=1	FALSE	6,158357771261	5	10	5	1	1023	112,91	5,45	2500000	4000000	3700000	1400000	1600000	NaN	0,271	21	5
FALSE	Master Protein	P20029	78 kDa glucose-regulated protein OS=Mus musculus GN=Hspa5 PE=1 SV=3	FALSE	7	4	9	2	1	655	72,377	5,16	780000	1200000	NaN	NaN	1200000	NaN	0,501	21	4
FALSE	Master Protein	P01662	Ig kappa chain V-III region ABPC 22/PC 9245 OS=Mus musculus PE=1 SV=1	FALSE	44	3	7	2	1	111	12,034	5,06	8600000	2800000	NaN	NaN	NaN	NaN	2,981	21,188001871109	3
FALSE	Master Protein	Q8BH61	Coagulation factor XIII A chain OS=Mus musculus GN=F13a1 PE=1 SV=3	FALSE	8	5	10	5	1	732	83,155	5,92	1200000	770000	1700000	760000	1900000	NaN	0,438	21	5
FALSE	Master Protein	P24549	Retinal dehydrogenase 1 OS=Mus musculus GN=Aldh1a1 PE=1 SV=5	FALSE	8	3	7	3	1	501	54,433	7,8	7700000	4900000	13000000	NaN	5200000	NaN	0,304	20	3
FALSE	Master Protein	Q5I012	Putative sodium-coupled neutral amino acid transporter 10 OS=Mus musculus GN=Slc38a10 PE=1 SV=2	FALSE	4	4	9	4	1	1090	117,12	5,96	530000	840000	1800000	3200000	3100000	1300000	0,175	20	4
FALSE	Master Protein	Q9Z1Z0	General vesicular transport factor p115 OS=Mus musculus GN=Uso1 PE=1 SV=2	FALSE	5	4	8	4	1	959	106,917	4,93	NaN	3500000	NaN	3700000	2800000	3100000	0,292	20	4
FALSE	Master Protein	P08113	Endoplasmin OS=Mus musculus GN=Hsp90b1 PE=1 SV=2	FALSE	4	4	8	4	1	802	92,418	4,82	1200000	NaN	NaN	1200000	2100000	1500000	0,259	20	4
FALSE	Master Protein	P11087	Collagen alpha-1(I) chain OS=Mus musculus GN=Col1a1 PE=1 SV=4	FALSE	4	4	7	4	1	1453	137,948	5,85	NaN	9600000	4500000	NaN	3800000	NaN	0,127	20	4
FALSE	Master Protein	P51912	Neutral amino acid transporter B(0) OS=Mus musculus GN=Slc1a5 PE=1 SV=2	FALSE	6	2	8	2	1	553	58,445	7,84	3800000	2000000	3100000	670000	3000000	510000	0,445	20	2
FALSE	Master Protein	P05064	Fructose-bisphosphate aldolase A OS=Mus musculus GN=Aldoa PE=1 SV=2	FALSE	13	3	8	3	1	364	39,331	8,09	4800000	3300000	5600000	1200000	660000	NaN	0,369	19	3
FALSE	Master Protein	Q61247	Alpha-2-antiplasmin OS=Mus musculus GN=Serpinf2 PE=1 SV=1	FALSE	7	3	10	3	1	491	54,937	6,3	3600000	4500000	4700000	4000000	9600000	NaN	0,369	19	3
FALSE	Master Protein	Q8VCM7	Fibrinogen gamma chain OS=Mus musculus GN=Fgg PE=1 SV=1	FALSE	10	3	9	3	1	436	49,36	5,86	3500000	7300000	5400000	3500000	290000	NaN	0,616	19	3
FALSE	Master Protein	P26339	Chromogranin-A OS=Mus musculus GN=Chga PE=1 SV=1	FALSE	7	3	8	3	1	463	51,758	4,72	880000	NaN	630000	2300000	750000	3800000	0,438	19	3
FALSE	Master Protein	O70362	Phosphatidylinositol-glycan-specific phospholipase D OS=Mus musculus GN=Gpld1 PE=1 SV=1	FALSE	6	4	9	4	1	837	93,196	7,12	2700000	2000000	5400000	NaN	6800000	NaN	0,359	19	4
FALSE	Master Protein	P19137	Laminin subunit alpha-1 OS=Mus musculus GN=Lama1 PE=1 SV=1	FALSE	2	6	8	6	1	3084	337,954	6,7	NaN	1000000	1300000	NaN	63000	NaN	0,098	19	6
FALSE	Master Protein	P00688	Pancreatic alpha-amylase OS=Mus musculus GN=Amy2 PE=1 SV=2	FALSE	8	3	9	2	1	508	57,282	7,28	NaN	3500000	3900000	250000	420000	NaN	0,425	18	3
FALSE	Master Protein	Q91WP6	Serine protease inhibitor A3N OS=Mus musculus GN=Serpina3n PE=1 SV=1	FALSE	10	3	6	2	1	418	46,688	5,82	3600000	1700000	NaN	NaN	800000	NaN	0,35	18	3
FALSE	Master Protein	Q8K1B8	Fermitin family homolog 3 OS=Mus musculus GN=Fermt3 PE=1 SV=1	FALSE	8,7218045112782	4	9	4	1	665	75,587	7,05	NaN	2900000	NaN	290000	1500000	110000	0,365	18	4
FALSE	Master Protein	Q60605	Myosin light polypeptide 6 OS=Mus musculus GN=Myl6 PE=1 SV=3	FALSE	30	3	8	3	1	151	16,919	4,65	1800000	7000000	NaN	NaN	5400000	NaN	1,512	18	3
FALSE	Master Protein	Q8CG03	cGMP-specific 3',5'-cyclic phosphodiesterase OS=Mus musculus GN=Pde5a PE=1 SV=2	FALSE	5	4	9	4	1	865	98,344	6,05	1100000	NaN	6800000	140000	2800000	1800000	0,207	18	4
FALSE	Master Protein	P05366	Serum amyloid A-1 protein OS=Mus musculus GN=Saa1 PE=1 SV=2	FALSE	32	3	13	1	1	122	13,762	7,03	16000000	340000	NaN	5700000	9600000	NaN	13,678	18	3
FALSE	Master Protein	Q02013	Aquaporin-1 OS=Mus musculus GN=Aqp1 PE=1 SV=3	FALSE	9	2	7	2	1	269	28,775	7,43	NaN	NaN	280000	NaN	7900000	7400000	1,512	18	2
FALSE	Master Protein	P01642	Ig kappa chain V-V region L7 (Fragment) OS=Mus musculus GN=Gm10881 PE=1 SV=1	FALSE	23	2	6	2	1	115	12,607	5,94	14000000	37000000	3800000	NaN	NaN	NaN	2,981	18	2
FALSE	Master Protein	P11680	Properdin OS=Mus musculus GN=Cfp PE=2 SV=2	FALSE	14	4	9	4	1	464	50,293	7,84	7900000	220000	78000	1100000	4500000	NaN	0,833	18	4
FALSE	Master Protein	Q8K0E8	Fibrinogen beta chain OS=Mus musculus GN=Fgb PE=1 SV=1	FALSE	14	5	10	5	1	481	54,718	7,08	2400000	1500000	3600000	NaN	2400000	NaN	0,509	18	5
FALSE	Master Protein	Q9Z1T2	Thrombospondin-4 OS=Mus musculus GN=Thbs4 PE=1 SV=1	FALSE	8,3073727933541	4	7	4	1	963	106,299	4,67	5400000	1900000	8300000	NaN	NaN	NaN	0,274	17	4
FALSE	Master Protein	P01746	Ig heavy chain V region 93G7 OS=Mus musculus PE=2 SV=1	FALSE	17	2	7	2	1	140	15,504	8,4	22000000	12000000	5600000	NaN	1200000	NaN	1,683	17	2
FALSE	Master Protein	Q80X90	Filamin-B OS=Mus musculus GN=Flnb PE=1 SV=3	FALSE	1	3	7	2	1	2602	277,651	5,71	NaN	NaN	490000	180000	85000	NaN	0,049	17	3
FALSE	Master Protein	Q07456	Protein AMBP OS=Mus musculus GN=Ambp PE=1 SV=2	FALSE	15	4	8	4	1	349	39,004	6,32	330000	4500000	10000000	NaN	NaN	NaN	0,624	17	4
FALSE	Master Protein	Q7TSK7	ADAMTS-like protein 2 OS=Mus musculus GN=Adamtsl2 PE=2 SV=1	FALSE	3	3	7	3	1	957	105,579	6,83	2000000	NaN	1200000	NaN	860000	NaN	0,158	17	3
FALSE	Master Protein	P62983	Ubiquitin-40S ribosomal protein S27a OS=Mus musculus GN=Rps27a PE=1 SV=2	FALSE	30	4	7	4	1	156	17,939	9,64	340000	12000000	NaN	NaN	NaN	NaN	5,813	17	4
FALSE	Master Protein	P26443	Glutamate dehydrogenase 1, mitochondrial OS=Mus musculus GN=Glud1 PE=1 SV=1	FALSE	2,8673835125448	1	6	1	1	558	61,298	8	1300000	1300000	NaN	1800000	960000	NaN	0,155	17	1
FALSE	Master Protein	P40237	CD82 antigen OS=Mus musculus GN=Cd82 PE=1 SV=1	FALSE	4	1	6	1	1	266	29,609	5,02	10000000	18000000	21000000	NaN	2300000	NaN	0,425	17	1
FALSE	Master Protein	P01725	Ig lambda-1 chain V region S178 OS=Mus musculus PE=1 SV=1	FALSE	20	1	7	1	1	110	11,647	8	28000000	8200000	52000000	690000	NaN	NaN	1,154	17	1
FALSE	Master Protein	P01786	Ig heavy chain V region MOPC 47A OS=Mus musculus PE=1 SV=1	FALSE	25	3	6	3	1	117	12,967	8,84	5900000	3500000	7000000	NaN	2200000	NaN	1,683	17	3
FALSE	Master Protein	Q08879	Fibulin-1 OS=Mus musculus GN=Fbln1 PE=1 SV=2	FALSE	4	3	6	3	1	705	77,981	5,16	2500000	2600000	250000	NaN	NaN	NaN	0,218	17	3
FALSE	Master Protein	P54751	CMP-N-acetylneuraminate-beta-galactosamide-alpha-2,3-sialyltransferase 1 OS=Mus musculus GN=St3gal1 PE=1 SV=1	FALSE	8	2	7	2	1	337	39,048	9,23	9800000	9800000	2900000	NaN	2700000	NaN	0,274	17	2
FALSE	Master Protein	P97429	Annexin A4 OS=Mus musculus GN=Anxa4 PE=1 SV=4	FALSE	8	2	6	2	1	319	35,893	5,57	520000	NaN	NaN	1500000	950000	NaN	0,245	16	2
FALSE	Master Protein	P68372	Tubulin beta-4B chain OS=Mus musculus GN=Tubb4b PE=1 SV=1	FALSE	20	5	7	5	1	445	49,799	4,89	4700000	4500000	1500000	NaN	NaN	NaN	0,73	16	5
FALSE	Master Protein	P14220	Glycophorin-A OS=Mus musculus GN=Gypa PE=1 SV=2	FALSE	19,047619047619	2	5	2	1	168	17,653	5,1	NaN	NaN	16000000	18000000	6700000	1200000	99	16,806497335434	2
FALSE	Master Protein	Q3UV17	Keratin, type II cytoskeletal 2 oral OS=Mus musculus GN=Krt76 PE=1 SV=1	FALSE	4	4	7	2	1	594	62,806	8,43	11000000	NaN	3700000	1000000	NaN	NaN	0,301	16	4
FALSE	Master Protein	P27546	Microtubule-associated protein 4 OS=Mus musculus GN=Map4 PE=1 SV=3	FALSE	8	5	6	5	1	1125	117,357	4,98	1400000	550000	NaN	260000	NaN	1600000	0,22	16	5
FALSE	Master Protein	Q80V26	Inositol monophosphatase 3 OS=Mus musculus GN=Impad1 PE=1 SV=1	FALSE	11	3	6	3	1	356	38,592	6,47	2900000	1900000	NaN	NaN	NaN	NaN	0,668	16	3
FALSE	Master Protein	P17182	Alpha-enolase OS=Mus musculus GN=Eno1 PE=1 SV=3	FALSE	15	5	7	5	1	434	47,111	6,8	3000000	3400000	NaN	49000	NaN	NaN	0,874	16	5
FALSE	Master Protein	Q61805	Lipopolysaccharide-binding protein OS=Mus musculus GN=Lbp PE=1 SV=2	FALSE	6	3	9	3	1	481	53,022	8,5	2800000	1400000	4700000	NaN	NaN	NaN	0,52	15	3
FALSE	Master Protein	Q91ZX7	Prolow-density lipoprotein receptor-related protein 1 OS=Mus musculus GN=Lrp1 PE=1 SV=1	FALSE	1,8041804180418	6	6	6	1	4545	504,411	5,36	940000	1700000	3900000	NaN	2400000	NaN	0,062	15	6
FALSE	Master Protein	E9PV24	Fibrinogen alpha chain OS=Mus musculus GN=Fga PE=1 SV=1	FALSE	8	5	7	5	1	789	87,375	6,11	11000000	7000000	5100000	NaN	2900000	300000	0,343	15	5
FALSE	Master Protein	D3YXG0	Hemicentin-1 OS=Mus musculus GN=Hmcn1 PE=1 SV=1	FALSE	1	6	9	6	1	5634	611,174	6,64	1100000	160000	2400000	340000	NaN	NaN	0,051	15	6
FALSE	Master Protein	P18572	Basigin OS=Mus musculus GN=Bsg PE=1 SV=2	FALSE	14	4	6	4	1	389	42,418	5,85	1400000	30000000	8100000	13000000	1800000	NaN	0,73	15	4
FALSE	Master Protein	Q61508	Extracellular matrix protein 1 OS=Mus musculus GN=Ecm1 PE=1 SV=2	FALSE	12	6	7	6	1	559	62,792	6,8	1700000	5100000	5300000	NaN	NaN	NaN	0,562	15	6
FALSE	Master Protein	P01741	Ig heavy chain V region OS=Mus musculus PE=1 SV=1	FALSE	11	1	5	1	1	114	12,547	5,06	2500000	4500000	NaN	NaN	4900000	1800000	0,468	15	1
FALSE	Master Protein	P18760	Cofilin-1 OS=Mus musculus GN=Cfl1 PE=1 SV=3	FALSE	12	1	4	1	1	166	18,548	8,09	3500000	4300000	NaN	NaN	NaN	NaN	0,585	15	1
FALSE	Master Protein	Q07235	Glia-derived nexin OS=Mus musculus GN=Serpine2 PE=1 SV=2	FALSE	7	3	6	3	1	397	44,179	9,85	5300000	4200000	2100000	6500000	NaN	NaN	0,389	15	3
FALSE	Master Protein	P01680	Ig kappa chain V-IV region S107B OS=Mus musculus PE=4 SV=1	FALSE	34	3	6	3	1	129	13,824	8,47	17000000	30000000	6000000	960000	NaN	NaN	2,162	14	3
FALSE	Master Protein	Q9DBB9	Carboxypeptidase N subunit 2 OS=Mus musculus GN=Cpn2 PE=1 SV=2	FALSE	8	3	5	3	1	547	60,441	5,88	12000000	4700000	1900000	NaN	NaN	NaN	0,292	14	3
FALSE	Master Protein	P02469	Laminin subunit beta-1 OS=Mus musculus GN=Lamb1 PE=1 SV=3	FALSE	2,8555431131019	4	7	4	1	1786	196,961	4,94	2100000	1500000	1100000	550000	490000	NaN	0,119	14	4
FALSE	Master Protein	P48678	Prelamin-A/C OS=Mus musculus GN=Lmna PE=1 SV=2	FALSE	5	3	6	3	1	665	74,193	6,98	2400000	6000000	NaN	NaN	350000	NaN	0,174	14	3
FALSE	Master Protein	Q3U0V1	Far upstream element-binding protein 2 OS=Mus musculus GN=Khsrp PE=1 SV=2	FALSE	4	3	6	2	1	748	76,728	7,33	NaN	NaN	290000	NaN	490000	NaN	0,218	13	3
FALSE	Master Protein	P12246	Serum amyloid P-component OS=Mus musculus GN=Apcs PE=1 SV=2	FALSE	22	4	7	4	1	224	26,23	6,35	960000	3900000	580000	NaN	7800000	NaN	1,31	13	4
FALSE	Master Protein	P23953	Carboxylesterase 1C OS=Mus musculus GN=Ces1c PE=1 SV=4	FALSE	2	1	5	1	1	554	61,017	5,06	830000	NaN	4400000	590000	830000	NaN	0,086	13	1
FALSE	Master Protein	P16858	Glyceraldehyde-3-phosphate dehydrogenase OS=Mus musculus GN=Gapdh PE=1 SV=2	FALSE	17	3	6	3	1	333	35,787	8,25	6500000	8300000	5500000	NaN	NaN	NaN	0,719	13	3
FALSE	Master Protein	Q9Z1R3	Apolipoprotein M OS=Mus musculus GN=Apom PE=1 SV=1	FALSE	15	2	5	2	1	190	21,259	6,52	21000000	9700000	5400000	NaN	NaN	NaN	1,371	13	2
FALSE	Master Protein	P05367	Serum amyloid A-2 protein OS=Mus musculus GN=Saa2 PE=1 SV=1	FALSE	32	3	9	1	1	122	13,613	6,93	NaN	NaN	NaN	NaN	5500000	NaN	5,813	13	3
FALSE	Master Protein	Q8VBT6	Apolipoprotein B receptor OS=Mus musculus GN=Apobr PE=1 SV=1	FALSE	1	1	5	1	1	942	102,643	4,36	NaN	600000	900000	1600000	NaN	3100000	0,105	13	1
FALSE	Master Protein	A2AVA0	Sushi, von Willebrand factor type A, EGF and pentraxin domain-containing protein 1 OS=Mus musculus GN=Svep1 PE=1 SV=1	FALSE	2	5	6	5	1	3567	387,202	5,57	2600000	2700000	NaN	NaN	NaN	NaN	0,081	13	5
FALSE	Master Protein	P01819	Ig heavy chain V region MOPC 141 OS=Mus musculus PE=4 SV=1	FALSE	7	1	6	1	1	144	15,749	8,43	21000000	17000000	NaN	1700000	1300000	NaN	1,154	13	1
FALSE	Master Protein	Q62523	Zyxin OS=Mus musculus GN=Zyx PE=1 SV=2	FALSE	7,4468085106383	3	5	3	1	564	60,507	6,4	1100000	1200000	NaN	610000	670000	NaN	0,389	13	3
FALSE	Master Protein	P11499	Heat shock protein HSP 90-beta OS=Mus musculus GN=Hsp90ab1 PE=1 SV=3	FALSE	5	4	5	1	1	724	83,229	5,03	NaN	NaN	NaN	160000	NaN	NaN	0,274	13	4
FALSE	Master Protein	P01633	Ig kappa chain V19-17 OS=Mus musculus GN=Igk-V19-17 PE=1 SV=1	FALSE	10	2	6	2	1	149	16,423	6,92	32000000	8100000	920000	NaN	NaN	NaN	1,683	13	2
FALSE	Master Protein	Q3TBD2	Rho GTPase-activating protein 45 OS=Mus musculus GN=Arhgap45 PE=1 SV=2	FALSE	1	1	6	1	1	1116	122,825	5,94	190000	440000	21000	100000	NaN	NaN	0,113	13	1
FALSE	Master Protein	P29533	Vascular cell adhesion protein 1 OS=Mus musculus GN=Vcam1 PE=1 SV=1	FALSE	9	4	5	4	1	739	81,265	5,3	860000	1600000	4500000	NaN	3000000	NaN	0,245	12	4
FALSE	Master Protein	P17751	Triosephosphate isomerase OS=Mus musculus GN=Tpi1 PE=1 SV=4	FALSE	12	3	7	3	1	299	32,171	5,74	NaN	1300000	NaN	70000	NaN	NaN	0,438	12	3
FALSE	Master Protein	Q8CJG0	Protein argonaute-2 OS=Mus musculus GN=Ago2 PE=1 SV=3	FALSE	4	3	5	1	1	860	97,242	9,19	4900000	NaN	NaN	NaN	NaN	NaN	0,155	12	3
FALSE	Master Protein	Q91XV3	Brain acid soluble protein 1 OS=Mus musculus GN=Basp1 PE=1 SV=3	FALSE	23	2	6	2	1	226	22,074	4,51	1400000	1800000	1200000	790000	NaN	1000000	0,52	12	2
FALSE	Master Protein	Q9Z126	Platelet factor 4 OS=Mus musculus GN=Pf4 PE=1 SV=1	FALSE	24	2	5	2	1	105	11,236	9,29	4200000	3700000	NaN	NaN	NaN	NaN	2,981	12	2
FALSE	Master Protein	Q9ERK0	Receptor-interacting serine/threonine-protein kinase 4 OS=Mus musculus GN=Ripk4 PE=1 SV=2	FALSE	1	1	5	1	1	786	86,559	7,01	2500000	1900000	11000000	NaN	1500000	NaN	0,056	12	1
FALSE	Master Protein	Q8CJG1	Protein argonaute-1 OS=Mus musculus GN=Ago1 PE=1 SV=2	FALSE	4	3	5	1	1	857	97,152	9,16	580000	NaN	NaN	NaN	NaN	NaN	0,166	12,593633890152	3
FALSE	Master Protein	P01803	Ig heavy chain V region AMPC1 OS=Mus musculus PE=1 SV=1	FALSE	31,858407079646	4	5	2	1	113	12,683	7,99	1700000	NaN	5600000	NaN	1600000	NaN	3,642	12	4
FALSE	Master Protein	P15702	Leukosialin OS=Mus musculus GN=Spn PE=1 SV=1	FALSE	9	2	5	2	1	395	40,014	4,96	NaN	NaN	NaN	170000	500000	NaN	0,359	12,45867395401	2
FALSE	Master Protein	Q8K482	EMILIN-2 OS=Mus musculus GN=Emilin2 PE=1 SV=1	FALSE	1	2	4	2	1	1074	117,237	5,62	NaN	NaN	NaN	180000	410000	830000	0,091	12	2
FALSE	Master Protein	Q61171	Peroxiredoxin-2 OS=Mus musculus GN=Prdx2 PE=1 SV=3	FALSE	13	2	5	2	1	198	21,765	5,41	4700000	3600000	3900000	NaN	NaN	NaN	0,52	12	2
FALSE	Master Protein	A2AQ07	Tubulin beta-1 chain OS=Mus musculus GN=Tubb1 PE=1 SV=1	FALSE	10	3	5	3	1	451	50,409	5,07	2000000	1800000	NaN	NaN	NaN	NaN	0,492	11	3
FALSE	Master Protein	P47867	Secretogranin-3 OS=Mus musculus GN=Scg3 PE=1 SV=1	FALSE	5	2	4	2	1	471	53,294	4,93	4300000	5000000	NaN	NaN	2600000	NaN	0,212	11	2
FALSE	Master Protein	P07361	Alpha-1-acid glycoprotein 2 OS=Mus musculus GN=Orm2 PE=1 SV=1	FALSE	4	1	5	1	1	207	23,828	5,45	NaN	NaN	NaN	190000	4100000	3000000	0,468	11,76207447052	1
FALSE	Master Protein	Q9R098	Hepatocyte growth factor activator OS=Mus musculus GN=Hgfac PE=1 SV=1	FALSE	8	4	5	4	1	653	70,522	7,03	1700000	NaN	6900000	NaN	NaN	NaN	0,425	11	4
FALSE	Master Protein	Q9WVK4	EH domain-containing protein 1 OS=Mus musculus GN=Ehd1 PE=1 SV=1	FALSE	6	3	5	3	1	534	60,565	6,83	1700000	1700000	NaN	NaN	NaN	NaN	0,25	11	3
FALSE	Master Protein	P07901	Heat shock protein HSP 90-alpha OS=Mus musculus GN=Hsp90aa1 PE=1 SV=4	FALSE	4,3656207366985	4	6	1	1	733	84,735	5,01	NaN	740000	NaN	NaN	NaN	NaN	0,283	11	4
FALSE	Master Protein	G5E829	Plasma membrane calcium-transporting ATPase 1 OS=Mus musculus GN=Atp2b1 PE=1 SV=1	FALSE	1	1	4	1	1	1220	134,662	5,91	950000	NaN	NaN	1700000	3900000	1600000	0,044	11	1
FALSE	Master Protein	O08808	Protein diaphanous homolog 1 OS=Mus musculus GN=Diaph1 PE=1 SV=1	FALSE	0,876494023904383	1	4	1	1	1255	139,255	5,57	550000	790000	1200000	210000	NaN	NaN	0,037	11	1
FALSE	Master Protein	Q9DAR7	m7GpppX diphosphatase OS=Mus musculus GN=Dcps PE=1 SV=1	FALSE	4	1	3	1	1	338	38,964	6,48	NaN	790000	920000	NaN	NaN	530000	0,122	11	1
FALSE	Master Protein	P10605	Cathepsin B OS=Mus musculus GN=Ctsb PE=1 SV=2	FALSE	3	1	5	1	1	339	37,256	5,91	1400000	1200000	600000	1200000	NaN	NaN	0,136	11	1
FALSE	Master Protein	Q02357	Ankyrin-1 OS=Mus musculus GN=Ank1 PE=1 SV=2	FALSE	3	4	5	4	1	1862	204,101	6,55	1200000	970000	NaN	NaN	NaN	NaN	0,103	11	4
FALSE	Master Protein	O89020	Afamin OS=Mus musculus GN=Afm PE=1 SV=2	FALSE	7	4	5	4	1	608	69,334	5,78	2100000	2600000	2400000	NaN	NaN	NaN	0,292	11,311382651329	4
FALSE	Master Protein	Q99P58	Ras-related protein Rab-27B OS=Mus musculus GN=Rab27b PE=1 SV=3	FALSE	13,302752293578	2	4	2	1	218	24,544	5,54	NaN	330000	NaN	2600000	2000000	NaN	0,701	11	2
FALSE	Master Protein	Q60841	Reelin OS=Mus musculus GN=Reln PE=1 SV=3	FALSE	1	4	6	4	1	3461	387,246	5,73	1500000	210000	2600000	NaN	110000	NaN	0,07	11	4
FALSE	Master Protein	Q6Y685	Transforming acidic coiled-coil-containing protein 1 OS=Mus musculus GN=Tacc1 PE=1 SV=1	FALSE	2	2	5	2	1	774	83,9	5,03	7200000	4000000	1800000	NaN	470000	NaN	0,113	11	2
FALSE	Master Protein	Q0GNC1	Inverted formin-2 OS=Mus musculus GN=Inf2 PE=1 SV=1	FALSE	1	1	4	1	1	1273	138,474	5,21	NaN	570000	NaN	1000000	800000	1200000	0,044	11,130343914032	1
FALSE	Master Protein	P27612	Phospholipase A-2-activating protein OS=Mus musculus GN=Plaa PE=1 SV=4	FALSE	2	1	4	1	1	794	87,166	6,14	820000	160000	NaN	1700000	830000	NaN	0,053	11	1
FALSE	Master Protein	P21956	Lactadherin OS=Mus musculus GN=Mfge8 PE=1 SV=3	FALSE	6	2	4	2	1	463	51,208	6,52	NaN	NaN	4500000	NaN	2400000	NaN	0,233	11	2
FALSE	Master Protein	Q8CG19	Latent-transforming growth factor beta-binding protein 1 OS=Mus musculus GN=Ltbp1 PE=1 SV=2	FALSE	1	2	5	2	1	1712	186,593	6,02	660000	160000	1700000	NaN	NaN	NaN	0,056	10	2
FALSE	Master Protein	P61939	Thyroxine-binding globulin OS=Mus musculus GN=Serpina7 PE=2 SV=1	FALSE	2	1	5	1	1	418	47,022	6,54	NaN	480000	NaN	1900000	1200000	670000	0,122	10	1
FALSE	Master Protein	P40124	Adenylyl cyclase-associated protein 1 OS=Mus musculus GN=Cap1 PE=1 SV=4	FALSE	4	2	5	2	1	474	51,532	7,52	NaN	NaN	1100000	140000	220000	NaN	0,179	10	2
FALSE	Master Protein	P09411	Phosphoglycerate kinase 1 OS=Mus musculus GN=Pgk1 PE=1 SV=4	FALSE	13	3	4	3	1	417	44,522	7,9	NaN	1800000	110000	NaN	2800000	NaN	0,334	10	3
FALSE	Master Protein	P40142	Transketolase OS=Mus musculus GN=Tkt PE=1 SV=1	FALSE	6	3	4	3	1	623	67,588	7,5	1200000	NaN	1100000	NaN	770000	NaN	0,241	10	3
FALSE	Master Protein	O35601	FYN-binding protein 1 OS=Mus musculus GN=Fyb1 PE=1 SV=2	FALSE	3	2	4	2	1	819	90,001	6,98	NaN	920000	NaN	540000	32000	NaN	0,141	10	2
FALSE	Master Protein	Q80WQ2	Protein VAC14 homolog OS=Mus musculus GN=Vac14 PE=1 SV=1	FALSE	2	2	5	2	1	782	87,992	6,13	NaN	630000	620000	2200000	320000	1700000	0,113	10,586794257164	2
FALSE	Master Protein	P01674	Ig kappa chain V-III region PC 2154 OS=Mus musculus PE=1 SV=1	FALSE	11	1	4	1	1	108	11,692	6,27	59000000	19000000	4900000	NaN	2300000	NaN	0,778	10,543030500412	1
FALSE	Master Protein	Q9R182	Angiopoietin-related protein 3 OS=Mus musculus GN=Angptl3 PE=1 SV=1	FALSE	3	1	4	1	1	455	52,51	6,65	790000	NaN	8100000	2500000	7500000	NaN	0,101	10	1
FALSE	Master Protein	Q60902	Epidermal growth factor receptor substrate 15-like 1 OS=Mus musculus GN=Eps15l1 PE=1 SV=3	FALSE	1	1	4	1	1	907	99,248	5,02	2000000	2500000	NaN	1900000	1400000	NaN	0,047	10	1
FALSE	Master Protein	Q01149	Collagen alpha-2(I) chain OS=Mus musculus GN=Col1a2 PE=1 SV=2	FALSE	1	2	4	2	1	1372	129,478	9,19	NaN	350000	290000	400000	860000	NaN	0,102	10,0927734375	2
FALSE	Master Protein	P29416	Beta-hexosaminidase subunit alpha OS=Mus musculus GN=Hexa PE=1 SV=2	FALSE	2	1	4	1	1	528	60,574	6,54	4100000	4100000	5700000	NaN	1700000	NaN	0,105	10,020674943924	1
FALSE	Master Protein	P01749	Ig heavy chain V region 3 OS=Mus musculus GN=Ighv1-61 PE=1 SV=1	FALSE	29	2	4	2	1	117	13,007	7,87	8400000	NaN	3500000	NaN	140000	NaN	1,512	9	2
FALSE	Master Protein	P02468	Laminin subunit gamma-1 OS=Mus musculus GN=Lamc1 PE=1 SV=2	FALSE	3	5	5	5	1	1607	177,185	5,21	1900000	1100000	550000	NaN	NaN	NaN	0,157	9	5
FALSE	Master Protein	Q61702	Inter-alpha-trypsin inhibitor heavy chain H1 OS=Mus musculus GN=Itih1 PE=1 SV=2	FALSE	3	3	3	3	1	907	101,004	6,96	NaN	NaN	1100000	NaN	3800000	NaN	0,17	9	3
FALSE	Master Protein	Q8CI59	Metalloreductase STEAP3 OS=Mus musculus GN=Steap3 PE=1 SV=1	FALSE	5,5327868852459	2	4	2	1	488	54,714	9,22	7500000	6200000	NaN	NaN	NaN	NaN	0,194	9	2
FALSE	Master Protein	Q3B7Z2	Oxysterol-binding protein 1 OS=Mus musculus GN=Osbp PE=1 SV=3	FALSE	3	2	3	2	1	805	88,741	7,2	NaN	NaN	NaN	440000	660000	1300000	0,116	9	2
FALSE	Master Protein	P70399	TP53-binding protein 1 OS=Mus musculus GN=Tp53bp1 PE=1 SV=3	FALSE	0,812595226003047	1	4	1	1	1969	212,604	4,63	NaN	160000	260000	100000	NaN	NaN	0,055	9,0308473110199	1
FALSE	Master Protein	Q91WJ8	Far upstream element-binding protein 1 OS=Mus musculus GN=Fubp1 PE=1 SV=1	FALSE	5	3	4	2	1	651	68,497	7,93	NaN	NaN	730000	350000	NaN	NaN	0,25	8,9554078578949	3
FALSE	Master Protein	P01727	Ig lambda-1 chain V region S43 OS=Mus musculus PE=1 SV=1	FALSE	32	2	4	1	1	129	13,521	5,78	2600000	6000000	NaN	NaN	NaN	NaN	1,512	8	2
FALSE	Master Protein	P50404	Pulmonary surfactant-associated protein D OS=Mus musculus GN=Sftpd PE=1 SV=1	FALSE	7,2192513368984	2	4	2	1	374	37,665	7,65	180000	6200000	760000	NaN	NaN	NaN	0,311	8	2
FALSE	Master Protein	Q8CIH5	1-phosphatidylinositol 4,5-bisphosphate phosphodiesterase gamma-2 OS=Mus musculus GN=Plcg2 PE=1 SV=1	FALSE	3	3	4	3	1	1265	147,498	6,77	NaN	NaN	890000	2400000	540000	NaN	0,11	8	3
FALSE	Master Protein	Q8BND5	Sulfhydryl oxidase 1 OS=Mus musculus GN=Qsox1 PE=1 SV=1	FALSE	4	2	3	2	1	748	82,733	7,17	1100000	NaN	NaN	NaN	NaN	NaN	0,122	8	2
FALSE	Master Protein	Q61316	Heat shock 70 kDa protein 4 OS=Mus musculus GN=Hspa4 PE=1 SV=1	FALSE	6	2	3	2	1	841	94,073	5,24	NaN	180000	NaN	NaN	NaN	2700000	0,094	8	2
FALSE	Master Protein	Q07968	Coagulation factor XIII B chain OS=Mus musculus GN=F13b PE=1 SV=2	FALSE	12	5	5	5	1	669	76,145	6,92	1000000	640000	NaN	NaN	NaN	NaN	0,403	8,5921870470047	5
FALSE	Master Protein	O08538	Angiopoietin-1 OS=Mus musculus GN=Angpt1 PE=1 SV=2	FALSE	2	1	3	1	1	498	57,482	6,76	NaN	1600000	3500000	NaN	110000	NaN	0,072	8	1
FALSE	Master Protein	O09061	Proteasome subunit beta type-1 OS=Mus musculus GN=Psmb1 PE=1 SV=1	FALSE	7,5	2	3	2	1	240	26,355	7,81	NaN	NaN	NaN	NaN	1300000	NaN	0,425	8	2
FALSE	Master Protein	P01728	Ig lambda-2 chain V region OS=Mus musculus PE=3 SV=1	FALSE	41	2	3	1	1	117	12,214	5,74	36000000	NaN	NaN	NaN	NaN	NaN	1,512	8	2
FALSE	Master Protein	O88947	Coagulation factor X OS=Mus musculus GN=F10 PE=1 SV=1	FALSE	5	2	3	2	1	481	53,983	5,66	1200000	2700000	NaN	NaN	130000	NaN	0,212	8	2
FALSE	Master Protein	P26040	Ezrin OS=Mus musculus GN=Ezr PE=1 SV=3	FALSE	1	1	3	1	1	586	69,364	6,1	3900000	1100000	NaN	NaN	2000000	NaN	0,07	8,3374981880188	1
FALSE	Master Protein	Q8VEK0	Cell cycle control protein 50A OS=Mus musculus GN=Tmem30a PE=1 SV=1	FALSE	4,3956043956044	1	3	1	1	364	41,035	8,37	1200000	1400000	2400000	NaN	NaN	NaN	0,145	8	1
FALSE	Master Protein	P01751	Ig heavy chain V region B1-8/186-2 OS=Mus musculus GN=Ighv1-72 PE=1 SV=1	FALSE	31	2	3	2	1	139	15,409	8,79	760000	770000	NaN	NaN	NaN	NaN	1,154	8	2
FALSE	Master Protein	P62259	14-3-3 protein epsilon OS=Mus musculus GN=Ywhae PE=1 SV=1	FALSE	4	1	3	1	1	255	29,155	4,74	2400000	NaN	NaN	1800000	1200000	NaN	0,145	8,0170886516571	1
FALSE	Master Protein	Q62059	Versican core protein OS=Mus musculus GN=Vcan PE=1 SV=2	FALSE	0,923443550789395	2	3	2	1	3357	366,56	4,64	1400000	790000	NaN	NaN	NaN	NaN	0,039	8	2
FALSE	Master Protein	Q9R111	Guanine deaminase OS=Mus musculus GN=Gda PE=1 SV=1	FALSE	2,6431718061674	1	3	1	1	454	50,981	5,53	NaN	NaN	1700000	NaN	4200000	NaN	0,172	7,9237494468689	1
FALSE	Master Protein	P01626	Ig kappa chain V-II region MOPC 167 OS=Mus musculus PE=1 SV=1	FALSE	21	1	3	1	1	112	12,341	6,62	9400000	3000000	13000000	NaN	NaN	NaN	0,468	7	1
FALSE	Master Protein	Q61207	Prosaposin OS=Mus musculus GN=Psap PE=1 SV=2	FALSE	4	2	4	2	1	557	61,381	5,19	4700000	NaN	9400000	NaN	NaN	NaN	0,155	7	2
FALSE	Master Protein	Q99MN1	Lysine--tRNA ligase OS=Mus musculus GN=Kars PE=1 SV=1	FALSE	3	1	3	1	1	595	67,796	5,94	NaN	780000	NaN	NaN	2600000	2500000	0,166	7	1
FALSE	Master Protein	P00920	Carbonic anhydrase 2 OS=Mus musculus GN=Ca2 PE=1 SV=4	FALSE	26	3	3	3	1	260	29,015	7,01	2400000	460000	NaN	NaN	4100000	NaN	0,638	7	3
FALSE	Master Protein	O88200	C-type lectin domain family 11 member A OS=Mus musculus GN=Clec11a PE=1 SV=1	FALSE	7,6219512195122	1	3	1	1	328	36,429	5	NaN	NaN	NaN	4300000	4400000	NaN	0,136	7	1
FALSE	Master Protein	P46412	Glutathione peroxidase 3 OS=Mus musculus GN=Gpx3 PE=1 SV=2	FALSE	13,716814159292	2	3	2	1	226	25,409	8,22	5000000	10000000	NaN	NaN	NaN	NaN	0,468	7	2
FALSE	Master Protein	Q80Z71	Tenascin-N OS=Mus musculus GN=Tnn PE=1 SV=2	FALSE	3	3	5	3	1	1560	172,983	5,41	350000	740000	910000	370000	NaN	160000	0,102	7	3
FALSE	Master Protein	Q91V92	ATP-citrate synthase OS=Mus musculus GN=Acly PE=1 SV=1	FALSE	1	2	3	2	1	1091	119,651	7,44	810000	1300000	1100000	NaN	NaN	NaN	0,077	7	2
FALSE	Master Protein	P10126	Elongation factor 1-alpha 1 OS=Mus musculus GN=Eef1a1 PE=1 SV=3	FALSE	7	2	3	2	1	462	50,082	9,01	1500000	400000	NaN	NaN	NaN	NaN	0,245	7	2
FALSE	Master Protein	O88487	Cytoplasmic dynein 1 intermediate chain 2 OS=Mus musculus GN=Dync1i2 PE=1 SV=1	FALSE	6	3	6	3	1	612	68,352	5,29	740000	NaN	1200000	1500000	400000	NaN	0,334	7	3
FALSE	Master Protein	P51125	Calpastatin OS=Mus musculus GN=Cast PE=1 SV=2	FALSE	9	3	3	3	1	788	84,871	5,52	130000	NaN	NaN	NaN	NaN	2600000	0,189	7	3
FALSE	Master Protein	Q9Z127	Large neutral amino acids transporter small subunit 1 OS=Mus musculus GN=Slc7a5 PE=1 SV=2	FALSE	5,6640625	2	3	2	1	512	55,836	7,9	NaN	810000	1300000	190000	NaN	NaN	0,413	7	2
FALSE	Master Protein	Q9QXD6	Fructose-1,6-bisphosphatase 1 OS=Mus musculus GN=Fbp1 PE=1 SV=3	FALSE	3	1	3	1	1	338	36,889	6,57	NaN	860000	NaN	NaN	2000000	NaN	0,122	7	1
FALSE	Master Protein	Q8VCG4	Complement component C8 gamma chain OS=Mus musculus GN=C8g PE=1 SV=1	FALSE	8	1	2	1	1	202	22,494	9,25	36000000	28000000	NaN	NaN	NaN	NaN	0,212	6	1
FALSE	Master Protein	O70439	Syntaxin-7 OS=Mus musculus GN=Stx7 PE=1 SV=3	FALSE	3	1	3	1	1	261	29,802	5,78	1600000	NaN	NaN	1200000	720000	NaN	0,194	6	1
FALSE	Master Protein	Q19LI2	Alpha-1B-glycoprotein OS=Mus musculus GN=A1bg PE=1 SV=1	FALSE	4,4921875	2	3	2	1	512	56,518	6,79	1200000	NaN	NaN	NaN	NaN	NaN	0,179	6	2
FALSE	Master Protein	Q62009	Periostin OS=Mus musculus GN=Postn PE=1 SV=2	FALSE	5	3	4	3	1	838	93,085	7,53	NaN	200000	NaN	NaN	680000	NaN	0,184	6	3
FALSE	Master Protein	Q63918	Caveolae-associated protein 2 OS=Mus musculus GN=Cavin2 PE=1 SV=3	FALSE	5	2	3	2	1	418	46,735	5,21	1200000	NaN	NaN	250000	290000	NaN	0,233	6	2
FALSE	Master Protein	Q922D8	C-1-tetrahydrofolate synthase, cytoplasmic OS=Mus musculus GN=Mthfd1 PE=1 SV=4	FALSE	2	3	3	3	1	935	101,136	7,14	NaN	NaN	NaN	3600000	1800000	NaN	0,142	6,7880961894989	3
FALSE	Master Protein	P63001	Ras-related C3 botulinum toxin substrate 1 OS=Mus musculus GN=Rac1 PE=1 SV=1	FALSE	13	2	3	1	1	192	21,436	8,5	NaN	1600000	NaN	NaN	NaN	NaN	0,931	6	2
FALSE	Master Protein	Q9DBD0	Inhibitor of carbonic anhydrase OS=Mus musculus GN=Ica PE=1 SV=1	FALSE	3	2	3	2	1	700	76,715	7,25	NaN	770000	6300000	NaN	NaN	NaN	0,125	6,6919424533844	2
FALSE	Master Protein	P08003	Protein disulfide-isomerase A4 OS=Mus musculus GN=Pdia4 PE=1 SV=3	FALSE	1	1	3	1	1	638	71,938	5,31	NaN	NaN	590000	670000	610000	NaN	0,068	6	1
FALSE	Master Protein	D3Z6Q9	Bridging integrator 2 OS=Mus musculus GN=Bin2 PE=1 SV=1	FALSE	6	2	3	2	1	489	52,522	5,34	270000	38000	490000	NaN	NaN	NaN	0,222	6,6105260848999	2
FALSE	Master Protein	Q8K558	Trem-like transcript 1 protein OS=Mus musculus GN=Treml1 PE=1 SV=2	FALSE	5	1	3	1	1	317	33,501	5,25	4500000	4200000	3900000	NaN	NaN	NaN	0,212	6	1
FALSE	Master Protein	Q9QYJ0	DnaJ homolog subfamily A member 2 OS=Mus musculus GN=Dnaja2 PE=1 SV=1	FALSE	3	1	3	1	1	412	45,717	6,48	1500000	990000	NaN	1200000	NaN	NaN	0,116	6	1
FALSE	Master Protein	P24547	Inosine-5'-monophosphate dehydrogenase 2 OS=Mus musculus GN=Impdh2 PE=1 SV=2	FALSE	5	2	3	2	1	514	55,78	7,28	440000	NaN	220000	NaN	NaN	NaN	0,222	6	2
FALSE	Master Protein	Q9Z0Z4	Hephaestin OS=Mus musculus GN=Heph PE=1 SV=3	FALSE	1	1	2	1	1	1157	129,584	6,13	NaN	NaN	NaN	450000	410000	NaN	0,042	6	1
FALSE	Master Protein	Q07797	Galectin-3-binding protein OS=Mus musculus GN=Lgals3bp PE=1 SV=1	FALSE	8	3	3	3	1	577	64,45	5,14	NaN	NaN	NaN	NaN	750000	NaN	0,318	6	3
FALSE	Master Protein	Q61703	Inter-alpha-trypsin inhibitor heavy chain H2 OS=Mus musculus GN=Itih2 PE=1 SV=1	FALSE	2,5369978858351	2	3	2	1	946	105,861	7,27	2000000	2400000	NaN	NaN	570000	NaN	0,099	6	2
FALSE	Master Protein	Q5SNZ0	Girdin OS=Mus musculus GN=Ccdc88a PE=1 SV=2	FALSE	1	2	3	2	1	1873	215,786	6,24	NaN	NaN	620000	1400000	1500000	NaN	0,048	6,3734210729599	2
FALSE	Master Protein	Q02819	Nucleobindin-1 OS=Mus musculus GN=Nucb1 PE=1 SV=2	FALSE	2,8322440087146	2	3	2	1	459	53,376	5,07	NaN	NaN	NaN	1600000	890000	NaN	0,186	6	2
FALSE	Master Protein	Q9QZI9	Serine incorporator 3 OS=Mus musculus GN=Serinc3 PE=1 SV=2	FALSE	9	2	3	2	1	472	52,588	7,23	NaN	16000000	NaN	NaN	NaN	NaN	0,334	6	2
FALSE	Master Protein	Q6P5E4	UDP-glucose:glycoprotein glucosyltransferase 1 OS=Mus musculus GN=Uggt1 PE=1 SV=4	FALSE	1	1	2	1	1	1551	176,323	5,62	NaN	NaN	860000	NaN	880000	NaN	0,029	6	1
FALSE	Master Protein	Q8K4F0	CD226 antigen OS=Mus musculus GN=Cd226 PE=2 SV=1	FALSE	5	1	3	1	1	333	38,039	9,03	1300000	330000	NaN	NaN	NaN	NaN	0,155	6	1
FALSE	Master Protein	Q9CQW9	Interferon-induced transmembrane protein 3 OS=Mus musculus GN=Ifitm3 PE=1 SV=1	FALSE	16	1	2	1	1	137	14,945	7,4	2800000	1800000	NaN	NaN	NaN	NaN	0,468	6	1
FALSE	Master Protein	Q922J6	Tetraspanin-2 OS=Mus musculus GN=Tspan2 PE=1 SV=1	FALSE	5	1	3	1	1	221	24,165	7,96	860000	940000	NaN	NaN	90000	NaN	0,292	6	1
FALSE	Master Protein	Q9R1P4	Proteasome subunit alpha type-1 OS=Mus musculus GN=Psma1 PE=1 SV=1	FALSE	7	2	3	2	1	263	29,528	6,46	280000	NaN	120000	NaN	96000	NaN	0,274	6,2185652256012	2
FALSE	Master Protein	Q60598	Src substrate cortactin OS=Mus musculus GN=Cttn PE=1 SV=2	FALSE	7	3	4	3	1	546	61,212	5,4	NaN	NaN	1600000	1300000	1500000	NaN	0,304	6	3
FALSE	Master Protein	Q9WTQ5	A-kinase anchor protein 12 OS=Mus musculus GN=Akap12 PE=1 SV=1	FALSE	0,831353919239905	1	3	1	1	1684	180,586	4,44	640000	NaN	NaN	NaN	1200000	320000	0,032	6,1936182975769	1
FALSE	Master Protein	Q9CT10	Ran-binding protein 3 OS=Mus musculus GN=Ranbp3 PE=1 SV=2	FALSE	5	1	4	1	1	491	52,541	5,12	930000	310000	2000000	NaN	570000	NaN	0,105	6	1
FALSE	Master Protein	Q9WU78	Programmed cell death 6-interacting protein OS=Mus musculus GN=Pdcd6ip PE=1 SV=3	FALSE	2	1	2	1	1	869	95,964	6,52	NaN	NaN	550000	NaN	1100000	NaN	0,05	6	1
FALSE	Master Protein	P62814	V-type proton ATPase subunit B, brain isoform OS=Mus musculus GN=Atp6v1b2 PE=1 SV=1	FALSE	2	1	2	1	1	511	56,515	5,81	NaN	NaN	560000	NaN	NaN	NaN	0,093	6	1
FALSE	Master Protein	O70404	Vesicle-associated membrane protein 8 OS=Mus musculus GN=Vamp8 PE=1 SV=1	FALSE	11	1	2	1	1	101	11,444	8,19	NaN	11000000	6500000	NaN	NaN	NaN	0,468	5	1
FALSE	Master Protein	P50580	Proliferation-associated protein 2G4 OS=Mus musculus GN=Pa2g4 PE=1 SV=3	FALSE	2	1	3	1	1	394	43,671	6,86	210000	270000	NaN	1400000	NaN	NaN	0,105	5	1
FALSE	Master Protein	P60766	Cell division control protein 42 homolog OS=Mus musculus GN=Cdc42 PE=1 SV=2	FALSE	10	2	3	1	1	191	21,245	6,55	NaN	2700000	NaN	NaN	NaN	NaN	0,585	5	2
FALSE	Master Protein	Q9EQK5	Major vault protein OS=Mus musculus GN=Mvp PE=1 SV=4	FALSE	1	2	3	2	1	861	95,865	5,59	NaN	NaN	NaN	1200000	580000	NaN	0,103	5	2
FALSE	Master Protein	Q91VU0	Protein FAM3C OS=Mus musculus GN=Fam3c PE=1 SV=1	FALSE	11	2	3	2	1	227	24,737	8,29	3000000	NaN	2300000	NaN	NaN	NaN	0,425	5	2
FALSE	Master Protein	Q60870	Receptor expression-enhancing protein 5 OS=Mus musculus GN=Reep5 PE=1 SV=1	FALSE	5	1	2	1	1	185	21,037	8,38	NaN	NaN	NaN	170000	770000	NaN	0,292	5	1
FALSE	Master Protein	Q9QXS1	Plectin OS=Mus musculus GN=Plec PE=1 SV=3	FALSE	0,575570240886805	2	2	2	1	4691	533,861	5,96	NaN	NaN	NaN	4200000	1700000	NaN	0,016	5	2
FALSE	Master Protein	P17742	Peptidyl-prolyl cis-trans isomerase A OS=Mus musculus GN=Ppia PE=1 SV=2	FALSE	24,390243902439	2	4	2	1	164	17,96	7,9	3100000	NaN	NaN	NaN	3700000	NaN	0,995	5	2
FALSE	Master Protein	P34928	Apolipoprotein C-I OS=Mus musculus GN=Apoc1 PE=1 SV=1	FALSE	25	2	3	2	1	88	9,69	9,09	1600000	2800000	NaN	NaN	NaN	NaN	2,162	5	2
FALSE	Master Protein	O70251	Elongation factor 1-beta OS=Mus musculus GN=Eef1b PE=1 SV=5	FALSE	8	1	2	1	1	225	24,678	4,69	NaN	NaN	NaN	410000	NaN	NaN	0,194	5	1
FALSE	Master Protein	Q9Z1Q9	Valine--tRNA ligase OS=Mus musculus GN=Vars PE=1 SV=1	FALSE	0,791765637371338	1	2	1	1	1263	140,127	7,77	1700000	1300000	NaN	NaN	NaN	NaN	0,038	5	1
FALSE	Master Protein	Q99JI4	26S proteasome non-ATPase regulatory subunit 6 OS=Mus musculus GN=Psmd6 PE=1 SV=1	FALSE	3	1	2	1	1	389	45,507	5,52	NaN	NaN	NaN	1300000	900000	NaN	0,093	5	1
FALSE	Master Protein	P28653	Biglycan OS=Mus musculus GN=Bgn PE=1 SV=1	FALSE	7	2	2	2	1	369	41,613	7,27	2100000	890000	NaN	NaN	NaN	NaN	0,311	5	2
FALSE	Master Protein	Q60675	Laminin subunit alpha-2 OS=Mus musculus GN=Lama2 PE=1 SV=2	FALSE	0,449005772931366	1	2	1	1	3118	343,593	6,09	55000	220000	NaN	NaN	NaN	NaN	0,014	5	1
FALSE	Master Protein	Q91ZJ5	UTP--glucose-1-phosphate uridylyltransferase OS=Mus musculus GN=Ugp2 PE=1 SV=3	FALSE	4	2	2	2	1	508	56,944	7,61	NaN	NaN	NaN	NaN	2200000	NaN	0,179	5	2
FALSE	Master Protein	Q9CR51	V-type proton ATPase subunit G 1 OS=Mus musculus GN=Atp6v1g1 PE=1 SV=3	FALSE	14,406779661017	1	2	1	1	118	13,716	7,97	NaN	1400000	NaN	NaN	290000	NaN	0,585	5	1
FALSE	Master Protein	O08807	Peroxiredoxin-4 OS=Mus musculus GN=Prdx4 PE=1 SV=1	FALSE	6	1	2	1	1	274	31,033	7,15	NaN	1100000	NaN	NaN	NaN	NaN	0,155	5,2865948677063	1
FALSE	Master Protein	P51910	Apolipoprotein D OS=Mus musculus GN=Apod PE=1 SV=1	FALSE	15	2	2	2	1	189	21,516	4,91	NaN	NaN	NaN	NaN	1100000	NaN	0,585	5	2
FALSE	Master Protein	Q9EQP2	EH domain-containing protein 4 OS=Mus musculus GN=Ehd4 PE=1 SV=1	FALSE	3	1	2	1	1	541	61,441	6,76	2200000	3600000	NaN	NaN	NaN	NaN	0,075	5	1
FALSE	Master Protein	P01901	H-2 class I histocompatibility antigen, K-B alpha chain OS=Mus musculus GN=H2-K1 PE=1 SV=1	FALSE	4,0650406504065	1	3	1	1	369	41,276	6,39	350000	640000	NaN	NaN	NaN	NaN	0,116	5	1
FALSE	Master Protein	P31725	Protein S100-A9 OS=Mus musculus GN=S100a9 PE=1 SV=3	FALSE	13	1	3	1	1	113	13,04	7,17	320000	490000	NaN	NaN	NaN	NaN	0,778	5	1
FALSE	Master Protein	Q8K426	Resistin-like gamma OS=Mus musculus GN=Retnlg PE=1 SV=1	FALSE	12	1	2	1	1	117	12,526	7,39	NaN	9800000	3800000	NaN	NaN	NaN	0,585	5	1
FALSE	Master Protein	Q9WV32	Actin-related protein 2/3 complex subunit 1B OS=Mus musculus GN=Arpc1b PE=1 SV=4	FALSE	4	1	2	1	1	372	41,037	8,35	1200000	NaN	NaN	NaN	NaN	NaN	0,136	5	1
FALSE	Master Protein	Q01279	Epidermal growth factor receptor OS=Mus musculus GN=Egfr PE=1 SV=1	FALSE	2	2	2	2	1	1210	134,766	6,86	1100000	NaN	950000	NaN	NaN	NaN	0,073	5	2
FALSE	Master Protein	Q78HU7	Glycophorin-C OS=Mus musculus GN=Gypc PE=1 SV=2	FALSE	27	1	2	1	1	95	10,322	5,35	NaN	NaN	NaN	340000	NaN	9500000	0,778	5	1
FALSE	Master Protein	P48193	Protein 4.1 OS=Mus musculus GN=Epb41 PE=1 SV=2	FALSE	5	2	2	2	1	858	95,853	5,6	NaN	NaN	NaN	NaN	1600000	NaN	0,108	5	2
FALSE	Master Protein	P01758	Ig heavy chain V region 108A OS=Mus musculus GN=Igh-VJ558 PE=4 SV=1	FALSE	12	1	3	1	1	117	12,963	7,97	7700000	NaN	10000000	NaN	NaN	NaN	0,778	5	1
FALSE	Master Protein	Q9JHH6	Carboxypeptidase B2 OS=Mus musculus GN=Cpb2 PE=1 SV=1	FALSE	3,7914691943128	2	3	2	1	422	48,84	7,97	9600000	NaN	4600000	NaN	NaN	NaN	0,369	5,0006992816925	2
FALSE	Master Protein	P09813	Apolipoprotein A-II OS=Mus musculus GN=Apoa2 PE=1 SV=2	FALSE	9	1	2	1	1	102	11,302	7,18	12000000	26000000	NaN	NaN	NaN	NaN	0,585	4	1
FALSE	Master Protein	Q8BG32	26S proteasome non-ATPase regulatory subunit 11 OS=Mus musculus GN=Psmd11 PE=1 SV=3	FALSE	4	2	2	2	1	422	47,407	6,48	1300000	650000	NaN	NaN	NaN	NaN	0,186	4	2
FALSE	Master Protein	P49710	Hematopoietic lineage cell-specific protein OS=Mus musculus GN=Hcls1 PE=1 SV=2	FALSE	2	1	2	1	1	486	54,207	4,84	NaN	NaN	NaN	920000	960000	NaN	0,122	4	1
FALSE	Master Protein	Q8BVG4	Dipeptidyl peptidase 9 OS=Mus musculus GN=Dpp9 PE=1 SV=2	FALSE	1	1	2	1	1	862	97,939	6,65	550000	500000	NaN	NaN	NaN	NaN	0,053	4	1
FALSE	Master Protein	Q8BYI8	Protein FAM234B OS=Mus musculus GN=Fam234b PE=1 SV=1	FALSE	2	1	2	1	1	624	66,989	5,03	NaN	NaN	NaN	790000	210000	NaN	0,086	4	1
FALSE	Master Protein	Q80YC5	Coagulation factor XII OS=Mus musculus GN=F12 PE=1 SV=2	FALSE	3	1	2	1	1	597	65,658	6,84	6300000	1100000	NaN	NaN	NaN	NaN	0,122	4,9177680015564	1
FALSE	Master Protein	O08992	Syntenin-1 OS=Mus musculus GN=Sdcbp PE=1 SV=1	FALSE	3	1	3	1	1	299	32,359	7,15	8600000	6900000	2600000	NaN	NaN	NaN	0,292	4,8932032585144	1
FALSE	Master Protein	Q9QZD9	Eukaryotic translation initiation factor 3 subunit I OS=Mus musculus GN=Eif3i PE=1 SV=1	FALSE	3	1	3	1	1	325	36,438	5,64	2700000	2300000	2200000	NaN	NaN	NaN	0,122	4	1
FALSE	Master Protein	P16301	Phosphatidylcholine-sterol acyltransferase OS=Mus musculus GN=Lcat PE=1 SV=2	FALSE	3	1	2	1	1	438	49,715	6,43	450000	1200000	NaN	NaN	NaN	NaN	0,11	4,8735454082489	1
FALSE	Master Protein	Q3U492	Kielin/chordin-like protein OS=Mus musculus GN=Kcp PE=1 SV=2	FALSE	0,709677419354839	1	2	1	1	1550	166,513	6,06	640000	510000	NaN	NaN	NaN	NaN	0,036	4	1
FALSE	Master Protein	Q9WVQ0	Polyamine-modulated factor 1-binding protein 1 OS=Mus musculus GN=Pmfbp1 PE=2 SV=1	FALSE	4	2	2	2	1	1022	119,326	6,58	NaN	NaN	NaN	NaN	NaN	NaN	0,081	4	2
FALSE	Master Protein	P11859	Angiotensinogen OS=Mus musculus GN=Agt PE=1 SV=1	FALSE	5	1	2	1	1	477	51,958	5,44	17000000	NaN	NaN	7500000	NaN	NaN	0,11	4	1
FALSE	Master Protein	Q8BH35	Complement component C8 beta chain OS=Mus musculus GN=C8b PE=1 SV=1	FALSE	2	2	2	2	1	589	66,186	7,77	1800000	NaN	NaN	NaN	NaN	NaN	0,141	4	2
FALSE	Master Protein	Q62469	Integrin alpha-2 OS=Mus musculus GN=Itga2 PE=1 SV=2	FALSE	2	2	2	2	1	1178	128,874	5,21	NaN	630000	NaN	NaN	NaN	NaN	0,096	4	2
FALSE	Master Protein	Q06770	Corticosteroid-binding globulin OS=Mus musculus GN=Serpina6 PE=1 SV=1	FALSE	3	1	2	1	1	397	44,74	5,24	1200000	NaN	NaN	NaN	1000000	NaN	0,116	4	1
FALSE	Master Protein	Q80TY0	Formin-binding protein 1 OS=Mus musculus GN=Fnbp1 PE=1 SV=2	FALSE	1	1	2	1	1	616	71,299	5,67	NaN	NaN	NaN	NaN	2700000	3700000	0,077	4	1
FALSE	Master Protein	P68254	14-3-3 protein theta OS=Mus musculus GN=Ywhaq PE=1 SV=1	FALSE	7	1	2	1	1	245	27,761	4,78	NaN	NaN	NaN	NaN	NaN	150000	0,389	4	1
FALSE	Master Protein	Q60963	Platelet-activating factor acetylhydrolase OS=Mus musculus GN=Pla2g7 PE=2 SV=2	FALSE	5	2	2	2	1	440	49,227	7,12	1100000	NaN	350000	NaN	NaN	NaN	0,259	4	2
FALSE	Master Protein	Q9QUM9	Proteasome subunit alpha type-6 OS=Mus musculus GN=Psma6 PE=1 SV=1	FALSE	4,0650406504065	1	2	1	1	246	27,355	6,76	NaN	NaN	NaN	NaN	760000	NaN	0,166	4	1
FALSE	Master Protein	Q64455	Receptor-type tyrosine-protein phosphatase eta OS=Mus musculus GN=Ptprj PE=1 SV=2	FALSE	1,8578352180937	2	3	2	1	1238	136,683	5,57	2200000	2400000	NaN	NaN	NaN	NaN	0,091	4	2
FALSE	Master Protein	P42230	Signal transducer and activator of transcription 5A OS=Mus musculus GN=Stat5a PE=1 SV=1	FALSE	1	1	2	1	1	793	90,774	6,39	NaN	NaN	NaN	2800000	1400000	NaN	0,055	4	1
FALSE	Master Protein	Q99JY9	Actin-related protein 3 OS=Mus musculus GN=Actr3 PE=1 SV=3	FALSE	3	2	2	2	1	418	47,327	5,88	NaN	NaN	NaN	NaN	550000	NaN	0,222	4,473792552948	2
FALSE	Master Protein	A2ASS6	Titin OS=Mus musculus GN=Ttn PE=1 SV=1	FALSE	0,0681566466929827	2	2	2	1	35213	3904,053	6,2	NaN	NaN	NaN	310000	1900000	NaN	0,002	4	2
FALSE	Master Protein	Q8C547	HEAT repeat-containing protein 5B OS=Mus musculus GN=Heatr5b PE=1 SV=3	FALSE	0,676328502415459	1	2	1	1	2070	224,176	7,14	NaN	NaN	NaN	390000	NaN	380000	0,022	4	1
FALSE	Master Protein	Q8BYI9	Tenascin-R OS=Mus musculus GN=Tnr PE=1 SV=2	FALSE	2	2	2	2	1	1358	149,495	4,94	820000	2100000	NaN	NaN	NaN	NaN	0,076	4	2
FALSE	Master Protein	O35566	CD151 antigen OS=Mus musculus GN=Cd151 PE=1 SV=2	FALSE	12	2	4	2	1	253	28,227	7,47	3000000	3000000	1600000	NaN	81000	NaN	0,389	4	2
FALSE	Master Protein	Q91YN9	BAG family molecular chaperone regulator 2 OS=Mus musculus GN=Bag2 PE=1 SV=1	FALSE	4	1	2	1	1	210	23,459	6,42	NaN	NaN	NaN	2500000	2000000	NaN	0,179	4	1
FALSE	Master Protein	P70663	SPARC-like protein 1 OS=Mus musculus GN=Sparcl1 PE=1 SV=3	FALSE	3	2	3	2	1	650	72,243	4,6	NaN	340000	NaN	110000	NaN	NaN	0,15	4	2
FALSE	Master Protein	O08553	Dihydropyrimidinase-related protein 2 OS=Mus musculus GN=Dpysl2 PE=1 SV=2	FALSE	4	2	3	2	1	572	62,239	6,38	NaN	NaN	NaN	NaN	320000	NaN	0,16	4	2
FALSE	Master Protein	Q571I9	Aldehyde dehydrogenase family 16 member A1 OS=Mus musculus GN=Aldh16a1 PE=1 SV=2	FALSE	2,7431421446384	2	2	2	1	802	84,703	6,32	1500000	NaN	NaN	4600000	NaN	NaN	0,202	4	2
FALSE	Master Protein	Q3U9N9	Monocarboxylate transporter 10 OS=Mus musculus GN=Slc16a10 PE=1 SV=1	FALSE	13,671875	3	3	3	1	512	55,283	8,06	NaN	1700000	NaN	NaN	740000	NaN	0,638	4	3
FALSE	Master Protein	P06800	Receptor-type tyrosine-protein phosphatase C OS=Mus musculus GN=Ptprc PE=1 SV=3	FALSE	1	2	2	2	1	1291	144,514	5,94	NaN	NaN	NaN	1000000	NaN	420000	0,08	4	2
FALSE	Master Protein	P12399	Protein CTLA-2-alpha OS=Mus musculus GN=Ctla2a PE=2 SV=2	FALSE	16	2	2	2	1	137	15,873	5,34	NaN	NaN	NaN	2000000	NaN	NaN	0,668	4	2
FALSE	Master Protein	Q9Z0M6	CD97 antigen OS=Mus musculus GN=Cd97 PE=1 SV=2	FALSE	3	2	2	2	1	818	90,354	7,39	2000000	NaN	NaN	NaN	NaN	NaN	0,129	4	2
FALSE	Master Protein	Q61233	Plastin-2 OS=Mus musculus GN=Lcp1 PE=1 SV=4	FALSE	3	2	2	2	1	627	70,105	5,33	4300000	NaN	NaN	NaN	270000	NaN	0,125	4,0783828496933	2
FALSE	Master Protein	Q9JHU4	Cytoplasmic dynein 1 heavy chain 1 OS=Mus musculus GN=Dync1h1 PE=1 SV=2	FALSE	0,452196382428941	2	2	2	1	4644	531,71	6,42	710000	NaN	NaN	NaN	1400000	NaN	0,018	4	2
FALSE	Master Protein	Q6IRU2	Tropomyosin alpha-4 chain OS=Mus musculus GN=Tpm4 PE=1 SV=3	FALSE	8	2	2	2	1	248	28,45	4,68	470000	NaN	NaN	NaN	470000	NaN	0,359	3	2
FALSE	Master Protein	Q9R0G6	Cartilage oligomeric matrix protein OS=Mus musculus GN=Comp PE=1 SV=2	FALSE	1	1	1	1	1	755	82,289	4,64	NaN	NaN	NaN	NaN	420000	NaN	0,07	3	1
FALSE	Master Protein	P52430	Serum paraoxonase/arylesterase 1 OS=Mus musculus GN=Pon1 PE=1 SV=2	FALSE	2	1	2	1	1	355	39,54	5,22	5600000	2700000	NaN	NaN	NaN	NaN	0,166	3	1
FALSE	Master Protein	Q6PB44	Tyrosine-protein phosphatase non-receptor type 23 OS=Mus musculus GN=Ptpn23 PE=1 SV=2	FALSE	1	1	2	1	1	1692	185,1	6,8	200000	470000	NaN	NaN	NaN	NaN	0,033	3	1
FALSE	Master Protein	Q922J3	CAP-Gly domain-containing linker protein 1 OS=Mus musculus GN=Clip1 PE=1 SV=1	FALSE	1	1	1	1	1	1391	155,718	5,24	NaN	480000	NaN	NaN	NaN	NaN	0,028	3	1
FALSE	Master Protein	Q148V7	LisH domain and HEAT repeat-containing protein KIAA1468 OS=Mus musculus GN=Kiaa1468 PE=1 SV=1	FALSE	1	1	1	1	1	1216	134,502	5,34	NaN	NaN	NaN	12000	NaN	NaN	0,037	3	1
FALSE	Master Protein	Q8R0Y6	Cytosolic 10-formyltetrahydrofolate dehydrogenase OS=Mus musculus GN=Aldh1l1 PE=1 SV=1	FALSE	1	1	1	1	1	902	98,647	5,91	NaN	NaN	NaN	NaN	2100000	NaN	0,042	3	1
FALSE	Master Protein	Q9Z321	DNA topoisomerase 3-beta-1 OS=Mus musculus GN=Top3b PE=1 SV=1	FALSE	2	1	1	1	1	862	96,886	7,93	NaN	NaN	NaN	NaN	NaN	NaN	0,047	3	1
FALSE	Master Protein	P99026	Proteasome subunit beta type-4 OS=Mus musculus GN=Psmb4 PE=1 SV=1	FALSE	4	1	1	1	1	264	29,097	5,64	NaN	NaN	NaN	NaN	NaN	NaN	0,233	3	1
FALSE	Master Protein	Q3ULB5	Serine/threonine-protein kinase PAK 6 OS=Mus musculus GN=Pak6 PE=2 SV=1	FALSE	4	1	1	1	1	682	74,82	9,44	NaN	NaN	3400000	NaN	NaN	NaN	0,075	3	1
FALSE	Master Protein	Q9ER72	Cysteine--tRNA ligase, cytoplasmic OS=Mus musculus GN=Cars PE=1 SV=2	FALSE	2,2864019253911	1	1	1	1	831	94,8	6,76	NaN	NaN	NaN	NaN	1500000	NaN	0,048	3	1
FALSE	Master Protein	P26043	Radixin OS=Mus musculus GN=Rdx PE=1 SV=3	FALSE	1	1	1	1	1	583	68,5	6,2	NaN	NaN	NaN	NaN	160000	NaN	0,07	3	1
FALSE	Master Protein	Q80ZA4	Fibrocystin-L OS=Mus musculus GN=Pkhd1l1 PE=1 SV=1	FALSE	0,329489291598023	1	2	1	1	4249	464,439	6,42	NaN	NaN	310000	NaN	NaN	NaN	0,013	3	1
FALSE	Master Protein	Q769J6	A disintegrin and metalloproteinase with thrombospondin motifs 13 OS=Mus musculus GN=Adamts13 PE=1 SV=1	FALSE	0,91164095371669	1	1	1	1	1426	155,256	6,57	3700000	NaN	NaN	NaN	NaN	NaN	0,033	3	1
FALSE	Master Protein	Q99KJ8	Dynactin subunit 2 OS=Mus musculus GN=Dctn2 PE=1 SV=3	FALSE	4	1	1	1	1	402	44,09	5,26	2000000	NaN	NaN	NaN	NaN	NaN	0,116	3	1
FALSE	Master Protein	O09046	L-amino-acid oxidase OS=Mus musculus GN=Il4i1 PE=1 SV=1	FALSE	2	1	1	1	1	630	70,147	6,83	NaN	150000	NaN	NaN	NaN	NaN	0,077	3	1
FALSE	Master Protein	P06745	Glucose-6-phosphate isomerase OS=Mus musculus GN=Gpi PE=1 SV=4	FALSE	2	1	1	1	1	558	62,727	8,13	NaN	NaN	NaN	NaN	300000	NaN	0,086	2	1
FALSE	Master Protein	P97399	Dentin sialophosphoprotein OS=Mus musculus GN=Dspp PE=1 SV=2	FALSE	1	1	1	1	1	934	93,85	3,9	500000	NaN	NaN	NaN	NaN	NaN	0,11	2	1
FALSE	Master Protein	Q9WVJ2	26S proteasome non-ATPase regulatory subunit 13 OS=Mus musculus GN=Psmd13 PE=1 SV=1	FALSE	3	1	1	1	1	376	42,782	5,71	1800000	NaN	NaN	NaN	NaN	NaN	0,093	2	1
FALSE	Master Protein	Q91V41	Ras-related protein Rab-14 OS=Mus musculus GN=Rab14 PE=1 SV=3	FALSE	6	1	1	1	1	215	23,882	6,21	NaN	NaN	NaN	NaN	660000	NaN	0,166	2	1
FALSE	Master Protein	Q9WUM4	Coronin-1C OS=Mus musculus GN=Coro1c PE=1 SV=2	FALSE	4	1	1	1	1	474	53,087	7,08	NaN	NaN	1900000	NaN	NaN	NaN	0,105	2	1
FALSE	Master Protein	Q02053	Ubiquitin-like modifier-activating enzyme 1 OS=Mus musculus GN=Uba1 PE=1 SV=1	FALSE	1	1	1	1	1	1058	117,734	5,66	NaN	NaN	NaN	NaN	140000	NaN	0,041	2	1
FALSE	Master Protein	Q8C878	NEDD8-activating enzyme E1 catalytic subunit OS=Mus musculus GN=Uba3 PE=1 SV=2	FALSE	3	1	1	1	1	462	51,704	5,45	NaN	NaN	NaN	NaN	480000	NaN	0,093	2	1
FALSE	Master Protein	Q61735	Leukocyte surface antigen CD47 OS=Mus musculus GN=Cd47 PE=1 SV=2	FALSE	5	1	1	1	1	303	33,076	8,63	1500000	NaN	NaN	NaN	NaN	NaN	0,233	2	1
FALSE	Master Protein	P13609	Serglycin OS=Mus musculus GN=Srgn PE=1 SV=1	FALSE	18	1	1	1	1	152	16,701	4,41	NaN	NaN	NaN	NaN	NaN	NaN	0,585	2	1
FALSE	Master Protein	P10639	Thioredoxin OS=Mus musculus GN=Txn PE=1 SV=3	FALSE	10	1	1	1	1	105	11,668	4,92	NaN	NaN	NaN	NaN	430000	NaN	0,389	2	1
FALSE	Master Protein	P30993	C5a anaphylatoxin chemotactic receptor 1 OS=Mus musculus GN=C5ar1 PE=1 SV=2	FALSE	3,7037037037037	1	1	1	1	351	38,998	8,79	NaN	NaN	NaN	NaN	NaN	230000	0,233	2	1
FALSE	Master Protein	Q62443	Neuronal pentraxin-1 OS=Mus musculus GN=Nptx1 PE=1 SV=1	FALSE	4	1	1	1	1	432	47,088	6,44	NaN	NaN	890000	NaN	NaN	NaN	0,11	2,8195161819458	1
FALSE	Master Protein	O88685	26S proteasome regulatory subunit 6A OS=Mus musculus GN=Psmc3 PE=1 SV=2	FALSE	4	1	1	1	1	442	49,518	5,19	NaN	NaN	NaN	NaN	840000	NaN	0,089	2	1
FALSE	Master Protein	P26638	Serine--tRNA ligase, cytoplasmic OS=Mus musculus GN=Sars PE=1 SV=3	FALSE	2,5390625	1	1	1	1	512	58,352	6,3	NaN	NaN	NaN	NaN	200000	NaN	0,093	2	1
FALSE	Master Protein	Q8R001	Microtubule-associated protein RP/EB family member 2 OS=Mus musculus GN=Mapre2 PE=1 SV=1	FALSE	5	1	3	1	1	326	36,923	5,38	660000	NaN	1200000	860000	NaN	NaN	0,145	2	1
FALSE	Master Protein	Q8K0D2	Hyaluronan-binding protein 2 OS=Mus musculus GN=Habp2 PE=1 SV=2	FALSE	2,1505376344086	1	1	1	1	558	62,316	6,37	880000	NaN	NaN	NaN	NaN	NaN	0,105	2	1
FALSE	Master Protein	Q9JIM1	Equilibrative nucleoside transporter 1 OS=Mus musculus GN=Slc29a1 PE=1 SV=3	FALSE	2	1	1	1	1	460	50,159	8,31	NaN	NaN	NaN	NaN	150000	NaN	0,155	2	1
FALSE	Master Protein	Q01705	Neurogenic locus notch homolog protein 1 OS=Mus musculus GN=Notch1 PE=1 SV=3	FALSE	1	1	1	1	1	2531	270,654	5,1	NaN	NaN	89000	NaN	NaN	NaN	0,026	2	1
FALSE	Master Protein	Q6P069	Sorcin OS=Mus musculus GN=Sri PE=1 SV=1	FALSE	9,5959595959596	1	1	1	1	198	21,613	5,59	NaN	2600000	NaN	NaN	NaN	NaN	0,233	2	1
FALSE	Master Protein	Q6P253	Dermokine OS=Mus musculus GN=Dmkn PE=2 SV=2	FALSE	6	1	1	1	1	517	51,63	7,59	140000	NaN	NaN	NaN	NaN	NaN	0,116	2	1
FALSE	Master Protein	Q9Z2U1	Proteasome subunit alpha type-5 OS=Mus musculus GN=Psma5 PE=1 SV=1	FALSE	4,149377593361	1	1	1	1	241	26,394	4,79	NaN	NaN	NaN	NaN	2100000	NaN	0,259	2	1
FALSE	Master Protein	Q5FWK3	Rho GTPase-activating protein 1 OS=Mus musculus GN=Arhgap1 PE=1 SV=1	FALSE	2	1	1	1	1	439	50,379	6,44	NaN	630000	NaN	NaN	NaN	NaN	0,101	2	1
FALSE	Master Protein	P42567	Epidermal growth factor receptor substrate 15 OS=Mus musculus GN=Eps15 PE=1 SV=1	FALSE	1	1	3	1	1	897	98,41	4,6	NaN	650000	590000	NaN	180000	NaN	0,053	2	1
FALSE	Master Protein	Q3UW53	Protein Niban OS=Mus musculus GN=Fam129a PE=1 SV=2	FALSE	1	1	1	1	1	926	102,585	4,78	NaN	NaN	NaN	NaN	NaN	NaN	0,054	2	1
FALSE	Master Protein	Q07076	Annexin A7 OS=Mus musculus GN=Anxa7 PE=1 SV=2	FALSE	11	3	4	3	1	463	49,893	6,18	1400000	1100000	NaN	NaN	NaN	NaN	0,438	2	3
FALSE	Master Protein	Q64726	Zinc-alpha-2-glycoprotein OS=Mus musculus GN=Azgp1 PE=1 SV=2	FALSE	3	1	1	1	1	307	35,31	6,18	NaN	NaN	NaN	3200000	NaN	NaN	0,136	2,5799822807312	1
FALSE	Master Protein	Q7TQE6	Macoilin OS=Mus musculus GN=Tmem57 PE=1 SV=1	FALSE	2	1	2	1	1	664	76,041	9,07	27000000	NaN	NaN	460000	NaN	NaN	0,07	2	1
FALSE	Master Protein	P70290	55 kDa erythrocyte membrane protein OS=Mus musculus GN=Mpp1 PE=1 SV=1	FALSE	3	2	2	2	1	466	52,194	7,2	860000	720000	NaN	NaN	NaN	NaN	0,194	2	2
FALSE	Master Protein	O55098	Serine/threonine-protein kinase 10 OS=Mus musculus GN=Stk10 PE=1 SV=2	FALSE	1	1	2	1	1	966	111,836	7,15	NaN	NaN	NaN	340000	370000	NaN	0,053	2	1
FALSE	Master Protein	Q9CQT1	Methylthioribose-1-phosphate isomerase OS=Mus musculus GN=Mri1 PE=1 SV=1	FALSE	5	1	1	1	1	369	39,386	5,91	NaN	NaN	NaN	NaN	NaN	71000	0,11	2,5472195148468	1
FALSE	Master Protein	Q61554	Fibrillin-1 OS=Mus musculus GN=Fbn1 PE=1 SV=2	FALSE	1	2	2	2	1	2873	312,083	4,92	160000	3500000	NaN	NaN	NaN	NaN	0,03	2	2
FALSE	Master Protein	Q08481	Platelet endothelial cell adhesion molecule OS=Mus musculus GN=Pecam1 PE=1 SV=1	FALSE	2	1	1	1	1	727	81,211	6,71	NaN	280000	NaN	NaN	NaN	NaN	0,064	2	1
FALSE	Master Protein	P55194	SH3 domain-binding protein 1 OS=Mus musculus GN=Sh3bp1 PE=1 SV=3	FALSE	1	1	1	1	1	680	74,126	6,6	NaN	NaN	NaN	NaN	NaN	NaN	0,064	2	1
FALSE	Master Protein	P97379	Ras GTPase-activating protein-binding protein 2 OS=Mus musculus GN=G3bp2 PE=1 SV=2	FALSE	2	1	1	1	1	482	54,055	5,62	NaN	NaN	NaN	NaN	970000	NaN	0,096	2	1
FALSE	Master Protein	P16125	L-lactate dehydrogenase B chain OS=Mus musculus GN=Ldhb PE=1 SV=2	FALSE	2,9940119760479	1	1	1	1	334	36,549	6,05	NaN	NaN	NaN	NaN	970000	NaN	0,145	2	1
FALSE	Master Protein	Q61268	Apolipoprotein C-IV OS=Mus musculus GN=Apoc4 PE=1 SV=1	FALSE	10	1	1	1	1	124	14,279	9,52	NaN	7600000	NaN	NaN	NaN	NaN	0,585	2	1
FALSE	Master Protein	Q76MZ3	Serine/threonine-protein phosphatase 2A 65 kDa regulatory subunit A alpha isoform OS=Mus musculus GN=Ppp2r1a PE=1 SV=3	FALSE	1	1	1	1	1	589	65,281	5,11	NaN	NaN	NaN	1400000	NaN	NaN	0,075	2	1
FALSE	Master Protein	Q9ES52	Phosphatidylinositol 3,4,5-trisphosphate 5-phosphatase 1 OS=Mus musculus GN=Inpp5d PE=1 SV=2	FALSE	0,923593618807725	1	1	1	1	1191	133,458	7,8	NaN	NaN	1100000	NaN	NaN	NaN	0,031	2	1
FALSE	Master Protein	Q09143	High affinity cationic amino acid transporter 1 OS=Mus musculus GN=Slc7a1 PE=1 SV=1	FALSE	4	1	1	1	1	622	67,048	7,06	670000	NaN	NaN	NaN	NaN	NaN	0,096	2	1
FALSE	Master Protein	P31532	Serum amyloid A-4 protein OS=Mus musculus GN=Saa4 PE=1 SV=2	FALSE	20	2	3	2	1	130	15,078	9,26	NaN	1100000	NaN	NaN	NaN	NaN	0,778	2	2
FALSE	Master Protein	P41245	Matrix metalloproteinase-9 OS=Mus musculus GN=Mmp9 PE=1 SV=2	FALSE	3	1	1	1	1	730	80,484	6,09	NaN	460000	NaN	NaN	NaN	NaN	0,07	2	1
FALSE	Master Protein	P84084	ADP-ribosylation factor 5 OS=Mus musculus GN=Arf5 PE=1 SV=2	FALSE	5	1	1	1	1	180	20,517	6,79	NaN	NaN	NaN	NaN	470000	NaN	0,233	2,4371120929718	1
FALSE	Master Protein	Q9D832	DnaJ homolog subfamily B member 4 OS=Mus musculus GN=Dnajb4 PE=1 SV=1	FALSE	3	1	1	1	1	337	37,758	8,59	NaN	1100000	NaN	NaN	NaN	NaN	0,136	2	1
FALSE	Master Protein	Q9QWY8	Arf-GAP with SH3 domain, ANK repeat and PH domain-containing protein 1 OS=Mus musculus GN=Asap1 PE=1 SV=2	FALSE	1,9180470793374	1	1	1	1	1147	127,342	7,64	NaN	NaN	NaN	NaN	NaN	NaN	0,043	2	1
FALSE	Master Protein	Q3UND0	Src kinase-associated phosphoprotein 2 OS=Mus musculus GN=Skap2 PE=1 SV=2	FALSE	3	1	1	1	1	358	40,687	4,7	NaN	NaN	NaN	NaN	300000	NaN	0,122	2,4273042678833	1
FALSE	Master Protein	P18165	Loricrin OS=Mus musculus GN=Lor PE=2 SV=2	FALSE	2	1	1	1	1	486	38,176	8,06	NaN	NaN	NaN	NaN	120000	NaN	0,585	2	1
FALSE	Master Protein	F6VAN0	Cyclic AMP-dependent transcription factor ATF-6 alpha OS=Mus musculus GN=Atf6 PE=1 SV=2	FALSE	1	1	1	1	1	656	72,649	7,77	NaN	NaN	NaN	NaN	NaN	200000	0,086	2	1
FALSE	Master Protein	P13707	Glycerol-3-phosphate dehydrogenase [NAD(+)], cytoplasmic OS=Mus musculus GN=Gpd1 PE=1 SV=3	FALSE	3	1	1	1	1	349	37,548	7,17	940000	NaN	NaN	NaN	NaN	NaN	0,096	2	1
FALSE	Master Protein	Q9ER00	Syntaxin-12 OS=Mus musculus GN=Stx12 PE=1 SV=1	FALSE	6,2043795620438	1	1	1	1	274	31,176	5,44	NaN	4700000	NaN	NaN	NaN	NaN	0,179	2	1
FALSE	Master Protein	Q6ZWR6	Nesprin-1 OS=Mus musculus GN=Syne1 PE=1 SV=2	FALSE	0,125014206159791	1	1	1	1	8799	1009,295	5,59	NaN	NaN	NaN	NaN	NaN	NaN	0,005	2	1
FALSE	Master Protein	O54988	STE20-like serine/threonine-protein kinase OS=Mus musculus GN=Slk PE=1 SV=2	FALSE	0,89213300892133	1	1	1	1	1233	141,37	5,14	NaN	NaN	1200000	NaN	NaN	NaN	0,04	2	1
FALSE	Master Protein	Q99MN9	Propionyl-CoA carboxylase beta chain, mitochondrial OS=Mus musculus GN=Pccb PE=1 SV=2	FALSE	2	1	1	1	1	541	58,372	7,66	NaN	NaN	NaN	NaN	NaN	NaN	0,077	2	1
FALSE	Master Protein	Q9ERH8	Solute carrier family 28 member 3 OS=Mus musculus GN=Slc28a3 PE=2 SV=1	FALSE	1	1	1	1	1	703	78,259	7,91	NaN	NaN	NaN	NaN	NaN	NaN	0,08	2,3628613948822	1
FALSE	Master Protein	P26041	Moesin OS=Mus musculus GN=Msn PE=1 SV=3	FALSE	2,4263431542461	1	1	1	1	577	67,725	6,6	NaN	NaN	NaN	NaN	330000	NaN	0,068	2	1
FALSE	Master Protein	P47753	F-actin-capping protein subunit alpha-1 OS=Mus musculus GN=Capza1 PE=1 SV=4	FALSE	5	1	1	1	1	286	32,919	5,55	NaN	NaN	NaN	NaN	1300000	NaN	0,194	2	1
FALSE	Master Protein	Q80VA0	N-acetylgalactosaminyltransferase 7 OS=Mus musculus GN=Galnt7 PE=1 SV=2	FALSE	1	1	1	1	1	657	75,371	7,93	NaN	NaN	NaN	NaN	NaN	NaN	0,064	2	1
FALSE	Master Protein	Q6A028	Switch-associated protein 70 OS=Mus musculus GN=Swap70 PE=1 SV=2	FALSE	2	1	1	1	1	585	68,953	6,05	NaN	NaN	NaN	NaN	82000	NaN	0,062	2	1
FALSE	Master Protein	Q2VLH6	Scavenger receptor cysteine-rich type 1 protein M130 OS=Mus musculus GN=Cd163 PE=1 SV=2	FALSE	0,892060660124888	1	1	1	1	1121	120,842	6,24	1000000	NaN	NaN	NaN	NaN	NaN	0,043	2,3439245223999	1
FALSE	Master Protein	Q66JS6	Eukaryotic translation initiation factor 3 subunit J-B OS=Mus musculus GN=Eif3j2 PE=1 SV=1	FALSE	3	1	1	1	1	263	29,468	4,81	NaN	NaN	NaN	340000	NaN	NaN	0,166	2	1
FALSE	Master Protein	Q8R3G9	Tetraspanin-8 OS=Mus musculus GN=Tspan8 PE=1 SV=1	FALSE	4	1	1	1	1	235	25,565	5,16	NaN	NaN	NaN	NaN	3800000	NaN	0,233	2	1
FALSE	Master Protein	P16294	Coagulation factor IX OS=Mus musculus GN=F9 PE=2 SV=3	FALSE	3	1	1	1	1	471	52,944	5,44	NaN	NaN	NaN	NaN	84000	NaN	0,122	2	1
FALSE	Master Protein	Q6P5F7	Protein tweety homolog 3 OS=Mus musculus GN=Ttyh3 PE=1 SV=1	FALSE	3	1	1	1	1	524	57,677	5,85	NaN	240000	NaN	NaN	NaN	NaN	0,122	2	1
FALSE	Master Protein	O55222	Integrin-linked protein kinase OS=Mus musculus GN=Ilk PE=1 SV=2	FALSE	2	1	1	1	1	452	51,34	8,07	2600000	NaN	NaN	NaN	NaN	NaN	0,096	2	1
FALSE	Master Protein	P70274	Selenoprotein P OS=Mus musculus GN=Selenop PE=1 SV=3	FALSE	3	1	1	1	1	380	42,689	7,09	NaN	240000	NaN	NaN	NaN	NaN	0,129	2,3216495513916	1
FALSE	Master Protein	P15327	Bisphosphoglycerate mutase OS=Mus musculus GN=Bpgm PE=1 SV=2	FALSE	4	1	2	1	1	259	29,96	7,06	180000	790000	NaN	NaN	NaN	NaN	0,194	2	1
FALSE	Master Protein	Q8BPB5	EGF-containing fibulin-like extracellular matrix protein 1 OS=Mus musculus GN=Efemp1 PE=1 SV=1	FALSE	6	1	1	1	1	493	54,916	5,14	NaN	NaN	NaN	NaN	NaN	NaN	0,096	2	1
FALSE	Master Protein	P24063	Integrin alpha-L OS=Mus musculus GN=Itgal PE=1 SV=2	FALSE	1	1	1	1	1	1163	128,247	6,11	960000	NaN	NaN	NaN	NaN	NaN	0,041	2	1
FALSE	Master Protein	Q8BYC6	Serine/threonine-protein kinase TAO3 OS=Mus musculus GN=Taok3 PE=1 SV=2	FALSE	1	1	1	1	1	898	105,27	7,36	NaN	NaN	NaN	NaN	670000	NaN	0,053	2	1
FALSE	Master Protein	E9Q557	Desmoplakin OS=Mus musculus GN=Dsp PE=1 SV=1	FALSE	0,277488727020465	1	1	1	1	2883	332,706	6,8	NaN	NaN	NaN	570000	NaN	NaN	0,014	2	1
FALSE	Master Protein	P63038	60 kDa heat shock protein, mitochondrial OS=Mus musculus GN=Hspd1 PE=1 SV=1	FALSE	2	1	1	1	1	573	60,917	6,18	NaN	NaN	NaN	NaN	NaN	NaN	0,072	2	1
FALSE	Master Protein	Q64339	Ubiquitin-like protein ISG15 OS=Mus musculus GN=Isg15 PE=1 SV=4	FALSE	9	1	1	1	1	161	17,886	7,9	NaN	3500000	NaN	NaN	NaN	NaN	0,389	2	1
FALSE	Master Protein	Q9ET01	Glycogen phosphorylase, liver form OS=Mus musculus GN=Pygl PE=1 SV=4	FALSE	1	1	1	1	1	850	97,401	7,09	NaN	NaN	NaN	340000	NaN	NaN	0,045	2	1
FALSE	Master Protein	Q8CFX1	GDH/6PGL endoplasmic bifunctional protein OS=Mus musculus GN=H6pd PE=1 SV=2	FALSE	1	1	1	1	1	789	88,872	6,93	NaN	NaN	NaN	NaN	1300000	NaN	0,064	2	1
FALSE	Master Protein	O88379	Bromodomain adjacent to zinc finger domain protein 1A OS=Mus musculus GN=Baz1a PE=1 SV=3	FALSE	0,707395498392283	1	1	1	1	1555	178,349	6,54	NaN	NaN	NaN	NaN	NaN	2100000	0,035	2	1
FALSE	Master Protein	P49222	Erythrocyte membrane protein band 4.2 OS=Mus musculus GN=Epb42 PE=1 SV=3	FALSE	2,0260492040521	1	1	1	1	691	76,707	7,31	NaN	790000	NaN	NaN	NaN	NaN	0,062	2	1
FALSE	Master Protein	O08749	Dihydrolipoyl dehydrogenase, mitochondrial OS=Mus musculus GN=Dld PE=1 SV=2	FALSE	2	1	1	1	1	509	54,238	7,9	NaN	NaN	NaN	NaN	NaN	310000	0,101	2	1
FALSE	Master Protein	P62192	26S proteasome regulatory subunit 4 OS=Mus musculus GN=Psmc1 PE=1 SV=1	FALSE	5	1	1	1	1	440	49,154	6,21	NaN	NaN	NaN	NaN	1300000	NaN	0,089	2	1
FALSE	Master Protein	Q9WVH9	Fibulin-5 OS=Mus musculus GN=Fbln5 PE=1 SV=1	FALSE	2	1	1	1	1	448	50,16	4,7	410000	NaN	NaN	NaN	NaN	NaN	0,136	2	1
FALSE	Master Protein	Q60865	Caprin-1 OS=Mus musculus GN=Caprin1 PE=1 SV=2	FALSE	1,6973125884017	1	1	1	1	707	78,121	5,25	NaN	960000	NaN	NaN	NaN	NaN	0,101	2	1
FALSE	Master Protein	Q64735	Complement component receptor 1-like protein OS=Mus musculus GN=Cr1l PE=1 SV=1	FALSE	2	1	1	1	1	483	53,728	6,65	NaN	NaN	420000	NaN	NaN	NaN	0,122	2	1
FALSE	Master Protein	P48759	Pentraxin-related protein PTX3 OS=Mus musculus GN=Ptx3 PE=1 SV=2	FALSE	3	1	1	1	1	381	41,785	5,38	550000	NaN	NaN	NaN	NaN	NaN	0,11	2	1
FALSE	Master Protein	P97371	Proteasome activator complex subunit 1 OS=Mus musculus GN=Psme1 PE=1 SV=2	FALSE	4	1	1	1	1	249	28,655	5,97	NaN	420000	NaN	NaN	NaN	NaN	0,166	2,1782591342926	1
FALSE	Master Protein	P55065	Phospholipid transfer protein OS=Mus musculus GN=Pltp PE=1 SV=1	FALSE	1	1	1	1	1	493	54,419	6,62	NaN	NaN	NaN	NaN	NaN	NaN	0,093	2	1
FALSE	Master Protein	Q00724	Retinol-binding protein 4 OS=Mus musculus GN=Rbp4 PE=1 SV=2	FALSE	5	1	1	1	1	201	23,191	5,99	NaN	180000	NaN	NaN	NaN	NaN	0,233	2,1757664680481	1
FALSE	Master Protein	P03976	Ig kappa chain V-II region 17S29.1 OS=Mus musculus PE=1 SV=1	FALSE	11	1	1	1	1	113	12,382	7,99	NaN	890000	NaN	NaN	NaN	NaN	0,778	2	1
FALSE	Master Protein	P62960	Nuclease-sensitive element-binding protein 1 OS=Mus musculus GN=Ybx1 PE=1 SV=3	FALSE	5	1	1	1	1	322	35,709	9,88	NaN	NaN	NaN	NaN	110000	NaN	0,194	2,1699960231781	1
FALSE	Master Protein	O35551	Rab GTPase-binding effector protein 1 OS=Mus musculus GN=Rabep1 PE=1 SV=2	FALSE	1	1	1	1	1	862	99,462	5,01	650000	NaN	NaN	NaN	NaN	NaN	0,043	2	1
FALSE	Master Protein	P25688	Uricase OS=Mus musculus GN=Uox PE=1 SV=2	FALSE	2	1	1	1	1	303	35,017	8,35	NaN	NaN	NaN	NaN	330000	NaN	0,145	2	1
FALSE	Master Protein	Q9D0R2	Threonine--tRNA ligase, cytoplasmic OS=Mus musculus GN=Tars PE=1 SV=2	FALSE	1,8005540166205	1	3	1	1	722	83,303	7,36	NaN	320000	NaN	520000	84000	NaN	0,055	2	1
FALSE	Master Protein	P51660	Peroxisomal multifunctional enzyme type 2 OS=Mus musculus GN=Hsd17b4 PE=1 SV=3	FALSE	1	1	1	1	1	735	79,432	8,57	NaN	NaN	NaN	430000	NaN	NaN	0,066	2	1
FALSE	Master Protein	P01650	Ig kappa chain V-V region UPC 61 OS=Mus musculus PE=1 SV=1	FALSE	19	1	1	1	1	108	11,802	5,34	1300000	NaN	NaN	NaN	NaN	NaN	1,154	2	1
FALSE	Master Protein	P10404	MLV-related proviral Env polyprotein OS=Mus musculus PE=1 SV=3	FALSE	3,1201248049922	1	1	1	1	641	69,569	7,96	NaN	NaN	1800000	NaN	NaN	NaN	0,08	2	1
FALSE	Master Protein	P58069	Ras GTPase-activating protein 2 OS=Mus musculus GN=Rasa2 PE=1 SV=2	FALSE	1	1	1	1	1	847	96,34	7,59	NaN	NaN	1700000	NaN	NaN	NaN	0,051	2	1
FALSE	Master Protein	Q8R143	Pituitary tumor-transforming gene 1 protein-interacting protein OS=Mus musculus GN=Pttg1ip PE=1 SV=1	FALSE	12	2	2	2	1	174	19,952	8,63	1200000	NaN	NaN	NaN	NaN	NaN	0,778	2	2
FALSE	Master Protein	Q6ZPJ3	(E3-independent) E2 ubiquitin-conjugating enzyme UBE2O OS=Mus musculus GN=Ube2o PE=1 SV=3	FALSE	2	2	2	2	1	1288	140,746	5,06	NaN	NaN	NaN	NaN	1800000	NaN	0,08	2	2
FALSE	Master Protein	P46471	26S proteasome regulatory subunit 7 OS=Mus musculus GN=Psmc2 PE=1 SV=5	FALSE	3	1	1	1	1	433	48,617	5,95	430000	NaN	NaN	NaN	NaN	NaN	0,093	2	1
FALSE	Master Protein	Q8K012	Formin-binding protein 1-like OS=Mus musculus GN=Fnbp1l PE=1 SV=2	FALSE	2	1	1	1	1	605	69,842	6,64	NaN	NaN	1900000	NaN	NaN	NaN	0,077	2	1
FALSE	Master Protein	O09117	Synaptophysin-like protein 1 OS=Mus musculus GN=Sypl1 PE=1 SV=2	FALSE	3	1	1	1	1	261	28,881	8,79	NaN	NaN	2000000	NaN	NaN	NaN	0,292	2	1
FALSE	Master Protein	Q08857	Platelet glycoprotein 4 OS=Mus musculus GN=Cd36 PE=1 SV=2	FALSE	2	1	1	1	1	472	52,664	8,35	NaN	1400000	NaN	NaN	NaN	NaN	0,136	2	1
FALSE	Master Protein	Q9R0E2	Procollagen-lysine,2-oxoglutarate 5-dioxygenase 1 OS=Mus musculus GN=Plod1 PE=1 SV=1	FALSE	2	1	1	1	1	728	83,542	6,54	NaN	1700000	NaN	NaN	NaN	NaN	0,055	2	1
FALSE	Master Protein	P47877	Insulin-like growth factor-binding protein 2 OS=Mus musculus GN=Igfbp2 PE=2 SV=2	FALSE	3	1	1	1	1	305	32,825	7,64	NaN	NaN	1200000	NaN	NaN	NaN	0,166	2	1
FALSE	Master Protein	O35295	Transcriptional activator protein Pur-beta OS=Mus musculus GN=Purb PE=1 SV=3	FALSE	6	1	1	1	1	324	33,881	5,43	NaN	NaN	NaN	NaN	640000	NaN	0,194	2	1
FALSE	Master Protein	P62827	GTP-binding nuclear protein Ran OS=Mus musculus GN=Ran PE=1 SV=3	FALSE	5	1	1	1	1	216	24,408	7,49	3100000	NaN	NaN	NaN	NaN	NaN	0,259	2	1
FALSE	Master Protein	O08788	Dynactin subunit 1 OS=Mus musculus GN=Dctn1 PE=1 SV=3	FALSE	0,936768149882904	1	1	1	1	1281	141,588	5,9	NaN	1100000	NaN	NaN	NaN	NaN	0,038	2	1
FALSE	Master Protein	P15508	Spectrin beta chain, erythrocytic OS=Mus musculus GN=Sptb PE=1 SV=4	FALSE	0,469924812030075	1	1	1	1	2128	245,098	5,33	240000	NaN	NaN	NaN	NaN	NaN	0,018	2	1
FALSE	Master Protein	P48036	Annexin A5 OS=Mus musculus GN=Anxa5 PE=1 SV=1	FALSE	3	1	2	1	1	319	35,73	4,96	1700000	2000000	NaN	NaN	NaN	NaN	0,105	2	1
FALSE	Master Protein	Q6R0H7	Guanine nucleotide-binding protein G(s) subunit alpha isoforms XLas OS=Mus musculus GN=Gnas PE=1 SV=1	FALSE	0,970873786407767	1	1	1	1	1133	121,429	4,81	NaN	NaN	3600000	NaN	NaN	NaN	0,058	2	1
FALSE	Master Protein	Q9JL35	High mobility group nucleosome-binding domain-containing protein 5 OS=Mus musculus GN=Hmgn5 PE=1 SV=2	FALSE	3	1	1	1	1	406	45,317	4,37	NaN	NaN	NaN	170000	NaN	NaN	0,083	2	1
FALSE	Master Protein	Q9Z2U0	Proteasome subunit alpha type-7 OS=Mus musculus GN=Psma7 PE=1 SV=1	FALSE	3	1	1	1	1	248	27,838	8,46	NaN	NaN	2700000	NaN	NaN	NaN	0,179	1	1
FALSE	Master Protein	Q7TMS5	ATP-binding cassette sub-family G member 2 OS=Mus musculus GN=Abcg2 PE=1 SV=1	FALSE	4	2	2	2	1	657	72,931	8,54	NaN	NaN	NaN	NaN	2900000	NaN	0,179	1	2
FALSE	Master Protein	Q8K1M6	Dynamin-1-like protein OS=Mus musculus GN=Dnm1l PE=1 SV=2	FALSE	1	1	1	1	1	742	82,606	7,05	NaN	NaN	NaN	2100000	NaN	NaN	0,046	1	1
FALSE	Master Protein	P40240	CD9 antigen OS=Mus musculus GN=Cd9 PE=1 SV=2	FALSE	14	2	2	2	1	226	25,241	7,23	NaN	1300000	13000000	NaN	NaN	NaN	1,512	1	2
FALSE	Master Protein	P97467	Peptidyl-glycine alpha-amidating monooxygenase OS=Mus musculus GN=Pam PE=1 SV=2	FALSE	0,817160367722165	1	1	1	1	979	108,894	6,55	NaN	NaN	2900000	NaN	NaN	NaN	0,048	1	1
FALSE	Master Protein	O55023	Inositol monophosphatase 1 OS=Mus musculus GN=Impa1 PE=1 SV=1	FALSE	3	1	1	1	1	277	30,416	5,19	NaN	NaN	NaN	NaN	880000	NaN	0,155	1	1
FALSE	Master Protein	P08071	Lactotransferrin OS=Mus musculus GN=Ltf PE=1 SV=4	FALSE	1	1	1	1	1	707	77,788	8,53	NaN	290000	NaN	NaN	NaN	NaN	0,054	1	1
FALSE	Master Protein	Q8QZY6	Tetraspanin-14 OS=Mus musculus GN=Tspan14 PE=1 SV=1	FALSE	5	1	1	1	1	270	30,654	6,51	NaN	380000	NaN	NaN	NaN	NaN	0,166	1	1
FALSE	Master Protein	Q9Z2P8	Vesicle-associated membrane protein 5 OS=Mus musculus GN=Vamp5 PE=1 SV=1	FALSE	6	1	1	1	1	102	11,409	7,97	NaN	NaN	NaN	330000	NaN	NaN	0,778	1	1
FALSE	Master Protein	Q60857	Sodium-dependent serotonin transporter OS=Mus musculus GN=Slc6a4 PE=1 SV=4	FALSE	1	1	1	1	1	630	70,002	6,18	NaN	NaN	NaN	NaN	NaN	140000	0,11	1	1
FALSE	Master Protein	P01630	Ig kappa chain V-II region 7S34.1 OS=Mus musculus PE=1 SV=1	FALSE	9	1	1	1	1	113	12,488	8,65	NaN	1900000	NaN	NaN	NaN	NaN	0,468	1	1
FALSE	Master Protein	Q9D2V7	Coronin-7 OS=Mus musculus GN=Coro7 PE=1 SV=2	FALSE	0,867678958785249	1	1	1	1	922	100,749	5,77	NaN	NaN	44000000	NaN	NaN	NaN	0,054	1	1
FALSE	Master Protein	P09803	Cadherin-1 OS=Mus musculus GN=Cdh1 PE=1 SV=1	FALSE	1	1	1	1	1	884	98,195	4,83	1600000	NaN	NaN	NaN	NaN	NaN	0,068	1	1
FALSE	Master Protein	P48997	Involucrin OS=Mus musculus GN=Ivl PE=1 SV=1	FALSE	3	1	2	1	1	467	54,885	5,8	NaN	NaN	NaN	NaN	NaN	900000	0,186	1	1
FALSE	Master Protein	Q99P86	Resistin-like beta OS=Mus musculus GN=Retnlb PE=1 SV=1	FALSE	11	1	1	1	1	105	11,27	7,93	NaN	NaN	230000	NaN	NaN	NaN	0,778	1	1
FALSE	Master Protein	Q4ZJN1	Complement C1q and tumor necrosis factor-related protein 9 OS=Mus musculus GN=C1qtnf9 PE=1 SV=1	FALSE	2,7027027027027	1	1	1	1	333	34,544	7,91	NaN	920000	NaN	NaN	NaN	NaN	0,136	1	1
FALSE	Master Protein	O54916	RalBP1-associated Eps domain-containing protein 1 OS=Mus musculus GN=Reps1 PE=1 SV=2	FALSE	1	1	1	1	1	795	86,466	5,58	NaN	NaN	NaN	250000	NaN	NaN	0,068	1,8372974395752	1
FALSE	Master Protein	Q8R146	Acylamino-acid-releasing enzyme OS=Mus musculus GN=Apeh PE=1 SV=3	FALSE	1	1	1	1	1	732	81,529	5,59	NaN	NaN	NaN	NaN	260000	NaN	0,072	1	1
FALSE	Master Protein	Q68FD5	Clathrin heavy chain 1 OS=Mus musculus GN=Cltc PE=1 SV=3	FALSE	0,537313432835821	1	1	1	1	1675	191,435	5,69	NaN	NaN	NaN	NaN	280000	NaN	0,027	1	1
FALSE	Master Protein	P39876	Metalloproteinase inhibitor 3 OS=Mus musculus GN=Timp3 PE=1 SV=1	FALSE	5	1	1	1	1	211	24,166	8,76	NaN	5600000	NaN	NaN	NaN	NaN	0,212	1	1
FALSE	Master Protein	P61202	COP9 signalosome complex subunit 2 OS=Mus musculus GN=Cops2 PE=1 SV=1	FALSE	3	1	1	1	1	443	51,564	5,53	1000000	NaN	NaN	NaN	NaN	NaN	0,105	0	1
FALSE	Master Protein	Q8C0J2	Autophagy-related protein 16-1 OS=Mus musculus GN=Atg16l1 PE=1 SV=1	FALSE	2	1	1	1	1	607	68,13	6,38	NaN	1000000	NaN	NaN	NaN	NaN	0,072	0	1
FALSE	Master Protein	Q91XD2	LIM and senescent cell antigen-like-containing domain protein 2 OS=Mus musculus GN=Lims2 PE=1 SV=1	FALSE	3,2258064516129	1	1	1	1	341	39,005	7,97	1800000	NaN	NaN	NaN	NaN	NaN	0	0	1
FALSE	Master Protein	Q8R151	NFX1-type zinc finger-containing protein 1 OS=Mus musculus GN=Znfx1 PE=1 SV=3	FALSE	0,523834468308015	1	1	1	1	1909	218,687	7,47	NaN	NaN	NaN	NaN	NaN	NaN	0,024	0	1
FALSE	Master Protein	Q8JZR6	Electroneutral sodium bicarbonate exchanger 1 OS=Mus musculus GN=Slc4a8 PE=2 SV=1	FALSE	2	1	1	1	1	1089	122,342	6,6	NaN	NaN	NaN	NaN	NaN	NaN	0,044	0	1
FALSE	Master Protein	Q99KQ4	Nicotinamide phosphoribosyltransferase OS=Mus musculus GN=Nampt PE=1 SV=1	FALSE	1	1	2	1	1	491	55,413	7,15	NaN	NaN	NaN	NaN	1000000	190000	0,083	0	1
FALSE	Master Protein	Q80TJ7	Histone lysine demethylase PHF8 OS=Mus musculus GN=Phf8 PE=1 SV=2	FALSE	1,0752688172043	1	1	1	1	1023	113,482	8,44	NaN	1800000	NaN	NaN	NaN	NaN	0,056	0	1
FALSE	Master Protein	Q8VDM4	26S proteasome non-ATPase regulatory subunit 2 OS=Mus musculus GN=Psmd2 PE=1 SV=1	FALSE	2	1	1	1	1	908	100,139	5,17	NaN	790000	NaN	NaN	NaN	NaN	0,045	0	1
FALSE	Master Protein	Q9Z1R2	Large proline-rich protein BAG6 OS=Mus musculus GN=Bag6 PE=1 SV=1	FALSE	1,2998266897747	1	1	1	1	1154	120,962	5,71	NaN	NaN	NaN	NaN	NaN	NaN	0,068	0	1
FALSE	Master Protein	Q8C165	N-fatty-acyl-amino acid synthase/hydrolase PM20D1 OS=Mus musculus GN=Pm20d1 PE=1 SV=1	FALSE	3	1	1	1	1	503	55,628	6,43	4000000	NaN	NaN	NaN	NaN	NaN	0,086	0	1
FALSE	Master Protein	Q00651	Integrin alpha-4 OS=Mus musculus GN=Itga4 PE=1 SV=1	FALSE	1	1	1	1	1	1039	115,622	6,73	NaN	2100000	NaN	NaN	NaN	NaN	0,049	0	1
FALSE	Master Protein	Q7TMK9	Heterogeneous nuclear ribonucleoprotein Q OS=Mus musculus GN=Syncrip PE=1 SV=2	FALSE	4	1	1	1	1	623	69,59	8,59	NaN	NaN	1000000	NaN	NaN	NaN	0,072	0	1
FALSE	Master Protein	P28741	Kinesin-like protein KIF3A OS=Mus musculus GN=Kif3a PE=1 SV=2	FALSE	4	1	1	1	1	701	80,12	6,54	NaN	NaN	NaN	NaN	NaN	NaN	0,064	0	1
FALSE	Master Protein	Q8C0W1	Ankyrin repeat and MYND domain-containing protein 1 OS=Mus musculus GN=Ankmy1 PE=1 SV=1	FALSE	3	1	1	1	1	906	101,933	6,6	NaN	NaN	NaN	NaN	NaN	NaN	0,047	0	1
FALSE	Master Protein	Q7TMB8	Cytoplasmic FMR1-interacting protein 1 OS=Mus musculus GN=Cyfip1 PE=1 SV=1	FALSE	1	1	1	1	1	1253	145,148	6,9	NaN	NaN	NaN	NaN	96000	NaN	0,035	0	1
FALSE	Master Protein	Q9EQ09	Oxidized low-density lipoprotein receptor 1 OS=Mus musculus GN=Olr1 PE=2 SV=2	FALSE	10	1	1	1	1	363	41,617	7,64	NaN	NaN	390000	NaN	NaN	NaN	0,122	0	1
FALSE	Master Protein	P14427	H-2 class I histocompatibility antigen, D-P alpha chain OS=Mus musculus GN=H2-D1 PE=1 SV=1	FALSE	4	1	1	1	1	368	41,316	6,25	NaN	470000	NaN	NaN	NaN	NaN	0,11	0	1
FALSE	Master Protein	Q61282	Aggrecan core protein OS=Mus musculus GN=Acan PE=1 SV=2	FALSE	0,609756097560976	1	1	1	1	2132	221,805	4,3	NaN	NaN	NaN	NaN	NaN	NaN	0,038	0	1
FALSE	Master Protein	Q9QXK2	E3 ubiquitin-protein ligase RAD18 OS=Mus musculus GN=Rad18 PE=1 SV=2	FALSE	4	1	1	1	1	509	57,376	7,24	310000	NaN	NaN	NaN	NaN	NaN	0,093	0	1
FALSE	Master Protein	P12657	Muscarinic acetylcholine receptor M1 OS=Mus musculus GN=Chrm1 PE=1 SV=2	FALSE	8	1	1	1	1	460	51,345	9,32	NaN	NaN	NaN	NaN	NaN	NaN	0,166	0	1

## Sheet: SEC 50ul Dig. optim.
3. Identified and quantified protein groups of sEV purified by Size Exclusion Chromatography (SEC) from 50 ul of mouse serum; Digestion optimization: three different digestion conditions tested
													Serum 50ul SEC
													18 h Try/Lys-C 1:25			16h Try/Lys-C 1:25 + 2h ACN 60% Try/Lys-C 1:75			16h Try/Lys-C 1:25 + 2h PNGase 1:20
													B1	B2	B3	I1	I2	I3	P7	P8	P9
Checked	Master	Accession	Description	Contaminant	Coverage	# Peptides	# PSMs	# Unique Peptides	# Protein Groups	# AAs	MW [kDa]	calc. pI	Area: F7: Sample	Area: F8: Sample	Area: F9: Sample	Area: F10: Sample	Area: F11: Sample	Area: F12: Sample	Area: F13: Sample	Area: F14: Sample	Area: F15: Sample	emPAI	Score Sequest HT	# Peptides Sequest HT
FALSE	Master Protein	Q61838	Pregnancy zone protein OS=Mus musculus GN=Pzp PE=1 SV=3	FALSE	61	85	2059	83	1	1495	165,748	6,68	940000000+N4:U41	290000000	720000000	7200000000	3800000000	4600000000	3600000000	4100000000	7600000000	320,709	6327	85
FALSE	Master Protein	P07724	Serum albumin OS=Mus musculus GN=Alb PE=1 SV=3	FALSE	87	70	1757	65	1	608	68,648	6,07	41000000	970000000	280000000	9300000000	9200000000	7700000000	6000000000	12000000000	20000000000	2153,435	5197	70
FALSE	Master Protein	E9Q414	Apolipoprotein B-100 OS=Mus musculus GN=Apob PE=1 SV=1	FALSE	48	187	1425	187	1	4505	509,113	6,81	97000000	230000000	80000000	410000000	320000000	340000000	340000000	270000000	350000000	13,283	4108	187
FALSE	Master Protein	P01837	Ig kappa chain C region OS=Mus musculus PE=1 SV=1	FALSE	100	17	1370	17	1	106	11,771	5,41	240000000	600000000	440000000	1500000000	5000000000	5600000000	260000000	5900000000	9000000000	398107169,553	3680	17
FALSE	Master Protein	P01872	Ig mu chain C region OS=Mus musculus GN=Ighm PE=1 SV=2	FALSE	55	34	803	34	1	454	49,94	7,01	43000000	440000000	52000000	14000000000	7500000000	11000000000	7600000000	15000000000	13000000000	1349,314	2405	34
FALSE	Master Protein	P11276	Fibronectin OS=Mus musculus GN=Fn1 PE=1 SV=4	FALSE	50	78	723	78	1	2477	272,368	5,59	13000000	61000000	27000000	340000000	260000000	330000000	380000000	290000000	370000000	12,539	2384	78
FALSE	Master Protein	P28665	Murinoglobulin-1 OS=Mus musculus GN=Mug1 PE=1 SV=3	FALSE	49	58	695	42	1	1476	165,193	6,42	22000000	35000000	12000000	400000000	280000000	380000000	400000000	250000000	420000000	38,557	2225	58
FALSE	Master Protein	P01878	Ig alpha chain C region OS=Mus musculus PE=1 SV=1	FALSE	62	20	628	20	1	344	36,852	5,06	31000000	66000000	33000000	18000000000	18000000000	18000000000	5200000000	18000000000	18000000000	1700,254	1979	20
FALSE	Master Protein	Q921I1	Serotransferrin OS=Mus musculus GN=Tf PE=1 SV=1	FALSE	56	45	549	45	1	697	76,674	7,18	13000000	55000000	6500000	820000000	610000000	740000000	830000000	640000000	1000000000	57,78	1653	45
FALSE	Master Protein	P35441	Thrombospondin-1 OS=Mus musculus GN=Thbs1 PE=1 SV=1	FALSE	51	55	524	55	1	1170	129,564	4,96	43000000	110000000	7100000	240000000	190000000	230000000	320000000	280000000	380000000	22,921	1562	55
FALSE	Master Protein	P01027	Complement C3 OS=Mus musculus GN=C3 PE=1 SV=3	FALSE	47	70	510	70	1	1663	186,366	6,73	74000000	82000000	33000000	510000000	500000000	600000000	520000000	390000000	400000000	6,979	1467	70
FALSE	Master Protein	P01865	Ig gamma-2A chain C region, membrane-bound form OS=Mus musculus GN=Igh-1a PE=1 SV=3	FALSE	41	19	373	17	1	398	43,921	6,29	100000000	31000000	7700000	260000000	2100000000	2800000000	820000000	690000000	3500000000	999	1131	19
FALSE	Master Protein	P28666	Murinoglobulin-2 OS=Mus musculus GN=Mug2 PE=1 SV=2	FALSE	32	33	360	17	1	1451	162,279	6,74	NaN	8500000	3600000	41000000	53000000	45000000	57000000	67000000	52000000	4,58	1101	33
FALSE	Master Protein	P01029	Complement C4-B OS=Mus musculus GN=C4b PE=1 SV=3	FALSE	40	45	356	45	1	1738	192,794	7,53	15000000	46000000	64000000	270000000	220000000	320000000	350000000	290000000	350000000	5,013	1062	45
FALSE	Master Protein	Q00896	Alpha-1-antitrypsin 1-3 OS=Mus musculus GN=Serpina1c PE=1 SV=2	FALSE	49	16	300	5	1	412	45,794	5,44	NaN	600000	NaN	110000000	150000000	100000000	56000000	82000000	200000000	34,938	1030	16
FALSE	Master Protein	P07759	Serine protease inhibitor A3K OS=Mus musculus GN=Serpina3k PE=1 SV=2	FALSE	40	18	302	13	1	418	46,85	5,16	340000	29000000	3400000	370000000	290000000	350000000	460000000	420000000	410000000	56,797	986	18
FALSE	Master Protein	P06909	Complement factor H OS=Mus musculus GN=Cfh PE=1 SV=2	FALSE	48	42	302	42	1	1234	139,047	6,99	2800000	20000000	140000	160000000	120000000	140000000	230000000	180000000	220000000	9,826	915	42
FALSE	Master Protein	P01867	Ig gamma-2B chain C region OS=Mus musculus GN=Igh-3 PE=1 SV=3	FALSE	40	16	283	16	1	404	44,231	6,52	370000000	66000000	7500000	3000000000	1700000000	2300000000	2400000000	2400000000	3300000000	63,938	909	16
FALSE	Master Protein	P01592	Immunoglobulin J chain OS=Mus musculus GN=Jchain PE=1 SV=4	FALSE	74	12	335	12	1	159	18,002	4,89	390000000	320000000	3900000	2000000000	3200000000	4700000000	6900000000	4300000000	7700000000	358,381	900	12
FALSE	Master Protein	P06728	Apolipoprotein A-IV OS=Mus musculus GN=Apoa4 PE=1 SV=3	FALSE	73	30	310	30	1	395	45,001	5,47	9100000	76000000	2400000	350000000	300000000	390000000	280000000	280000000	290000000	194,734	893	30
FALSE	Master Protein	P14106	Complement C1q subcomponent subunit B OS=Mus musculus GN=C1qb PE=1 SV=2	FALSE	33,596837944664	7	298	7	1	253	26,701	8,15	120000000	170000000	29000000	2200000000	2000000000	2400000000	570000000	3000000000	2900000000	9	869,68147611618	7
FALSE	Master Protein	P01864	Ig gamma-2A chain C region secreted form OS=Mus musculus PE=1 SV=1	FALSE	23	12	279	10	1	335	36,573	8,22	14000000	16000000	5400000	870000000	940000000	1400000000	500000000	580000000	1500000000	629,957	859	12
FALSE	Master Protein	P22599	Alpha-1-antitrypsin 1-2 OS=Mus musculus GN=Serpina1b PE=1 SV=2	FALSE	47	15	227	4	1	413	45,946	5,54	NaN	NaN	NaN	8700000	46000000	97000000	47000000	28000000	52000000	30,623	851	15
FALSE	Master Protein	Q00623	Apolipoprotein A-I OS=Mus musculus GN=Apoa1 PE=1 SV=2	FALSE	72	24	325	24	1	264	30,597	5,73	6200000	62000000	NaN	1800000000	2000000000	2400000000	1500000000	2500000000	2300000000	420,697	826	24
FALSE	Master Protein	Q9QWK4	CD5 antigen-like OS=Mus musculus GN=Cd5l PE=1 SV=3	FALSE	62	24	287	24	1	352	38,837	5,16	8800000	46000000	13000000	380000000	230000000	400000000	700000000	540000000	910000000	27,48	802	24
FALSE	Master Protein	Q8CG14	Complement C1s-A subcomponent OS=Mus musculus GN=C1sa PE=2 SV=2	FALSE	52	25	246	16	1	688	76,808	5,08	NaN	19000000	NaN	190000000	230000000	210000000	210000000	170000000	180000000	20,544	795	25
FALSE	Master Protein	Q00897	Alpha-1-antitrypsin 1-4 OS=Mus musculus GN=Serpina1d PE=1 SV=1	FALSE	43	14	203	3	1	413	45,969	5,44	NaN	NaN	NaN	76000000	27000000	38000000	140000000	94000000	66000000	13,384	732	14
FALSE	Master Protein	P01869	Ig gamma-1 chain C region, membrane-bound form OS=Mus musculus GN=Ighg1 PE=1 SV=2	FALSE	43,765903307888	13	236	13	1	393	43,359	6,44	4300000	2600000	NaN	2000000000	1100000000	1500000000	1400000000	2200000000	2300000000	38,811	696	13
FALSE	Master Protein	Q61646	Haptoglobin OS=Mus musculus GN=Hp PE=1 SV=1	FALSE	55,043227665706	19	209	19	1	347	38,727	6,29	4600000	31000000	380000	270000000	230000000	280000000	290000000	280000000	320000000	30,623	629	19
FALSE	Master Protein	Q8VDD5	Myosin-9 OS=Mus musculus GN=Myh9 PE=1 SV=4	FALSE	30	55	204	55	1	1960	226,232	5,66	NaN	6100000	4600000	35000000	47000000	27000000	30000000	34000000	20000000	3,507	625	55
FALSE	Master Protein	A6X935	Inter alpha-trypsin inhibitor, heavy chain 4 OS=Mus musculus GN=Itih4 PE=1 SV=2	FALSE	35,031847133758	25	208	25	1	942	104,594	6,4	300000	14000000	1600000	170000000	190000000	170000000	140000000	130000000	170000000	5,127	613	25
FALSE	Master Protein	P08226	Apolipoprotein E OS=Mus musculus GN=Apoe PE=1 SV=2	FALSE	58	19	195	19	1	311	35,844	5,68	220000000	140000000	81000000	270000000	230000000	290000000	90000000	85000000	130000000	57,171	611	19
FALSE	Master Protein	O70570	Polymeric immunoglobulin receptor OS=Mus musculus GN=Pigr PE=1 SV=1	FALSE	27	19	192	19	1	771	84,946	5,4	14000000	72000000	130000000	140000000	86000000	130000000	180000000	200000000	220000000	5,469	607	19
FALSE	Master Protein	P98086	Complement C1q subcomponent subunit A OS=Mus musculus GN=C1qa PE=1 SV=2	FALSE	38	10	205	10	1	245	25,958	9,11	4900000	12000000	NaN	1500000000	1300000000	1900000000	1300000000	1200000000	1900000000	20,544	600	10
FALSE	Master Protein	P97290	Plasma protease C1 inhibitor OS=Mus musculus GN=Serping1 PE=1 SV=3	FALSE	31	14	181	14	1	504	55,549	6,29	4800000	33000000	12000000	630000000	460000000	560000000	820000000	520000000	660000000	10,053	593	14
FALSE	Master Protein	P06330	Ig heavy chain V region AC38 205.12 OS=Mus musculus PE=1 SV=1	FALSE	79	8	202	4	1	118	12,926	7,11	20000000	32000000	NaN	200000000	280000000	360000000	230000000	190000000	450000000	999	591,66975581646	8
FALSE	Master Protein	Q06890	Clusterin OS=Mus musculus GN=Clu PE=1 SV=1	FALSE	37	19	188	19	1	448	51,623	5,67	2700000	6700000	NaN	260000000	210000000	310000000	390000000	370000000	430000000	24,119	584	19
FALSE	Master Protein	Q02105	Complement C1q subcomponent subunit C OS=Mus musculus GN=C1qc PE=1 SV=2	FALSE	34	9	195	9	1	246	25,975	8,54	3000000	11000000	NaN	370000000	1500000000	1900000000	210000000	1400000000	2700000000	12,895	577	9
FALSE	Master Protein	P03987	Ig gamma-3 chain C region OS=Mus musculus PE=1 SV=2	FALSE	26	10	197	10	1	398	43,901	7,14	19000000	7300000	NaN	360000000	260000000	330000000	460000000	250000000	460000000	7,859	549	10
FALSE	Master Protein	P01801	Ig heavy chain V-III region J606 OS=Mus musculus PE=1 SV=1	FALSE	45	5	191	1	1	115	12,802	7,12	NaN	NaN	NaN	2100000	4400000	NaN	7300000	NaN	NaN	99	544	5
FALSE	Master Protein	Q62351	Transferrin receptor protein 1 OS=Mus musculus GN=Tfrc PE=1 SV=1	FALSE	36,173001310616	28	186	28	1	763	85,677	6,57	21000000	23000000	6900000	95000000	62000000	100000000	60000000	77000000	68000000	7,938	532	28
FALSE	Master Protein	Q80YX1	Tenascin OS=Mus musculus GN=Tnc PE=1 SV=1	FALSE	26	41	178	41	1	2110	231,659	4,89	290000	26000000	30000000	67000000	92000000	87000000	58000000	51000000	50000000	2,198	520	41
FALSE	Master Protein	P01843	Ig lambda-1 chain C region OS=Mus musculus PE=1 SV=1	FALSE	85	6	174	6	1	105	11,568	6,27	19000000	23000000	950000	43000000	73000000	95000000	100000000	160000000	170000000	250,189	517	6
FALSE	Master Protein	Q61147	Ceruloplasmin OS=Mus musculus GN=Cp PE=1 SV=2	FALSE	38	34	172	34	1	1061	121,074	5,85	4200000	8400000	1000000	74000000	52000000	76000000	87000000	74000000	86000000	4,685	501	34
FALSE	Master Protein	Q00898	Alpha-1-antitrypsin 1-5 OS=Mus musculus GN=Serpina1e PE=1 SV=1	FALSE	20	7	121	1	1	413	45,862	5,73	NaN	NaN	NaN	650000	NaN	NaN	NaN	NaN	NaN	4,412	466	7
FALSE	Master Protein	Q8CG16	Complement C1r-A subcomponent OS=Mus musculus GN=C1ra PE=1 SV=1	FALSE	53,041018387553	24	144	24	1	707	80,022	5,66	720000	4100000	NaN	350000000	350000000	260000000	220000000	380000000	450000000	10,45	464	24
FALSE	Master Protein	Q91X72	Hemopexin OS=Mus musculus GN=Hpx PE=1 SV=2	FALSE	55	23	166	23	1	460	51,285	7,8	8700000	4700000	2200000	190000000	130000000	190000000	140000000	240000000	680000000	12,043	462	23
FALSE	Master Protein	P01798	Ig heavy chain V-III region E109 OS=Mus musculus PE=1 SV=1	FALSE	24	3	132	1	1	113	12,639	7,39	NaN	NaN	NaN	NaN	NaN	NaN	NaN	10000000	18000000	13,678	409	3
FALSE	Master Protein	P08607	C4b-binding protein OS=Mus musculus GN=C4bpa PE=1 SV=3	FALSE	36	13	149	13	1	469	51,49	7,15	1800000	8600000	NaN	100000000	92000000	140000000	140000000	150000000	220000000	5,31	407	13
FALSE	Master Protein	P29788	Vitronectin OS=Mus musculus GN=Vtn PE=1 SV=2	FALSE	39	14	130	14	1	478	54,814	5,88	670000	13000000	990000	320000000	250000000	290000000	300000000	230000000	290000000	10,159	403	14
FALSE	Master Protein	P01631	Ig kappa chain V-II region 26-10 OS=Mus musculus PE=1 SV=1	FALSE	42	6	127	6	1	113	12,265	8,88	3300000	3500000	NaN	2400000000	1700000000	1900000000	2600000000	2300000000	2800000000	250,189	401,86250770092	6
FALSE	Master Protein	P01844	Ig lambda-2 chain C region OS=Mus musculus GN=Iglc2 PE=1 SV=1	FALSE	70	6	127	4	1	104	11,247	6,27	NaN	NaN	NaN	15000000	11000000	13000000	6200000	3400000	24000000	67,129	393	6
FALSE	Master Protein	P02088	Hemoglobin subunit beta-1 OS=Mus musculus GN=Hbb-b1 PE=1 SV=2	FALSE	88	12	129	7	1	147	15,83	7,65	NaN	550000	NaN	44000000	160000000	260000000	270000000	200000000	240000000	80,113	388	12
FALSE	Master Protein	P01756	Ig heavy chain V region MOPC 104E OS=Mus musculus PE=1 SV=1	FALSE	63	5	123	1	1	117	12,975	7,11	NaN	NaN	NaN	5600000	14000000	13000000	27000000	26000000	28000000	99	381	5
FALSE	Master Protein	P32261	Antithrombin-III OS=Mus musculus GN=Serpinc1 PE=1 SV=1	FALSE	49	20	138	20	1	465	51,971	6,46	790000	10000000	NaN	89000000	63000000	100000000	120000000	85000000	97000000	9	375	20
FALSE	Master Protein	P07309	Transthyretin OS=Mus musculus GN=Ttr PE=1 SV=1	FALSE	71	9	107	9	1	147	15,766	6,16	34000000	110000000	15000000	280000000	300000000	350000000	300000000	310000000	420000000	99	373	9
FALSE	Master Protein	O08677	Kininogen-1 OS=Mus musculus GN=Kng1 PE=1 SV=1	FALSE	27	14	114	14	1	661	73,056	6,54	28000000	35000000	21000000	180000000	120000000	170000000	240000000	120000000	140000000	3,101	353	14
FALSE	Master Protein	Q8CFG8	Complement C1s-B subcomponent OS=Mus musculus GN=C1sb PE=2 SV=1	FALSE	19	10	103	1	1	688	76,651	4,92	NaN	NaN	NaN	NaN	NaN	NaN	NaN	NaN	NaN	2,282	315	10
FALSE	Master Protein	O70165	Ficolin-1 OS=Mus musculus GN=Fcn1 PE=1 SV=1	FALSE	35	13	106	13	1	334	36,275	6,52	31000000	21000000	1800000	100000000	95000000	83000000	120000000	130000000	130000000	6,743	305	13
FALSE	Master Protein	Q8BTM8	Filamin-A OS=Mus musculus GN=Flna PE=1 SV=5	FALSE	15	28	108	27	1	2647	281,046	6,04	90000	16000000	6100000	18000000	10000000	16000000	26000000	21000000	22000000	0,684	304	28
FALSE	Master Protein	P26039	Talin-1 OS=Mus musculus GN=Tln1 PE=1 SV=2	FALSE	17	30	105	30	1	2541	269,653	6,18	2500000	3000000	NaN	25000000	20000000	20000000	15000000	13000000	13000000	0,852	303	30
FALSE	Master Protein	P01807	Ig heavy chain V region X44 OS=Mus musculus PE=1 SV=1	FALSE	63	8	102	4	1	119	13,238	7,94	6400000	2000000	NaN	54000000	67000000	85000000	140000000	74000000	140000000	99	301	8
FALSE	Master Protein	Q03734	Serine protease inhibitor A3M OS=Mus musculus GN=Serpina3m PE=1 SV=2	FALSE	20	9	98	3	1	418	47,034	6,1	7400000	8100000	NaN	6400000	8800000	9500000	6900000	NaN	8600000	4,926	285	9
FALSE	Master Protein	P01647	Ig kappa chain V-V region HP 124E1 OS=Mus musculus PE=1 SV=1	FALSE	43	3	81	2	1	108	11,958	8,46	NaN	NaN	NaN	64000000	160000000	190000000	170000000	270000000	220000000	9	284	3
FALSE	Master Protein	P98064	Mannan-binding lectin serine protease 1 OS=Mus musculus GN=Masp1 PE=1 SV=2	FALSE	29	16	98	16	1	704	79,916	5,55	2800000	2200000	NaN	93000000	84000000	110000000	170000000	160000000	160000000	3,437	272	16
FALSE	Master Protein	P01810	Ig heavy chain V region J539 OS=Mus musculus PE=1 SV=1	FALSE	36	5	83	1	1	119	13,232	7,96	NaN	7200000	NaN	39000000	NaN	39000000	68000000	48000000	80000000	12,895	253	5
FALSE	Master Protein	P63017	Heat shock cognate 71 kDa protein OS=Mus musculus GN=Hspa8 PE=1 SV=1	FALSE	33,28173374613	18	87	16	1	646	70,827	5,52	19000000	16000000	NaN	34000000	24000000	35000000	41000000	40000000	39000000	4,179	253	18
FALSE	Master Protein	P16546	Spectrin alpha chain, non-erythrocytic 1 OS=Mus musculus GN=Sptan1 PE=1 SV=4	FALSE	17	34	84	34	1	2472	284,422	5,33	6400000	6500000	1100000	21000000	23000000	110000000	11000000	7300000	7300000	0,814	247	34
FALSE	Master Protein	P19221	Prothrombin OS=Mus musculus GN=F2 PE=1 SV=1	FALSE	22	14	95	14	1	618	70,224	6,43	27000000	64000000	39000000	130000000	98000000	94000000	120000000	77000000	120000000	2,415	239,63000524044	14
FALSE	Master Protein	P41317	Mannose-binding protein C OS=Mus musculus GN=Mbl2 PE=1 SV=2	FALSE	40	9	76	9	1	244	25,941	5,06	NaN	4400000	NaN	530000000	410000000	400000000	570000000	560000000	570000000	7,377	238	9
FALSE	Master Protein	Q9ESB3	Histidine-rich glycoprotein OS=Mus musculus GN=Hrg PE=1 SV=2	FALSE	21	10	75	10	1	525	59,126	7,66	NaN	3900000	NaN	130000000	96000000	130000000	180000000	150000000	170000000	2,981	222	10
FALSE	Master Protein	P02089	Hemoglobin subunit beta-2 OS=Mus musculus GN=Hbb-b2 PE=1 SV=2	FALSE	66	8	87	3	1	147	15,868	8,05	NaN	NaN	NaN	45000000	66000000	58000000	94000000	100000000	140000000	14,199	222	8
FALSE	Master Protein	P01633	Ig kappa chain V19-17 OS=Mus musculus GN=Igk-V19-17 PE=1 SV=1	FALSE	16	3	99	2	1	149	16,423	6,92	NaN	NaN	NaN	71000000	130000000	150000000	140000000	210000000	140000000	2,728	219	3
FALSE	Master Protein	P01845	Ig lambda-3 chain C region OS=Mus musculus GN=Iglc3 PE=1 SV=1	FALSE	51	4	63	2	1	104	11,363	5,33	NaN	850000	NaN	5100000	3600000	3100000	12000000	10000000	14000000	13,678	216	4
FALSE	Master Protein	P06684	Complement C5 OS=Mus musculus GN=C5 PE=1 SV=2	FALSE	12	18	77	18	1	1680	188,759	6,81	NaN	6600000	5700000	24000000	17000000	20000000	20000000	22000000	21000000	0,653	211	18
FALSE	Master Protein	Q6GQT1	Alpha-2-macroglobulin-P OS=Mus musculus GN=A2m PE=2 SV=2	FALSE	15	18	79	16	1	1474	164,248	6,61	3400000	3400000	160000	21000000	19000000	20000000	24000000	19000000	22000000	0,805	208	18
FALSE	Master Protein	P01635	Ig kappa chain V-V region K2 (Fragment) OS=Mus musculus PE=1 SV=1	FALSE	43	5	70	5	1	115	12,573	8,31	38000000	29000000	NaN	670000000	830000000	980000000	970000000	1100000000	1400000000	12,895	201	5
FALSE	Master Protein	P01942	Hemoglobin subunit alpha OS=Mus musculus GN=Hba PE=1 SV=2	FALSE	44	7	72	6	1	142	15,076	8,22	270000	28000000	NaN	120000000	83000000	110000000	70000000	59000000	130000000	30,623	196	7
FALSE	Master Protein	P01639	Ig kappa chain V-V region MOPC 41 OS=Mus musculus GN=Gm5571 PE=1 SV=1	FALSE	27	4	51	4	1	130	14,302	5,48	300000	32000000	NaN	130000000	82000000	180000000	200000000	190000000	180000000	14,849	186	4
FALSE	Master Protein	Q91WP6	Serine protease inhibitor A3N OS=Mus musculus GN=Serpina3n PE=1 SV=1	FALSE	15	6	60	3	1	418	46,688	5,82	NaN	800000	NaN	12000000	8800000	8100000	12000000	10000000	5700000	2,675	183	6
FALSE	Master Protein	P23953	Carboxylesterase 1C OS=Mus musculus GN=Ces1c PE=1 SV=4	FALSE	17	9	66	9	1	554	61,017	5,06	590000	830000	NaN	100000000	71000000	98000000	94000000	89000000	120000000	1,913	182	9
FALSE	Master Protein	P01638	Ig kappa chain V-V region L6 (Fragment) OS=Mus musculus PE=4 SV=1	FALSE	38	4	61	4	1	115	12,977	7,81	NaN	370000	NaN	87000000	91000000	100000000	88000000	130000000	260000000	24,119	181,82467353344	4
FALSE	Master Protein	P18528	Ig heavy chain V region 6.96 OS=Mus musculus PE=4 SV=1	FALSE	30	2	56	1	1	98	11	7,93	700000	250000000	48000000	500000000	250000000	280000000	610000000	570000000	530000000	9	178	2
FALSE	Master Protein	Q61704	Inter-alpha-trypsin inhibitor heavy chain H3 OS=Mus musculus GN=Itih3 PE=1 SV=3	FALSE	20	12	54	12	1	889	99,296	6,05	NaN	5600000	NaN	75000000	63000000	63000000	65000000	83000000	71000000	1,707	164	12
FALSE	Master Protein	Q61702	Inter-alpha-trypsin inhibitor heavy chain H1 OS=Mus musculus GN=Itih1 PE=1 SV=2	FALSE	23	13	51	13	1	907	101,004	6,96	NaN	3800000	NaN	44000000	30000000	38000000	53000000	49000000	45000000	1,31	161	13
FALSE	Master Protein	P01636	Ig kappa chain V-V region MOPC 149 OS=Mus musculus PE=1 SV=1	FALSE	46	5	49	5	1	108	12,023	7,28	NaN	4800000	NaN	450000000	380000000	420000000	590000000	580000000	610000000	13,678	153	5
FALSE	Master Protein	P13020	Gelsolin OS=Mus musculus GN=Gsn PE=1 SV=3	FALSE	26	20	54	20	1	780	85,888	6,18	200000	1400000	NaN	52000000	31000000	31000000	32000000	10000000	92000000	3,084	148	20
FALSE	Master Protein	Q8K182	Complement component C8 alpha chain OS=Mus musculus GN=C8a PE=1 SV=1	FALSE	16	8	50	8	1	587	66,038	6,54	95000	9400000	1600000	23000000	16000000	24000000	42000000	30000000	36000000	0,778	145,76616358757	8
FALSE	Master Protein	P52430	Serum paraoxonase/arylesterase 1 OS=Mus musculus GN=Pon1 PE=1 SV=2	FALSE	28	7	51	7	1	355	39,54	5,22	NaN	NaN	NaN	39000000	21000000	33000000	45000000	34000000	31000000	2,981	142	7
FALSE	Master Protein	P01646	Ig kappa chain V-V region HP 123E6 OS=Mus musculus PE=1 SV=1	FALSE	43	3	43	2	1	108	11,982	7,97	NaN	NaN	NaN	700000000	210000000	630000000	320000000	300000000	490000000	5,813	137	3
FALSE	Master Protein	P21614	Vitamin D-binding protein OS=Mus musculus GN=Gc PE=1 SV=2	FALSE	23	10	47	10	1	476	53,565	5,5	NaN	NaN	NaN	23000000	28000000	32000000	50000000	37000000	23000000	1,754	135	10
FALSE	Master Protein	P18524	Ig heavy chain V region RF OS=Mus musculus PE=1 SV=1	FALSE	32	4	51	3	1	117	12,858	9,29	7400000	5300000	NaN	260000000	200000000	240000000	230000000	280000000	300000000	6,197	135	4
FALSE	Master Protein	P01654	Ig kappa chain V-III region PC 2880/PC 1229 OS=Mus musculus PE=1 SV=1	FALSE	63	4	41	2	1	111	11,973	5,34	NaN	NaN	NaN	97000000	93000000	77000000	20000000	100000000	87000000	14,849	135	4
FALSE	Master Protein	P01803	Ig heavy chain V region AMPC1 OS=Mus musculus PE=1 SV=1	FALSE	29	3	59	1	1	113	12,683	7,99	NaN	1600000	NaN	NaN	NaN	NaN	NaN	NaN	NaN	9	135	3
FALSE	Master Protein	P12246	Serum amyloid P-component OS=Mus musculus GN=Apcs PE=1 SV=2	FALSE	18,75	3	35	3	1	224	26,23	6,35	NaN	7800000	NaN	54000000	47000000	55000000	93000000	49000000	150000000	1,31	131	3
FALSE	Master Protein	P01630	Ig kappa chain V-II region 7S34.1 OS=Mus musculus PE=1 SV=1	FALSE	21	2	42	2	1	113	12,488	8,65	NaN	NaN	NaN	130000000	140000000	190000000	200000000	230000000	200000000	2,162	126	2
FALSE	Master Protein	P03977	Ig kappa chain V-III region 50S10.1 OS=Mus musculus PE=1 SV=1	FALSE	40	3	36	1	1	111	12,035	5,06	NaN	3300000	NaN	47000000	42000000	53000000	57000000	NaN	78000000	9	117	3
FALSE	Master Protein	P01750	Ig heavy chain V region 102 OS=Mus musculus PE=1 SV=1	FALSE	40	4	39	2	1	117	12,858	8,6	NaN	NaN	NaN	14000000	10000000	30000000	44000000	6900000	29000000	13,678	116	4
FALSE	Master Protein	P33622	Apolipoprotein C-III OS=Mus musculus GN=Apoc3 PE=1 SV=2	FALSE	46	3	31	3	1	99	10,975	4,75	NaN	5700000	NaN	180000000	140000000	110000000	170000000	250000000	280000000	9	114	3
FALSE	Master Protein	Q07797	Galectin-3-binding protein OS=Mus musculus GN=Lgals3bp PE=1 SV=1	FALSE	14	7	38	7	1	577	64,45	5,14	NaN	750000	NaN	36000000	18000000	29000000	42000000	30000000	44000000	1,089	112,89625108242	7
FALSE	Master Protein	O54890	Integrin beta-3 OS=Mus musculus GN=Itgb3 PE=1 SV=2	FALSE	13	9	40	9	1	787	86,681	5,24	390000	8900000	NaN	9400000	7100000	4800000	8200000	7200000	14000000	0,995	112	9
FALSE	Master Protein	P82198	Transforming growth factor-beta-induced protein ig-h3 OS=Mus musculus GN=Tgfbi PE=1 SV=1	FALSE	21	10	36	10	1	683	74,55	7,06	NaN	5800000	NaN	19000000	24000000	25000000	15000000	14000000	15000000	1,477	110	10
FALSE	Master Protein	Q60994	Adiponectin OS=Mus musculus GN=Adipoq PE=1 SV=2	FALSE	21	5	39	5	1	247	26,792	5,57	230000	5300000	NaN	44000000	27000000	28000000	39000000	31000000	41000000	2,831	109	5
FALSE	Master Protein	P62737	Actin, aortic smooth muscle OS=Mus musculus GN=Acta2 PE=1 SV=1	FALSE	24	11	43	1	1	377	41,982	5,39	NaN	NaN	NaN	NaN	NaN	NaN	NaN	NaN	21000000	2,981	107	11
FALSE	Master Protein	P01665	Ig kappa chain V-III region PC 7043 OS=Mus musculus PE=1 SV=1	FALSE	58	4	32	1	1	111	11,995	4,61	NaN	NaN	NaN	34000000	31000000	35000000	13000000	32000000	21000000	30,623	107	4
FALSE	Master Protein	O88783	Coagulation factor V OS=Mus musculus GN=F5 PE=1 SV=1	FALSE	7	12	38	12	1	2183	247,076	6,05	7400000	9000000	850000	14000000	11000000	11000000	11000000	6200000	11000000	0,288	106	12
FALSE	Master Protein	P18525	Ig heavy chain V region 5-84 OS=Mus musculus PE=1 SV=1	FALSE	23	2	37	1	1	117	12,863	8,88	250000	14000000	1400000	100000000	50000000	78000000	140000000	140000000	100000000	2,728	105	2
FALSE	Master Protein	P29699	Alpha-2-HS-glycoprotein OS=Mus musculus GN=Ahsg PE=1 SV=1	FALSE	26	5	30	5	1	345	37,302	6,51	NaN	NaN	170000	32000000	38000000	25000000	33000000	31000000	30000000	4,179	103	5
FALSE	Master Protein	Q62261	Spectrin beta chain, non-erythrocytic 1 OS=Mus musculus GN=Sptbn1 PE=1 SV=2	FALSE	6	15	36	15	1	2363	274,052	5,58	150000	740000	9400000	14000000	10000000	11000000	6100000	1900000	14000000	0,301	98	15
FALSE	Master Protein	Q01339	Beta-2-glycoprotein 1 OS=Mus musculus GN=Apoh PE=1 SV=1	FALSE	24	8	38	8	1	345	38,593	8,22	4800000	4400000	760000	9800000	5500000	13000000	16000000	9900000	17000000	1,565	96	8
FALSE	Master Protein	B2RPV6	Multimerin-1 OS=Mus musculus GN=Mmrn1 PE=1 SV=2	FALSE	8	9	36	9	1	1210	136,02	7,71	3500000	1900000	NaN	15000000	13000000	10000000	9700000	6400000	9800000	0,383	96	9
FALSE	Master Protein	P18531	Ig heavy chain V region 3-6 OS=Mus musculus GN=Ighv3-6 PE=1 SV=1	FALSE	31	2	26	2	1	116	13,087	8,78	NaN	3200000	NaN	38000000	36000000	56000000	35000000	30000000	52000000	99	95	2
FALSE	Master Protein	P01751	Ig heavy chain V region B1-8/186-2 OS=Mus musculus GN=Ighv1-72 PE=1 SV=1	FALSE	15	2	42	1	1	139	15,409	8,79	NaN	NaN	NaN	340000000	320000000	490000000	560000000	380000000	630000000	2,162	93	2
FALSE	Master Protein	P01675	Ig kappa chain V-VI region XRPC 44 OS=Mus musculus PE=1 SV=1	FALSE	37	3	29	3	1	107	11,62	8,44	2000000	5800000	NaN	37000000	17000000	26000000	27000000	42000000	34000000	5,31	93	3
FALSE	Master Protein	P06336	Ig epsilon chain C region OS=Mus musculus PE=4 SV=2	FALSE	24	7	35	7	1	421	47,291	7,44	2700000	1800000	NaN	16000000	8500000	8300000	15000000	13000000	15000000	1,848	93	7
FALSE	Master Protein	P01660	Ig kappa chain V-III region PC 3741/TEPC 111 OS=Mus musculus PE=1 SV=1	FALSE	48	3	28	2	1	111	12,092	5,38	NaN	NaN	NaN	270000000	100000000	84000000	180000000	350000000	5500000	9	92	3
FALSE	Master Protein	P18527	Ig heavy chain V region 914 OS=Mus musculus PE=1 SV=1	FALSE	27	2	31	1	1	97	10,654	9,17	570000	46000000	NaN	68000000	40000000	54000000	110000000	36000000	72000000	5,31	91	2
FALSE	Master Protein	P05366	Serum amyloid A-1 protein OS=Mus musculus GN=Saa1 PE=1 SV=2	FALSE	36	4	33	2	1	122	13,762	7,03	NaN	NaN	NaN	58000000	44000000	68000000	90000000	39000000	65000000	5,813	90	4
FALSE	Master Protein	P01819	Ig heavy chain V region MOPC 141 OS=Mus musculus PE=4 SV=1	FALSE	7	1	33	1	1	144	15,749	8,43	1700000	1300000	NaN	10000000	11000000	18000000	12000000	15000000	22000000	1,154	89	1
FALSE	Master Protein	P20918	Plasminogen OS=Mus musculus GN=Plg PE=1 SV=3	FALSE	13	9	34	9	1	812	90,749	6,6	340000	2600000	NaN	19000000	9800000	8800000	28000000	11000000	21000000	0,734	89	9
FALSE	Master Protein	Q8BH35	Complement component C8 beta chain OS=Mus musculus GN=C8b PE=1 SV=1	FALSE	16	7	29	7	1	589	66,186	7,77	NaN	NaN	NaN	22000000	16000000	19000000	19000000	8300000	17000000	0,693	88	7
FALSE	Master Protein	Q02013	Aquaporin-1 OS=Mus musculus GN=Aqp1 PE=1 SV=3	FALSE	13	3	24	3	1	269	28,775	7,43	NaN	7900000	7400000	53000000	20000000	46000000	50000000	52000000	32000000	2,981	86	3
FALSE	Master Protein	Q61805	Lipopolysaccharide-binding protein OS=Mus musculus GN=Lbp PE=1 SV=2	FALSE	9	4	30	4	1	481	53,022	8,5	NaN	NaN	NaN	50000000	41000000	57000000	41000000	45000000	43000000	0,688	84	4
FALSE	Master Protein	P01741	Ig heavy chain V region OS=Mus musculus PE=1 SV=1	FALSE	11	1	25	1	1	114	12,547	5,06	NaN	4900000	1800000	63000000	41000000	46000000	70000000	60000000	40000000	1,154	84,379319190979	1
FALSE	Master Protein	P01634	Ig kappa chain V-V region MOPC 21 OS=Mus musculus PE=1 SV=1	FALSE	18	3	39	2	1	136	14,892	6,76	NaN	NaN	NaN	420000000	210000000	190000000	200000000	160000000	320000000	2,728	84	3
FALSE	Master Protein	P04186	Complement factor B OS=Mus musculus GN=Cfb PE=1 SV=2	FALSE	12	10	39	10	1	761	84,951	7,37	NaN	1400000	NaN	31000000	14000000	30000000	19000000	23000000	23000000	0,983	83	10
FALSE	Master Protein	P01898	H-2 class I histocompatibility antigen, Q10 alpha chain OS=Mus musculus GN=H2-Q10 PE=1 SV=3	FALSE	21	6	32	6	1	325	37,227	5,25	NaN	NaN	NaN	19000000	17000000	20000000	14000000	10000000	22000000	1,448	83	6
FALSE	Master Protein	Q8CIZ8	von Willebrand factor OS=Mus musculus GN=Vwf PE=1 SV=2	FALSE	3	9	31	9	1	2813	309,063	5,5	NaN	4600000	NaN	9300000	5200000	12000000	18000000	8900000	23000000	0,192	82	9
FALSE	Master Protein	O70362	Phosphatidylinositol-glycan-specific phospholipase D OS=Mus musculus GN=Gpld1 PE=1 SV=1	FALSE	10,752688172043	7	30	7	1	837	93,196	7,12	NaN	6400000	NaN	24000000	13000000	18000000	23000000	13000000	24000000	0,431	81	7
FALSE	Master Protein	O35930	Platelet glycoprotein Ib alpha chain OS=Mus musculus GN=Gp1ba PE=1 SV=2	FALSE	10	8	26	8	1	734	80,005	5,87	1700000	8700000	NaN	9100000	7400000	19000000	20000000	15000000	14000000	2,162	79	8
FALSE	Master Protein	Q61247	Alpha-2-antiplasmin OS=Mus musculus GN=Serpinf2 PE=1 SV=1	FALSE	9,979633401222	4	29	4	1	491	54,937	6,3	4000000	9600000	NaN	17000000	7500000	16000000	7400000	20000000	21000000	0,874	79	4
FALSE	Master Protein	P01787	Ig heavy chain V regions TEPC 15/S107/HPCM1/HPCM2/HPCM3 OS=Mus musculus PE=1 SV=1	FALSE	47	5	28	3	1	123	13,769	6,62	NaN	NaN	NaN	45000000	44000000	43000000	42000000	30000000	52000000	4,179	78	5
FALSE	Master Protein	P53986	Monocarboxylate transporter 1 OS=Mus musculus GN=Slc16a1 PE=1 SV=1	FALSE	10	5	28	5	1	493	53,232	7,47	8500000	250000	1900000	4700000	2000000	5400000	4900000	4200000	6700000	1,738	76	5
FALSE	Master Protein	Q91WP0	Mannan-binding lectin serine protease 2 OS=Mus musculus GN=Masp2 PE=1 SV=1	FALSE	15,036496350365	7	30	7	1	685	75,468	6,07	NaN	1500000	NaN	41000000	30000000	35000000	21000000	51000000	140000000	0,863	75	7
FALSE	Master Protein	P01667	Ig kappa chain V-III region PC 6308 OS=Mus musculus PE=1 SV=1	FALSE	58	4	22	1	1	111	12,064	4,61	NaN	NaN	NaN	NaN	NaN	NaN	NaN	NaN	2800000	16,783	74	4
FALSE	Master Protein	P01670	Ig kappa chain V-III region PC 6684 OS=Mus musculus PE=1 SV=1	FALSE	66	4	20	3	1	111	12,032	8	NaN	13000000	2900000	14000000	NaN	24000000	NaN	NaN	46000000	9	74	4
FALSE	Master Protein	P20029	78 kDa glucose-regulated protein OS=Mus musculus GN=Hspa5 PE=1 SV=3	FALSE	6	3	24	1	1	655	72,377	5,16	NaN	1200000	NaN	NaN	NaN	NaN	NaN	NaN	NaN	0,403	71	3
FALSE	Master Protein	Q61703	Inter-alpha-trypsin inhibitor heavy chain H2 OS=Mus musculus GN=Itih2 PE=1 SV=1	FALSE	15	8	22	8	1	946	105,861	7,27	NaN	570000	NaN	32000000	23000000	26000000	24000000	30000000	12000000	0,456	67	8
FALSE	Master Protein	P34928	Apolipoprotein C-I OS=Mus musculus GN=Apoc1 PE=1 SV=1	FALSE	22	3	24	3	1	88	9,69	9,09	NaN	NaN	NaN	89000000	42000000	84000000	36000000	39000000	31000000	9	66	3
FALSE	Master Protein	P01727	Ig lambda-1 chain V region S43 OS=Mus musculus PE=1 SV=1	FALSE	32	2	20	2	1	129	13,521	5,78	NaN	NaN	NaN	340000000	290000000	330000000	450000000	350000000	860000000	2,981	63	2
FALSE	Master Protein	P01648	Ig kappa chain V-V region HP 91A3 OS=Mus musculus PE=1 SV=1	FALSE	24	2	24	1	1	108	11,954	8,47	NaN	NaN	NaN	NaN	300000000	7900000	4400000	610000000	390000000	2,728	62	2
FALSE	Master Protein	P07901	Heat shock protein HSP 90-alpha OS=Mus musculus GN=Hsp90aa1 PE=1 SV=4	FALSE	9	7	24	2	1	733	84,735	5,01	NaN	NaN	NaN	11000000	6800000	7400000	8900000	NaN	9800000	0,546	60	7
FALSE	Master Protein	Q9QUM0	Integrin alpha-IIb OS=Mus musculus GN=Itga2b PE=1 SV=2	FALSE	6	4	20	4	1	1033	112,607	5,76	NaN	NaN	NaN	19000000	11000000	9800000	12000000	9800000	12000000	0,284	59,229395866394	4
FALSE	Master Protein	Q9JJN5	Carboxypeptidase N catalytic chain OS=Mus musculus GN=Cpn1 PE=1 SV=1	FALSE	14	4	18	4	1	457	51,813	8,28	NaN	NaN	NaN	12000000	10000000	500000	13000000	8300000	6900000	0,52	58	4
FALSE	Master Protein	Q64727	Vinculin OS=Mus musculus GN=Vcl PE=1 SV=4	FALSE	9,9437148217636	8	23	8	1	1066	116,644	6	6300000	7200000	NaN	9800000	7100000	11000000	4700000	5500000	5400000	0,323	58	8
FALSE	Master Protein	Q8BND5	Sulfhydryl oxidase 1 OS=Mus musculus GN=Qsox1 PE=1 SV=1	FALSE	8,9572192513369	6	22	6	1	748	82,733	7,17	NaN	NaN	NaN	13000000	10000000	9700000	12000000	16000000	18000000	0,413	58	6
FALSE	Master Protein	P00687	Alpha-amylase 1 OS=Mus musculus GN=Amy1 PE=1 SV=2	FALSE	16	6	21	4	1	511	57,607	6,96	14000000	9400000	NaN	6200000	6400000	9600000	12000000	11000000	8000000	1,031	57	6
FALSE	Master Protein	P01642	Ig kappa chain V-V region L7 (Fragment) OS=Mus musculus GN=Gm10881 PE=1 SV=1	FALSE	26	2	19	2	1	115	12,607	5,94	NaN	NaN	NaN	110000000	170000000	180000000	260000000	140000000	280000000	5,31	56	2
FALSE	Master Protein	P01783	Ig heavy chain V region MOPC 21 (Fragment) OS=Mus musculus PE=1 SV=1	FALSE	16	2	21	1	1	136	15,061	8,62	NaN	NaN	NaN	NaN	28000000	41000000	53000000	NaN	40000000	4,179	56	2
FALSE	Master Protein	Q9Z1T2	Thrombospondin-4 OS=Mus musculus GN=Thbs4 PE=1 SV=1	FALSE	4	3	19	2	1	963	106,299	4,67	NaN	NaN	NaN	7300000	4300000	3000000	6400000	2900000	4900000	0,354	55	3
FALSE	Master Protein	Q61768	Kinesin-1 heavy chain OS=Mus musculus GN=Kif5b PE=1 SV=3	FALSE	8	6	18	6	1	963	109,484	6,44	5200000	3700000	NaN	4700000	4400000	8800000	8100000	6100000	9100000	0,374	54	6
FALSE	Master Protein	P04945	Ig kappa chain V-VI region NQ2-6.1 OS=Mus musculus PE=2 SV=1	FALSE	14	1	17	1	1	108	11,706	8,84	NaN	NaN	NaN	96000000	53000000	96000000	120000000	120000000	110000000	1,512	52,838850736618	1
FALSE	Master Protein	P11859	Angiotensinogen OS=Mus musculus GN=Agt PE=1 SV=1	FALSE	13	4	20	4	1	477	51,958	5,44	7500000	NaN	4400000	15000000	18000000	15000000	16000000	11000000	9000000	0,688	52	4
FALSE	Master Protein	Q99JI6	Ras-related protein Rap-1b OS=Mus musculus GN=Rap1b PE=1 SV=2	FALSE	35	5	22	5	1	184	20,812	5,78	3500000	6200000	980000	15000000	14000000	29000000	2000000	3700000	10000000	5,31	52	5
FALSE	Master Protein	P02468	Laminin subunit gamma-1 OS=Mus musculus GN=Lamc1 PE=1 SV=2	FALSE	2	3	17	3	1	1607	177,185	5,21	NaN	NaN	NaN	3500000	2900000	2200000	7600000	4400000	7700000	0,124	52	3
FALSE	Master Protein	P01629	Ig kappa chain V-II region 2S1.3 OS=Mus musculus PE=1 SV=1	FALSE	11	1	16	1	1	112	12,213	7,94	NaN	NaN	NaN	1000000000	760000000	740000000	1200000000	1300000000	1100000000	0,778	51	1
FALSE	Master Protein	P05367	Serum amyloid A-2 protein OS=Mus musculus GN=Saa2 PE=1 SV=1	FALSE	50	5	19	3	1	122	13,613	6,93	NaN	5500000	NaN	6600000	2300000	1200000	13000000	6000000	20000000	5,813	51	5
FALSE	Master Protein	P04919	Band 3 anion transport protein OS=Mus musculus GN=Slc4a1 PE=1 SV=1	FALSE	6	5	20	5	1	929	103,07	5,45	940000	1800000	NaN	21000000	13000000	18000000	3500000	670000	4100000	0,354	50	5
FALSE	Master Protein	Q61129	Complement factor I OS=Mus musculus GN=Cfi PE=1 SV=3	FALSE	8	4	19	4	1	603	67,217	7,46	NaN	NaN	NaN	11000000	7400000	5000000	24000000	5000000	17000000	0,403	48	4
FALSE	Master Protein	P03976	Ig kappa chain V-II region 17S29.1 OS=Mus musculus PE=1 SV=1	FALSE	46	2	15	2	1	113	12,382	7,99	NaN	NaN	NaN	310000000	190000000	150000000	390000000	320000000	390000000	2,162	48	2
FALSE	Master Protein	P54116	Erythrocyte band 7 integral membrane protein OS=Mus musculus GN=Stom PE=1 SV=3	FALSE	22	5	18	5	1	284	31,355	6,93	NaN	1200000	NaN	6800000	2900000	5100000	3700000	3400000	950000	1,371	47	5
FALSE	Master Protein	Q3UZ39	Leucine-rich repeat flightless-interacting protein 1 OS=Mus musculus GN=Lrrfip1 PE=1 SV=2	FALSE	15	6	16	5	1	729	79,201	4,82	620000	270000	560000	NaN	NaN	NaN	NaN	650000	1600000	0,565	45	6
FALSE	Master Protein	Q8K426	Resistin-like gamma OS=Mus musculus GN=Retnlg PE=1 SV=1	FALSE	23	2	15	2	1	117	12,526	7,39	NaN	NaN	NaN	8300000	8300000	9200000	23000000	13000000	18000000	2,981	45	2
FALSE	Master Protein	P63101	14-3-3 protein zeta/delta OS=Mus musculus GN=Ywhaz PE=1 SV=1	FALSE	26	5	13	5	1	245	27,754	4,79	NaN	8300000	NaN	6700000	5600000	6100000	5000000	NaN	4700000	1,276	45	5
FALSE	Master Protein	P01749	Ig heavy chain V region 3 OS=Mus musculus GN=Ighv1-61 PE=1 SV=1	FALSE	26	2	16	1	1	117	13,007	7,87	NaN	NaN	NaN	3800000	15000000	32000000	25000000	23000000	29000000	2,981	45	2
FALSE	Master Protein	Q8VCM7	Fibrinogen gamma chain OS=Mus musculus GN=Fgg PE=1 SV=1	FALSE	13	6	21	6	1	436	49,36	5,86	3500000	290000	NaN	7500000	6300000	9300000	5800000	5500000	6200000	0,778	44	6
FALSE	Master Protein	P02469	Laminin subunit beta-1 OS=Mus musculus GN=Lamb1 PE=1 SV=3	FALSE	3	4	15	4	1	1786	196,961	4,94	NaN	NaN	NaN	4000000	3300000	3800000	4800000	5100000	4500000	0,119	44	4
FALSE	Master Protein	P46412	Glutathione peroxidase 3 OS=Mus musculus GN=Gpx3 PE=1 SV=2	FALSE	23	4	17	4	1	226	25,409	8,22	NaN	NaN	NaN	58000000	8100000	18000000	3600000	NaN	26000000	1,61	44	4
FALSE	Master Protein	P10852	4F2 cell-surface antigen heavy chain OS=Mus musculus GN=Slc3a2 PE=1 SV=1	FALSE	13	6	15	6	1	526	58,3	5,91	3400000	880000	NaN	7200000	4500000	8000000	3500000	5300000	4800000	0,61	44	6
FALSE	Master Protein	Q91ZX7	Prolow-density lipoprotein receptor-related protein 1 OS=Mus musculus GN=Lrp1 PE=1 SV=1	FALSE	2	8	16	8	1	4545	504,411	5,36	NaN	2400000	NaN	5600000	3100000	5400000	2400000	12000000	1800000	0,094	43	8
FALSE	Master Protein	P11680	Properdin OS=Mus musculus GN=Cfp PE=2 SV=2	FALSE	15,301724137931	4	16	4	1	464	50,293	7,84	1100000	4500000	NaN	NaN	1700000	4200000	4500000	3400000	7600000	0,833	42	4
FALSE	Master Protein	P01680	Ig kappa chain V-IV region S107B OS=Mus musculus PE=4 SV=1	FALSE	8	1	17	1	1	129	13,824	8,47	960000	NaN	NaN	280000000	250000000	220000000	430000000	420000000	390000000	0,468	42	1
FALSE	Master Protein	Q3UV17	Keratin, type II cytoskeletal 2 oral OS=Mus musculus GN=Krt76 PE=1 SV=1	FALSE	6	5	17	2	1	594	62,806	8,43	1000000	NaN	NaN	21000000	15000000	7100000	23000000	69000000	240000000	0,484	41	5
FALSE	Master Protein	P55065	Phospholipid transfer protein OS=Mus musculus GN=Pltp PE=1 SV=1	FALSE	11	4	14	4	1	493	54,419	6,62	NaN	NaN	NaN	7100000	7000000	6100000	14000000	7700000	NaN	0,425	41	4
FALSE	Master Protein	P01627	Ig kappa chain V-II region VKappa167 OS=Mus musculus GN=Gm5153 PE=4 SV=1	FALSE	13	1	11	1	1	120	13,272	5,4	NaN	NaN	NaN	34000000	33000000	34000000	19000000	54000000	100000000	0,585	41	1
FALSE	Master Protein	Q8VCG4	Complement component C8 gamma chain OS=Mus musculus GN=C8g PE=1 SV=1	FALSE	13	2	15	2	1	202	22,494	9,25	NaN	NaN	NaN	24000000	20000000	20000000	21000000	13000000	18000000	1,154	41	2
FALSE	Master Protein	Q61268	Apolipoprotein C-IV OS=Mus musculus GN=Apoc4 PE=1 SV=1	FALSE	16	2	14	2	1	124	14,279	9,52	NaN	NaN	NaN	250000000	15000000	130000000	200000000	19000000	140000000	2,981	40	2
FALSE	Master Protein	P01786	Ig heavy chain V region MOPC 47A OS=Mus musculus PE=1 SV=1	FALSE	23	3	16	1	1	117	12,967	8,84	NaN	NaN	NaN	83000000	67000000	82000000	49000000	32000000	66000000	1,683	40	3
FALSE	Master Protein	P11499	Heat shock protein HSP 90-beta OS=Mus musculus GN=Hsp90ab1 PE=1 SV=3	FALSE	8	6	16	1	1	724	83,229	5,03	160000	NaN	NaN	NaN	NaN	NaN	NaN	NaN	NaN	0,438	39	6
FALSE	Master Protein	P51437	Cathelicidin antimicrobial peptide OS=Mus musculus GN=Camp PE=1 SV=2	FALSE	26	3	12	3	1	172	19,441	8,68	NaN	2400000	NaN	21000000	11000000	19000000	NaN	NaN	NaN	5,813	39	3
FALSE	Master Protein	P13609	Serglycin OS=Mus musculus GN=Srgn PE=1 SV=1	FALSE	27	2	10	2	1	152	16,701	4,41	NaN	NaN	NaN	NaN	5700000	8300000	95000000	28000000	30000000	9	39	2
FALSE	Master Protein	P70336	Rho-associated protein kinase 2 OS=Mus musculus GN=Rock2 PE=1 SV=1	FALSE	8	8	15	7	1	1388	160,485	5,99	2400000	3400000	260000	NaN	1500000	7700000	5800000	NaN	NaN	0,324	38,778012752533	8
FALSE	Master Protein	P17182	Alpha-enolase OS=Mus musculus GN=Eno1 PE=1 SV=3	FALSE	15,668202764977	5	13	5	1	434	47,111	6,8	49000	NaN	NaN	5400000	9500000	12000000	5200000	3800000	8600000	0,688	38	5
FALSE	Master Protein	O88447	Kinesin light chain 1 OS=Mus musculus GN=Klc1 PE=1 SV=3	FALSE	6,6543438077634	4	14	4	1	541	61,412	5,68	1800000	1700000	NaN	4400000	2400000	4200000	2700000	3800000	3700000	0,301	37	4
FALSE	Master Protein	P68368	Tubulin alpha-4A chain OS=Mus musculus GN=Tuba4a PE=1 SV=1	FALSE	11	4	13	3	1	448	49,892	5,06	NaN	NaN	NaN	26000000	10000000	22000000	10000000	27000000	25000000	0,492	37	4
FALSE	Master Protein	P70274	Selenoprotein P OS=Mus musculus GN=Selenop PE=1 SV=3	FALSE	8	3	16	3	1	380	42,689	7,09	NaN	NaN	NaN	9700000	7100000	8600000	17000000	11000000	9400000	0,624	36	3
FALSE	Master Protein	P26645	Myristoylated alanine-rich C-kinase substrate OS=Mus musculus GN=Marcks PE=1 SV=2	FALSE	31	6	12	6	1	309	29,644	4,34	1700000	850000	980000	NaN	NaN	NaN	NaN	NaN	NaN	1,894	36	6
FALSE	Master Protein	P06151	L-lactate dehydrogenase A chain OS=Mus musculus GN=Ldha PE=1 SV=3	FALSE	12	5	14	4	1	332	36,475	7,74	NaN	4600000	NaN	15000000	11000000	14000000	24000000	20000000	16000000	0,833	35	5
FALSE	Master Protein	P06683	Complement component C9 OS=Mus musculus GN=C9 PE=1 SV=2	FALSE	17	9	16	9	1	548	61,962	5,78	NaN	5300000	470000	10000000	4500000	5400000	13000000	6900000	NaN	0,951	34	9
FALSE	Master Protein	P39039	Mannose-binding protein A OS=Mus musculus GN=Mbl1 PE=1 SV=1	FALSE	30	5	15	5	1	239	25,38	7,61	NaN	2100000	NaN	NaN	20000000	32000000	22000000	15000000	41000000	1,276	34	5
FALSE	Master Protein	P11087	Collagen alpha-1(I) chain OS=Mus musculus GN=Col1a1 PE=1 SV=4	FALSE	2	4	10	4	1	1453	137,948	5,85	NaN	3800000	NaN	3400000	1300000	2000000	NaN	4600000	3200000	0,094	33	4
FALSE	Master Protein	Q9DBB9	Carboxypeptidase N subunit 2 OS=Mus musculus GN=Cpn2 PE=1 SV=2	FALSE	8	4	13	4	1	547	60,441	5,88	NaN	NaN	NaN	3700000	9200000	3800000	19000000	10000000	21000000	0,532	32	4
FALSE	Master Protein	Q6IRU2	Tropomyosin alpha-4 chain OS=Mus musculus GN=Tpm4 PE=1 SV=3	FALSE	23	4	12	4	1	248	28,45	4,68	NaN	470000	NaN	4500000	13000000	9500000	15000000	13000000	4700000	1,154	32	4
FALSE	Master Protein	P48678	Prelamin-A/C OS=Mus musculus GN=Lmna PE=1 SV=2	FALSE	7	5	13	5	1	665	74,193	6,98	NaN	NaN	NaN	4500000	4600000	3800000	3100000	NaN	2800000	0,307	32	5
FALSE	Master Protein	P31532	Serum amyloid A-4 protein OS=Mus musculus GN=Saa4 PE=1 SV=2	FALSE	33	4	11	4	1	130	15,078	9,26	NaN	NaN	NaN	15000000	14000000	14000000	NaN	NaN	9900000	2,162	31	4
FALSE	Master Protein	Q8CGC7	Bifunctional glutamate/proline--tRNA ligase OS=Mus musculus GN=Eprs PE=1 SV=4	FALSE	3	4	11	4	1	1512	169,972	7,66	930000	780000	150000	NaN	NaN	NaN	NaN	NaN	NaN	0,157	31	4
FALSE	Master Protein	Q61739	Integrin alpha-6 OS=Mus musculus GN=Itga6 PE=1 SV=3	FALSE	5	4	12	4	1	1091	122,082	7,03	2700000	840000	NaN	5400000	2500000	5700000	NaN	NaN	2300000	0,22	30	4
FALSE	Master Protein	Q60590	Alpha-1-acid glycoprotein 1 OS=Mus musculus GN=Orm1 PE=1 SV=1	FALSE	7,2463768115942	1	10	1	1	207	23,88	5,85	NaN	NaN	NaN	21000000	12000000	19000000	23000000	15000000	21000000	0,233	30	1
FALSE	Master Protein	P18572	Basigin OS=Mus musculus GN=Bsg PE=1 SV=2	FALSE	14	5	13	5	1	389	42,418	5,85	13000000	1800000	NaN	8400000	5800000	7900000	8900000	15000000	12000000	0,73	30	5
FALSE	Master Protein	Q8BL66	Early endosome antigen 1 OS=Mus musculus GN=Eea1 PE=1 SV=2	FALSE	5	6	11	6	1	1411	160,817	5,77	2700000	4500000	NaN	1600000	NaN	250000	2300000	2500000	1600000	0,179	29	6
FALSE	Master Protein	Q9DBD0	Inhibitor of carbonic anhydrase OS=Mus musculus GN=Ica PE=1 SV=1	FALSE	6	5	13	5	1	700	76,715	7,25	NaN	NaN	NaN	18000000	7600000	10000000	15000000	9800000	11000000	0,343	29	5
FALSE	Master Protein	Q7TPR4	Alpha-actinin-1 OS=Mus musculus GN=Actn1 PE=1 SV=1	FALSE	11	8	13	3	1	892	103,004	5,38	NaN	1500000	NaN	7700000	NaN	8900000	NaN	NaN	NaN	0,407	29	8
FALSE	Master Protein	P16858	Glyceraldehyde-3-phosphate dehydrogenase OS=Mus musculus GN=Gapdh PE=1 SV=2	FALSE	12	3	10	3	1	333	35,787	8,25	NaN	NaN	NaN	6500000	12000000	6100000	16000000	NaN	16000000	0,719	29	3
FALSE	Master Protein	O89020	Afamin OS=Mus musculus GN=Afm PE=1 SV=2	FALSE	5	3	11	3	1	608	69,334	5,78	NaN	NaN	NaN	2400000	NaN	3800000	4300000	2900000	4500000	0,212	29,053925037384	3
FALSE	Master Protein	P54751	CMP-N-acetylneuraminate-beta-galactosamide-alpha-2,3-sialyltransferase 1 OS=Mus musculus GN=St3gal1 PE=1 SV=1	FALSE	13,946587537092	4	9	4	1	337	39,048	9,23	NaN	2700000	NaN	17000000	NaN	12000000	27000000	27000000	14000000	0,624	28	4
FALSE	Master Protein	Q8VHX6	Filamin-C OS=Mus musculus GN=Flnc PE=1 SV=3	FALSE	3	6	11	4	1	2726	290,937	5,95	NaN	2200000	NaN	NaN	7900000	2700000	NaN	NaN	NaN	0,096	28,276478767395	6
FALSE	Master Protein	P04942	Ig kappa chain V-VI region NQ5-61.1.2 OS=Mus musculus PE=2 SV=1	FALSE	33	3	12	3	1	107	11,598	9,13	NaN	15000000	NaN	11000000	7600000	8200000	NaN	3900000	8900000	2,981	28	3
FALSE	Master Protein	Q60605	Myosin light polypeptide 6 OS=Mus musculus GN=Myl6 PE=1 SV=3	FALSE	35	4	9	4	1	151	16,919	4,65	NaN	5400000	NaN	34000000	14000000	30000000	50000000	44000000	32000000	1,512	28	4
FALSE	Master Protein	Q8K0E8	Fibrinogen beta chain OS=Mus musculus GN=Fgb PE=1 SV=1	FALSE	13	5	11	5	1	481	54,718	7,08	NaN	2200000	NaN	9600000	6600000	11000000	3600000	NaN	NaN	0,509	27	5
FALSE	Master Protein	Q99L47	Hsc70-interacting protein OS=Mus musculus GN=St13 PE=1 SV=1	FALSE	9	3	11	3	1	371	41,629	5,26	NaN	NaN	NaN	5500000	1200000	NaN	5900000	4900000	4800000	0,778	27	3
FALSE	Master Protein	P52480	Pyruvate kinase PKM OS=Mus musculus GN=Pkm PE=1 SV=4	FALSE	10	4	9	4	1	531	57,808	7,47	2000000	5100000	2100000	8800000	5300000	NaN	13000000	NaN	17000000	0,45	26	4
FALSE	Master Protein	P57780	Alpha-actinin-4 OS=Mus musculus GN=Actn4 PE=1 SV=1	FALSE	8	6	10	1	1	912	104,911	5,41	NaN	5000000	NaN	NaN	NaN	NaN	NaN	NaN	NaN	0,274	26	6
FALSE	Master Protein	Q08879	Fibulin-1 OS=Mus musculus GN=Fbln1 PE=1 SV=2	FALSE	7	4	9	4	1	705	77,981	5,16	NaN	NaN	NaN	NaN	6600000	840000	6900000	NaN	8300000	0,301	25	4
FALSE	Master Protein	Q01853	Transitional endoplasmic reticulum ATPase OS=Mus musculus GN=Vcp PE=1 SV=4	FALSE	6	4	10	4	1	806	89,266	5,26	2800000	3300000	NaN	2500000	1700000	3700000	NaN	NaN	NaN	0,359	25	4
FALSE	Master Protein	Q6Y685	Transforming acidic coiled-coil-containing protein 1 OS=Mus musculus GN=Tacc1 PE=1 SV=1	FALSE	3	4	11	4	1	774	83,9	5,03	NaN	470000	NaN	1800000	1900000	3600000	3300000	2700000	NaN	0,239	25,1592233181	4
FALSE	Master Protein	P32037	Solute carrier family 2, facilitated glucose transporter member 3 OS=Mus musculus GN=Slc2a3 PE=1 SV=1	FALSE	7	3	9	3	1	493	53,444	4,98	NaN	NaN	NaN	NaN	1400000	1300000	2000000	1700000	NaN	0,848	25	3
FALSE	Master Protein	Q8C165	N-fatty-acyl-amino acid synthase/hydrolase PM20D1 OS=Mus musculus GN=Pm20d1 PE=1 SV=1	FALSE	4	2	9	2	1	503	55,628	6,43	NaN	NaN	NaN	NaN	11000000	13000000	10000000	15000000	5600000	0,179	25	2
FALSE	Master Protein	P42703	Leukemia inhibitory factor receptor OS=Mus musculus GN=Lifr PE=1 SV=1	FALSE	3	3	9	3	1	1092	122,497	6,04	NaN	NaN	NaN	4700000	NaN	3600000	4700000	2200000	NaN	0,169	24	3
FALSE	Master Protein	P00688	Pancreatic alpha-amylase OS=Mus musculus GN=Amy2 PE=1 SV=2	FALSE	8	3	10	1	1	508	57,282	7,28	250000	420000	NaN	NaN	NaN	NaN	NaN	NaN	NaN	0,557	24	3
FALSE	Master Protein	P84750	Ig kappa chain V region Mem5 (Fragment) OS=Mus musculus PE=1 SV=1	FALSE	14	2	12	2	1	121	13,243	8,81	NaN	NaN	NaN	140000000	110000000	NaN	180000000	290000000	170000000	0,778	23	2
FALSE	Master Protein	Q9Z1Z0	General vesicular transport factor p115 OS=Mus musculus GN=Uso1 PE=1 SV=2	FALSE	4	3	9	3	1	959	106,917	4,93	5600000	3200000	3100000	2200000	NaN	2000000	NaN	NaN	NaN	0,227	23	3
FALSE	Master Protein	Q8K1B8	Fermitin family homolog 3 OS=Mus musculus GN=Fermt3 PE=1 SV=1	FALSE	9	4	10	4	1	665	75,587	7,05	310000	1700000	NaN	5700000	3000000	NaN	NaN	4200000	3100000	0,283	22	4
FALSE	Master Protein	P47867	Secretogranin-3 OS=Mus musculus GN=Scg3 PE=1 SV=1	FALSE	16	4	7	4	1	471	53,294	4,93	NaN	2600000	NaN	3100000	3700000	11000000	NaN	NaN	NaN	0,616	22	4
FALSE	Master Protein	Q8VDN2	Sodium/potassium-transporting ATPase subunit alpha-1 OS=Mus musculus GN=Atp1a1 PE=1 SV=1	FALSE	5	4	9	4	1	1023	112,91	5,45	1600000	1600000	NaN	6700000	NaN	3500000	NaN	1700000	9700000	0,212	22	4
FALSE	Master Protein	E9PV24	Fibrinogen alpha chain OS=Mus musculus GN=Fga PE=1 SV=1	FALSE	11	6	8	6	1	789	87,375	6,11	NaN	2900000	300000	4300000	2400000	3700000	NaN	NaN	NaN	0,425	21	6
FALSE	Master Protein	P06327	Ig heavy chain V region VH558 A1/A4 OS=Mus musculus GN=Gm5629 PE=2 SV=1	FALSE	12	1	8	1	1	117	12,962	9,1	NaN	NaN	NaN	63000000	31000000	38000000	33000000	22000000	30000000	1,512	21	1
FALSE	Master Protein	Q8CIT9	Suprabasin OS=Mus musculus GN=Sbsn PE=2 SV=1	FALSE	14	4	7	4	1	700	72,29	7,31	1300000	860000	420000	NaN	NaN	NaN	NaN	NaN	NaN	0,259	21,081958770752	4
FALSE	Master Protein	Q06770	Corticosteroid-binding globulin OS=Mus musculus GN=Serpina6 PE=1 SV=1	FALSE	10,831234256927	3	8	3	1	397	44,74	5,24	NaN	1000000	NaN	3000000	4700000	3800000	5100000	3200000	2700000	0,389	20	3
FALSE	Master Protein	Q60902	Epidermal growth factor receptor substrate 15-like 1 OS=Mus musculus GN=Eps15l1 PE=1 SV=3	FALSE	1	1	8	1	1	907	99,248	5,02	1900000	1400000	NaN	1400000	1000000	1300000	NaN	1400000	1100000	0,047	20	1
FALSE	Master Protein	P04202	Transforming growth factor beta-1 OS=Mus musculus GN=Tgfb1 PE=1 SV=1	FALSE	4	1	7	1	1	390	44,282	8,62	NaN	NaN	NaN	2000000	4100000	NaN	NaN	2800000	4700000	0,116	20	1
FALSE	Master Protein	Q9R0G6	Cartilage oligomeric matrix protein OS=Mus musculus GN=Comp PE=1 SV=2	FALSE	3,3112582781457	2	7	1	1	755	82,289	4,64	NaN	420000	NaN	NaN	NaN	NaN	NaN	NaN	NaN	0,145	20	2
FALSE	Master Protein	Q80X90	Filamin-B OS=Mus musculus GN=Flnb PE=1 SV=3	FALSE	2	4	9	2	1	2602	277,651	5,71	180000	85000	NaN	NaN	NaN	NaN	NaN	NaN	NaN	0,067	19	4
FALSE	Master Protein	P01747	Ig heavy chain V region 36-65 OS=Mus musculus PE=1 SV=1	FALSE	29	2	7	2	1	120	13,298	9,14	NaN	1200000	NaN	7800000	NaN	37000000	69000000	NaN	83000000	1,683	19,785950422287	2
FALSE	Master Protein	Q68FD5	Clathrin heavy chain 1 OS=Mus musculus GN=Cltc PE=1 SV=3	FALSE	2	4	8	4	1	1675	191,435	5,69	NaN	280000	NaN	5100000	5500000	NaN	2300000	NaN	6200000	0,11	19	4
FALSE	Master Protein	Q6A028	Switch-associated protein 70 OS=Mus musculus GN=Swap70 PE=1 SV=2	FALSE	3	2	9	2	1	585	68,953	6,05	NaN	NaN	NaN	8100000	3500000	6600000	9000000	5000000	8800000	0,129	19	2
FALSE	Master Protein	Q8R121	Protein Z-dependent protease inhibitor OS=Mus musculus GN=Serpina10 PE=1 SV=1	FALSE	10	3	8	3	1	448	51,764	5,67	NaN	NaN	NaN	NaN	4400000	11000000	18000000	16000000	13000000	0,212	19	3
FALSE	Master Protein	Q01149	Collagen alpha-2(I) chain OS=Mus musculus GN=Col1a2 PE=1 SV=2	FALSE	3	3	8	3	1	1372	129,478	9,19	400000	860000	NaN	3100000	2000000	1700000	3500000	1600000	NaN	0,139	19	3
FALSE	Master Protein	Q09200	Beta-1,4 N-acetylgalactosaminyltransferase 1 OS=Mus musculus GN=B4galnt1 PE=1 SV=1	FALSE	5	3	7	3	1	533	59,175	8,59	NaN	NaN	NaN	7900000	5700000	1200000	8400000	9500000	NaN	0,269	18	3
FALSE	Master Protein	Q9ES52	Phosphatidylinositol 3,4,5-trisphosphate 5-phosphatase 1 OS=Mus musculus GN=Inpp5d PE=1 SV=2	FALSE	1	1	5	1	1	1191	133,458	7,8	NaN	NaN	NaN	3100000	3100000	NaN	4600000	NaN	2900000	0,031	18	1
FALSE	Master Protein	P09055	Integrin beta-1 OS=Mus musculus GN=Itgb1 PE=1 SV=1	FALSE	5	4	8	4	1	798	88,173	5,94	NaN	NaN	NaN	NaN	NaN	4300000	3600000	5400000	2700000	0,283	18,748695731163	4
FALSE	Master Protein	Q8VBT6	Apolipoprotein B receptor OS=Mus musculus GN=Apobr PE=1 SV=1	FALSE	2	2	7	2	1	942	102,643	4,36	1600000	NaN	3100000	NaN	2300000	3200000	1500000	4100000	NaN	0,162	18	2
FALSE	Master Protein	P27546	Microtubule-associated protein 4 OS=Mus musculus GN=Map4 PE=1 SV=3	FALSE	7	5	6	5	1	1125	117,357	4,98	260000	NaN	1600000	NaN	NaN	NaN	NaN	NaN	NaN	0,22	18	5
FALSE	Master Protein	P62983	Ubiquitin-40S ribosomal protein S27a OS=Mus musculus GN=Rps27a PE=1 SV=2	FALSE	16,025641025641	2	6	2	1	156	17,939	9,64	NaN	NaN	NaN	NaN	21000000	31000000	NaN	8300000	31000000	1,154	17	2
FALSE	Master Protein	Q60864	Stress-induced-phosphoprotein 1 OS=Mus musculus GN=Stip1 PE=1 SV=1	FALSE	9	5	7	5	1	543	62,542	6,8	NaN	790000	NaN	590000	NaN	NaN	8500000	14000000	NaN	0,389	17	5
FALSE	Master Protein	Q3SXB8	Collectin-11 OS=Mus musculus GN=Colec11 PE=2 SV=2	FALSE	16	3	7	3	1	272	28,97	5,12	NaN	NaN	NaN	19000000	14000000	16000000	21000000	NaN	27000000	0,638	17	3
FALSE	Master Protein	Q99PL5	Ribosome-binding protein 1 OS=Mus musculus GN=Rrbp1 PE=1 SV=2	FALSE	3	4	7	4	1	1605	172,776	9,33	590000	510000	76000	NaN	NaN	1400000	790000	NaN	2100000	0,081	17	4
FALSE	Master Protein	O89053	Coronin-1A OS=Mus musculus GN=Coro1a PE=1 SV=5	FALSE	5	2	7	2	1	461	50,957	6,48	NaN	NaN	NaN	2200000	1400000	1500000	5100000	2800000	2500000	0,259	17	2
FALSE	Master Protein	Q5I012	Putative sodium-coupled neutral amino acid transporter 10 OS=Mus musculus GN=Slc38a10 PE=1 SV=2	FALSE	4	3	7	3	1	1090	117,12	5,96	3200000	3100000	NaN	1400000	NaN	NaN	1800000	860000	1200000	0,129	16	3
FALSE	Master Protein	P70335	Rho-associated protein kinase 1 OS=Mus musculus GN=Rock1 PE=1 SV=1	FALSE	3	5	7	4	1	1354	158,072	5,86	4000000	1400000	NaN	NaN	NaN	NaN	NaN	NaN	NaN	0,179	16	5
FALSE	Master Protein	P51912	Neutral amino acid transporter B(0) OS=Mus musculus GN=Slc1a5 PE=1 SV=2	FALSE	6	2	7	2	1	553	58,445	7,84	670000	3000000	510000	1400000	1900000	NaN	NaN	NaN	NaN	0,318	16	2
FALSE	Master Protein	Q9QXS1	Plectin OS=Mus musculus GN=Plec PE=1 SV=3	FALSE	0,831379236836495	3	6	3	1	4691	533,861	5,96	4200000	1700000	NaN	2000000	1700000	1700000	2100000	NaN	NaN	0,024	16	3
FALSE	Master Protein	P08113	Endoplasmin OS=Mus musculus GN=Hsp90b1 PE=1 SV=2	FALSE	3	2	6	2	1	802	92,418	4,82	1400000	2100000	1500000	NaN	1500000	NaN	NaN	NaN	NaN	0,122	16	2
FALSE	Master Protein	P16301	Phosphatidylcholine-sterol acyltransferase OS=Mus musculus GN=Lcat PE=1 SV=2	FALSE	4	2	7	2	1	438	49,715	6,43	NaN	NaN	NaN	2600000	2100000	3100000	4000000	7400000	150000000	0,233	15,854095697403	2
FALSE	Master Protein	Q07456	Protein AMBP OS=Mus musculus GN=Ambp PE=1 SV=2	FALSE	11	4	6	4	1	349	39,004	6,32	NaN	NaN	NaN	8600000	NaN	NaN	NaN	23000000	21000000	0,624	15	4
FALSE	Master Protein	P01758	Ig heavy chain V region 108A OS=Mus musculus GN=Igh-VJ558 PE=4 SV=1	FALSE	12	1	6	1	1	117	12,963	7,97	NaN	NaN	NaN	13000000	17000000	1900000	NaN	NaN	25000000	2,162	15	1
FALSE	Master Protein	O35598	Disintegrin and metalloproteinase domain-containing protein 10 OS=Mus musculus GN=Adam10 PE=1 SV=2	FALSE	6	4	7	4	1	749	83,914	7,94	NaN	700000	NaN	5300000	5800000	3400000	NaN	NaN	NaN	0,252	15	4
FALSE	Master Protein	P01674	Ig kappa chain V-III region PC 2154 OS=Mus musculus PE=1 SV=1	FALSE	11	1	5	1	1	108	11,692	6,27	NaN	2300000	NaN	150000000	130000000	140000000	NaN	NaN	190000000	0,778	14,784327507019	1
FALSE	Master Protein	P11835	Integrin beta-2 OS=Mus musculus GN=Itgb2 PE=1 SV=2	FALSE	3	2	5	2	1	771	84,97	7,12	NaN	1800000	NaN	3300000	NaN	NaN	1100000	3200000	3700000	0,103	14	2
FALSE	Master Protein	P70389	Insulin-like growth factor-binding protein complex acid labile subunit OS=Mus musculus GN=Igfals PE=1 SV=1	FALSE	2	1	7	1	1	603	66,918	6,6	NaN	NaN	NaN	2900000	NaN	15000000	16000000	7100000	NaN	0,179	14	1
FALSE	Master Protein	Q6WVG3	BTB/POZ domain-containing protein KCTD12 OS=Mus musculus GN=Kctd12 PE=1 SV=1	FALSE	3,6697247706422	1	5	1	1	327	35,87	5,81	NaN	NaN	NaN	14000000	NaN	11000000	15000000	8700000	8400000	0,136	14	1
FALSE	Master Protein	P07361	Alpha-1-acid glycoprotein 2 OS=Mus musculus GN=Orm2 PE=1 SV=1	FALSE	9	2	6	2	1	207	23,828	5,45	190000	4100000	3000000	NaN	2500000	NaN	NaN	NaN	NaN	0,778	14	2
FALSE	Master Protein	Q8CG03	cGMP-specific 3',5'-cyclic phosphodiesterase OS=Mus musculus GN=Pde5a PE=1 SV=2	FALSE	3,8150289017341	3	6	3	1	865	98,344	6,05	5900000	4100000	2900000	NaN	NaN	3300000	1700000	NaN	NaN	0,151	14	3
FALSE	Master Protein	P18760	Cofilin-1 OS=Mus musculus GN=Cfl1 PE=1 SV=3	FALSE	12	1	4	1	1	166	18,548	8,09	NaN	NaN	NaN	16000000	13000000	NaN	9700000	NaN	3700000	0,585	14	1
FALSE	Master Protein	O08788	Dynactin subunit 1 OS=Mus musculus GN=Dctn1 PE=1 SV=3	FALSE	0,936768149882904	1	5	1	1	1281	141,588	5,9	NaN	NaN	NaN	2300000	1300000	2000000	NaN	1200000	1100000	0,038	13	1
FALSE	Master Protein	P97467	Peptidyl-glycine alpha-amidating monooxygenase OS=Mus musculus GN=Pam PE=1 SV=2	FALSE	1	1	4	1	1	979	108,894	6,55	NaN	NaN	NaN	4600000	NaN	NaN	3500000	7100000	3000000	0,048	13	1
FALSE	Master Protein	P01626	Ig kappa chain V-II region MOPC 167 OS=Mus musculus PE=1 SV=1	FALSE	21	1	4	1	1	112	12,341	6,62	NaN	NaN	NaN	1700000	NaN	2100000	2500000	NaN	8000000	0,468	13	1
FALSE	Master Protein	Q9JM99	Proteoglycan 4 OS=Mus musculus GN=Prg4 PE=1 SV=2	FALSE	4	4	6	4	1	1054	115,924	8,41	3600000	120000	3400000	12000000	NaN	NaN	2400000	NaN	NaN	0,131	13	4
FALSE	Master Protein	Q63918	Caveolae-associated protein 2 OS=Mus musculus GN=Cavin2 PE=1 SV=3	FALSE	4	2	6	2	1	418	46,735	5,21	NaN	NaN	NaN	NaN	NaN	8400000	7000000	1000000	7500000	0,233	13	2
FALSE	Master Protein	P15702	Leukosialin OS=Mus musculus GN=Spn PE=1 SV=1	FALSE	6	2	5	2	1	395	40,014	4,96	170000	500000	NaN	870000	550000	NaN	NaN	NaN	NaN	0,359	13	2
FALSE	Master Protein	Q9JHU4	Cytoplasmic dynein 1 heavy chain 1 OS=Mus musculus GN=Dync1h1 PE=1 SV=2	FALSE	1	4	5	4	1	4644	531,71	6,42	NaN	1400000	NaN	1300000	NaN	2200000	NaN	NaN	1200000	0,036	13	4
FALSE	Master Protein	Q91XV3	Brain acid soluble protein 1 OS=Mus musculus GN=Basp1 PE=1 SV=3	FALSE	15,929203539823	2	5	2	1	226	22,074	4,51	1500000	NaN	1000000	NaN	NaN	NaN	NaN	NaN	NaN	0,52	12	2
FALSE	Master Protein	P26262	Plasma kallikrein OS=Mus musculus GN=Klkb1 PE=1 SV=2	FALSE	3	2	5	2	1	638	71,336	8,02	15000000	7100000	1900000	NaN	NaN	NaN	770000	NaN	NaN	0,194	12	2
FALSE	Master Protein	P26339	Chromogranin-A OS=Mus musculus GN=Chga PE=1 SV=1	FALSE	5	2	5	2	1	463	51,758	4,72	2300000	750000	3800000	NaN	NaN	NaN	NaN	NaN	NaN	0,274	12	2
FALSE	Master Protein	Q61508	Extracellular matrix protein 1 OS=Mus musculus GN=Ecm1 PE=1 SV=2	FALSE	6	3	5	3	1	559	62,792	6,8	NaN	NaN	NaN	NaN	NaN	3300000	15000000	11000000	NaN	0,25	12	3
FALSE	Master Protein	Q8VEK0	Cell cycle control protein 50A OS=Mus musculus GN=Tmem30a PE=1 SV=1	FALSE	4,3956043956044	1	4	1	1	364	41,035	8,37	NaN	NaN	NaN	NaN	NaN	890000	1300000	880000	840000	0,145	12	1
FALSE	Master Protein	P24270	Catalase OS=Mus musculus GN=Cat PE=1 SV=4	FALSE	2	1	5	1	1	527	59,758	7,88	NaN	NaN	NaN	3800000	2300000	NaN	3400000	1400000	NaN	0,075	12	1
FALSE	Master Protein	Q9QXC1	Fetuin-B OS=Mus musculus GN=Fetub PE=1 SV=1	FALSE	14	2	4	2	1	388	42,685	6,61	490000	NaN	NaN	NaN	NaN	NaN	7200000	NaN	1600000	0,292	12	2
FALSE	Master Protein	Q8K482	EMILIN-2 OS=Mus musculus GN=Emilin2 PE=1 SV=1	FALSE	1	2	4	2	1	1074	117,237	5,62	180000	410000	830000	NaN	NaN	NaN	NaN	NaN	NaN	0,091	12	2
FALSE	Master Protein	P01821	Ig heavy chain V region MC101 OS=Mus musculus PE=1 SV=1	FALSE	19	1	3	1	1	116	12,585	8,78	NaN	NaN	NaN	31000000	NaN	16000000	NaN	NaN	8900000	0,778	12	1
FALSE	Master Protein	O88200	C-type lectin domain family 11 member A OS=Mus musculus GN=Clec11a PE=1 SV=1	FALSE	13,719512195122	3	5	3	1	328	36,429	5	4300000	4400000	NaN	NaN	5000000	NaN	NaN	5700000	NaN	0,468	12	3
FALSE	Master Protein	Q80WQ2	Protein VAC14 homolog OS=Mus musculus GN=Vac14 PE=1 SV=1	FALSE	2	2	5	2	1	782	87,992	6,13	2200000	320000	1700000	NaN	NaN	NaN	NaN	960000	1800000	0,113	11	2
FALSE	Master Protein	P97429	Annexin A4 OS=Mus musculus GN=Anxa4 PE=1 SV=4	FALSE	8	2	4	2	1	319	35,893	5,57	1500000	950000	NaN	NaN	NaN	NaN	NaN	NaN	NaN	0,245	11	2
FALSE	Master Protein	B2RUP2	Protein unc-13 homolog D OS=Mus musculus GN=Unc13d PE=1 SV=2	FALSE	1	1	5	1	1	1085	123,042	6,62	NaN	NaN	NaN	4500000	7800000	NaN	NaN	2700000	2300000	0,044	11	1
FALSE	Master Protein	A2AQ07	Tubulin beta-1 chain OS=Mus musculus GN=Tubb1 PE=1 SV=1	FALSE	5	2	4	2	1	451	50,409	5,07	NaN	NaN	NaN	2200000	8300000	NaN	NaN	NaN	NaN	0,222	11	2
FALSE	Master Protein	Q60841	Reelin OS=Mus musculus GN=Reln PE=1 SV=3	FALSE	0,780121352210344	2	4	2	1	3461	387,246	5,73	NaN	110000	NaN	NaN	NaN	NaN	680000	NaN	NaN	0,034	11	2
FALSE	Master Protein	P48759	Pentraxin-related protein PTX3 OS=Mus musculus GN=Ptx3 PE=1 SV=2	FALSE	2,0997375328084	1	5	1	1	381	41,785	5,38	NaN	NaN	NaN	NaN	4700000	5800000	10000000	4900000	7100000	0,11	11	1
FALSE	Master Protein	P21107	Tropomyosin alpha-3 chain OS=Mus musculus GN=Tpm3 PE=1 SV=3	FALSE	7	2	5	1	1	285	32,974	4,72	NaN	NaN	NaN	6200000	NaN	2900000	5500000	NaN	NaN	0,334	11	2
FALSE	Master Protein	P14220	Glycophorin-A OS=Mus musculus GN=Gypa PE=1 SV=2	FALSE	19,047619047619	2	3	2	1	168	17,653	5,1	18000000	6700000	NaN	NaN	NaN	NaN	NaN	NaN	NaN	99	11	2
FALSE	Master Protein	Q9WU78	Programmed cell death 6-interacting protein OS=Mus musculus GN=Pdcd6ip PE=1 SV=3	FALSE	1	1	4	1	1	869	95,964	6,52	NaN	NaN	NaN	6300000	3300000	3600000	NaN	NaN	NaN	0,05	10	1
FALSE	Master Protein	P14426	H-2 class I histocompatibility antigen, D-K alpha chain OS=Mus musculus GN=H2-D1 PE=1 SV=1	FALSE	3	1	4	1	1	362	40,594	5,47	NaN	NaN	NaN	NaN	8900000	NaN	15000000	16000000	18000000	0,116	10	1
FALSE	Master Protein	Q9DAR7	m7GpppX diphosphatase OS=Mus musculus GN=Dcps PE=1 SV=1	FALSE	4	1	3	1	1	338	38,964	6,48	NaN	NaN	530000	NaN	NaN	160000	NaN	NaN	NaN	0,122	10	1
FALSE	Master Protein	P61027	Ras-related protein Rab-10 OS=Mus musculus GN=Rab10 PE=1 SV=1	FALSE	6	1	4	1	1	200	22,527	8,38	NaN	NaN	NaN	790000	NaN	NaN	NaN	490000	730000	0,194	10,738228559494	1
FALSE	Master Protein	Q9QXZ0	Microtubule-actin cross-linking factor 1 OS=Mus musculus GN=Macf1 PE=1 SV=2	FALSE	0,312754963285287	2	4	2	1	7354	831,362	5,43	630000	260000	NaN	NaN	NaN	NaN	NaN	NaN	NaN	0,011	10	2
FALSE	Master Protein	P12399	Protein CTLA-2-alpha OS=Mus musculus GN=Ctla2a PE=2 SV=2	FALSE	13	2	5	2	1	137	15,873	5,34	NaN	NaN	NaN	4000000	3900000	630000	4000000	NaN	6100000	0,668	10	2
FALSE	Master Protein	Q62009	Periostin OS=Mus musculus GN=Postn PE=1 SV=2	FALSE	6	3	4	3	1	838	93,085	7,53	NaN	390000	NaN	NaN	3900000	NaN	940000	NaN	NaN	0,184	10	3
FALSE	Master Protein	P15508	Spectrin beta chain, erythrocytic OS=Mus musculus GN=Sptb PE=1 SV=4	FALSE	0,704887218045113	1	3	1	1	2128	245,098	5,33	NaN	NaN	NaN	2900000	2900000	3900000	NaN	NaN	NaN	0,018	10	1
FALSE	Master Protein	P51910	Apolipoprotein D OS=Mus musculus GN=Apod PE=1 SV=1	FALSE	12	2	4	2	1	189	21,516	4,91	NaN	NaN	NaN	13000000	NaN	NaN	NaN	9600000	2200000	0,585	10	2
FALSE	Master Protein	Q91WK0	Leucine-rich repeat flightless-interacting protein 2 OS=Mus musculus GN=Lrrfip2 PE=1 SV=1	FALSE	6	2	5	1	1	415	47,119	5,68	NaN	NaN	NaN	2000000	1500000	NaN	3200000	NaN	NaN	0,259	9	2
FALSE	Master Protein	P09813	Apolipoprotein A-II OS=Mus musculus GN=Apoa2 PE=1 SV=2	FALSE	9	1	4	1	1	102	11,302	7,18	NaN	NaN	NaN	4600000	3700000	NaN	5400000	NaN	3900000	0,585	9	1
FALSE	Master Protein	Q9Z2W0	Aspartyl aminopeptidase OS=Mus musculus GN=Dnpep PE=1 SV=2	FALSE	2	1	4	1	1	473	52,174	7,25	NaN	NaN	NaN	NaN	NaN	2100000	4600000	3700000	3900000	0,105	9,7150297164917	1
FALSE	Master Protein	G5E829	Plasma membrane calcium-transporting ATPase 1 OS=Mus musculus GN=Atp2b1 PE=1 SV=1	FALSE	1	1	3	1	1	1220	134,662	5,91	1700000	3900000	1600000	NaN	NaN	NaN	NaN	NaN	NaN	0,044	9	1
FALSE	Master Protein	P29533	Vascular cell adhesion protein 1 OS=Mus musculus GN=Vcam1 PE=1 SV=1	FALSE	3	2	4	2	1	739	81,265	5,3	NaN	3000000	NaN	NaN	2800000	NaN	4400000	NaN	NaN	0,116	9	2
FALSE	Master Protein	Q8CJG0	Protein argonaute-2 OS=Mus musculus GN=Ago2 PE=1 SV=3	FALSE	2	2	4	2	1	860	97,242	9,19	NaN	NaN	NaN	NaN	1500000	1700000	NaN	NaN	1500000	0,101	9	2
FALSE	Master Protein	P61939	Thyroxine-binding globulin OS=Mus musculus GN=Serpina7 PE=2 SV=1	FALSE	2	1	4	1	1	418	47,022	6,54	1900000	1200000	670000	NaN	NaN	NaN	NaN	NaN	NaN	0,122	9	1
FALSE	Master Protein	Q3B7Z2	Oxysterol-binding protein 1 OS=Mus musculus GN=Osbp PE=1 SV=3	FALSE	3	2	3	2	1	805	88,741	7,2	440000	660000	1300000	NaN	NaN	NaN	NaN	NaN	NaN	0,116	9	2
FALSE	Master Protein	Q3U0V1	Far upstream element-binding protein 2 OS=Mus musculus GN=Khsrp PE=1 SV=2	FALSE	4	2	3	2	1	748	76,728	7,33	NaN	660000	NaN	NaN	NaN	NaN	4800000	NaN	NaN	0,141	8	2
FALSE	Master Protein	E9Q7G0	Nuclear mitotic apparatus protein 1 OS=Mus musculus GN=Numa1 PE=1 SV=1	FALSE	1	1	2	1	1	2094	235,487	5,87	540000	460000	NaN	NaN	NaN	NaN	NaN	NaN	NaN	0,02	8	1
FALSE	Master Protein	P21956	Lactadherin OS=Mus musculus GN=Mfge8 PE=1 SV=3	FALSE	6	2	3	2	1	463	51,208	6,52	NaN	2400000	NaN	NaN	NaN	NaN	NaN	NaN	NaN	0,233	8	2
FALSE	Master Protein	Q3UQ28	Peroxidasin homolog OS=Mus musculus GN=Pxdn PE=1 SV=2	FALSE	1	2	4	2	1	1475	164,998	7,14	NaN	NaN	NaN	11000000	2000000	10000000	1500000	NaN	NaN	0,06	8	2
FALSE	Master Protein	P26443	Glutamate dehydrogenase 1, mitochondrial OS=Mus musculus GN=Glud1 PE=1 SV=1	FALSE	2,8673835125448	1	3	1	1	558	61,298	8	1800000	960000	NaN	NaN	NaN	NaN	NaN	NaN	NaN	0,155	8	1
FALSE	Master Protein	Q8C7G5	Apolipoprotein A-V OS=Mus musculus GN=Apoa5 PE=1 SV=1	FALSE	3	1	3	1	1	368	41,237	6,01	NaN	NaN	NaN	NaN	NaN	840000	NaN	560000	NaN	0,116	8	1
FALSE	Master Protein	Q9R182	Angiopoietin-related protein 3 OS=Mus musculus GN=Angptl3 PE=1 SV=1	FALSE	5	2	3	2	1	455	52,51	6,65	2500000	7500000	NaN	NaN	NaN	NaN	4200000	NaN	NaN	0,212	8	2
FALSE	Master Protein	Q02819	Nucleobindin-1 OS=Mus musculus GN=Nucb1 PE=1 SV=2	FALSE	5	3	4	3	1	459	53,376	5,07	1600000	890000	NaN	NaN	NaN	1700000	NaN	NaN	NaN	0,292	8,4034196138382	3
FALSE	Master Protein	P19137	Laminin subunit alpha-1 OS=Mus musculus GN=Lama1 PE=1 SV=1	FALSE	0,778210116731518	2	3	2	1	3084	337,954	6,7	NaN	NaN	NaN	NaN	NaN	NaN	2900000	1700000	NaN	0,032	8,1466338634491	2
FALSE	Master Protein	Q62523	Zyxin OS=Mus musculus GN=Zyx PE=1 SV=2	FALSE	5	2	3	2	1	564	60,507	6,4	610000	670000	NaN	NaN	NaN	NaN	NaN	NaN	NaN	0,245	8	2
FALSE	Master Protein	P04223	H-2 class I histocompatibility antigen, K-K alpha chain OS=Mus musculus GN=H2-K1 PE=1 SV=1	FALSE	3,7940379403794	1	3	1	1	369	41,62	7,03	NaN	NaN	NaN	NaN	8900000	NaN	15000000	NaN	18000000	0,116	7	1
FALSE	Master Protein	Q0GNC1	Inverted formin-2 OS=Mus musculus GN=Inf2 PE=1 SV=1	FALSE	1	1	3	1	1	1273	138,474	5,21	1000000	800000	1200000	NaN	NaN	NaN	NaN	NaN	NaN	0,044	7	1
FALSE	Master Protein	Q8BH61	Coagulation factor XIII A chain OS=Mus musculus GN=F13a1 PE=1 SV=3	FALSE	3	2	3	2	1	732	83,155	5,92	380000	1900000	NaN	NaN	NaN	NaN	NaN	NaN	NaN	0,199	7	2
FALSE	Master Protein	O35601	FYN-binding protein 1 OS=Mus musculus GN=Fyb1 PE=1 SV=2	FALSE	3	2	3	2	1	819	90,001	6,98	540000	NaN	NaN	NaN	NaN	NaN	NaN	110000	NaN	0,141	7	2
FALSE	Master Protein	P68254	14-3-3 protein theta OS=Mus musculus GN=Ywhaq PE=1 SV=1	FALSE	13	2	3	2	1	245	27,761	4,78	NaN	NaN	150000	NaN	NaN	NaN	NaN	840000	NaN	0,638	7	2
FALSE	Master Protein	O35295	Transcriptional activator protein Pur-beta OS=Mus musculus GN=Purb PE=1 SV=3	FALSE	6	1	3	1	1	324	33,881	5,43	NaN	640000	NaN	430000	NaN	NaN	NaN	670000	NaN	0,425	7	1
FALSE	Master Protein	P56400	Platelet glycoprotein Ib beta chain OS=Mus musculus GN=Gp1bb PE=1 SV=1	FALSE	5	1	3	1	1	206	21,749	10,43	NaN	NaN	NaN	7500000	NaN	NaN	4000000	NaN	NaN	0,334	7	1
FALSE	Master Protein	Q8CG19	Latent-transforming growth factor beta-binding protein 1 OS=Mus musculus GN=Ltbp1 PE=1 SV=2	FALSE	1	1	3	1	1	1712	186,593	6,02	NaN	NaN	NaN	NaN	1400000	NaN	NaN	680000	NaN	0,028	7	1
FALSE	Master Protein	Q9ERK0	Receptor-interacting serine/threonine-protein kinase 4 OS=Mus musculus GN=Ripk4 PE=1 SV=2	FALSE	1	1	3	1	1	786	86,559	7,01	NaN	1500000	NaN	NaN	2200000	NaN	NaN	NaN	NaN	0,056	7	1
FALSE	Master Protein	Q99P58	Ras-related protein Rab-27B OS=Mus musculus GN=Rab27b PE=1 SV=3	FALSE	6	1	2	1	1	218	24,544	5,54	2600000	2000000	NaN	NaN	NaN	NaN	NaN	NaN	NaN	0,194	7	1
FALSE	Master Protein	Q61316	Heat shock 70 kDa protein 4 OS=Mus musculus GN=Hspa4 PE=1 SV=1	FALSE	5	2	2	2	1	841	94,073	5,24	NaN	NaN	2700000	NaN	NaN	NaN	NaN	NaN	NaN	0,094	7	2
FALSE	Master Protein	Q922D8	C-1-tetrahydrofolate synthase, cytoplasmic OS=Mus musculus GN=Mthfd1 PE=1 SV=4	FALSE	2	3	3	3	1	935	101,136	7,14	3000000	1800000	NaN	3900000	NaN	NaN	NaN	NaN	NaN	0,142	7,1525936126709	3
FALSE	Master Protein	Q8BMG7	Rab3 GTPase-activating protein non-catalytic subunit OS=Mus musculus GN=Rab3gap2 PE=1 SV=2	FALSE	0,805270863836018	1	3	1	1	1366	152,438	6,23	NaN	NaN	NaN	NaN	NaN	2900000	3200000	1300000	NaN	0,036	7	1
FALSE	Master Protein	A2AJ76	Hemicentin-2 OS=Mus musculus GN=Hmcn2 PE=1 SV=1	FALSE	0,686274509803922	3	3	3	1	5100	546,855	5,71	NaN	NaN	NaN	2300000	NaN	NaN	1900000	NaN	1100000	0,02	7	3
FALSE	Master Protein	Q9WVE8	Protein kinase C and casein kinase substrate in neurons protein 2 OS=Mus musculus GN=Pacsin2 PE=1 SV=1	FALSE	1	1	3	1	1	486	55,798	5,2	NaN	NaN	NaN	NaN	2400000	3200000	NaN	NaN	3500000	0,101	6	1
FALSE	Master Protein	Q8CIH5	1-phosphatidylinositol 4,5-bisphosphate phosphodiesterase gamma-2 OS=Mus musculus GN=Plcg2 PE=1 SV=1	FALSE	2	2	3	2	1	1265	147,498	6,77	2400000	540000	NaN	NaN	NaN	NaN	NaN	NaN	NaN	0,072	6	2
FALSE	Master Protein	P40124	Adenylyl cyclase-associated protein 1 OS=Mus musculus GN=Cap1 PE=1 SV=4	FALSE	4	2	3	2	1	474	51,532	7,52	140000	220000	NaN	NaN	NaN	NaN	NaN	NaN	NaN	0,179	6	2
FALSE	Master Protein	P19973	Lymphocyte-specific protein 1 OS=Mus musculus GN=Lsp1 PE=1 SV=2	FALSE	3	1	3	1	1	330	36,692	4,82	NaN	NaN	NaN	NaN	NaN	NaN	NaN	710000	550000	0,136	6	1
FALSE	Master Protein	Q8R0Z6	Angiopoietin-related protein 6 OS=Mus musculus GN=Angptl6 PE=2 SV=1	FALSE	1	1	3	1	1	457	51,064	9	NaN	NaN	NaN	NaN	4700000	5600000	NaN	NaN	6600000	0,089	6	1
FALSE	Master Protein	Q80V26	Inositol monophosphatase 3 OS=Mus musculus GN=Impad1 PE=1 SV=1	FALSE	11	2	2	2	1	356	38,592	6,47	NaN	NaN	NaN	NaN	7000000	NaN	11000000	NaN	NaN	0,292	6	2
FALSE	Master Protein	P49182	Heparin cofactor 2 OS=Mus musculus GN=Serpind1 PE=1 SV=1	FALSE	6	2	2	2	1	478	54,462	7,34	NaN	NaN	NaN	2500000	8800000	NaN	NaN	NaN	NaN	0,202	6	2
FALSE	Master Protein	P26040	Ezrin OS=Mus musculus GN=Ezr PE=1 SV=3	FALSE	3	2	3	2	1	586	69,364	6,1	NaN	2000000	NaN	NaN	NaN	NaN	NaN	1400000	NaN	0,145	6	2
FALSE	Master Protein	Q9Z0Z4	Hephaestin OS=Mus musculus GN=Heph PE=1 SV=3	FALSE	1	1	2	1	1	1157	129,584	6,13	450000	410000	NaN	NaN	NaN	NaN	NaN	NaN	NaN	0,042	6	1
FALSE	Master Protein	Q02053	Ubiquitin-like modifier-activating enzyme 1 OS=Mus musculus GN=Uba1 PE=1 SV=1	FALSE	3	2	2	2	1	1058	117,734	5,66	NaN	140000	NaN	1900000	NaN	NaN	NaN	NaN	NaN	0,084	6	2
FALSE	Master Protein	P06800	Receptor-type tyrosine-protein phosphatase C OS=Mus musculus GN=Ptprc PE=1 SV=3	FALSE	2	3	3	3	1	1291	144,514	5,94	1000000	NaN	420000	NaN	NaN	NaN	NaN	NaN	2400000	0,122	6	3
FALSE	Master Protein	P27612	Phospholipase A-2-activating protein OS=Mus musculus GN=Plaa PE=1 SV=4	FALSE	2	1	2	1	1	794	87,166	6,14	1700000	830000	NaN	NaN	NaN	NaN	NaN	NaN	NaN	0,053	6	1
FALSE	Master Protein	Q6ZWX6	Eukaryotic translation initiation factor 2 subunit 1 OS=Mus musculus GN=Eif2s1 PE=1 SV=3	FALSE	3	1	3	1	1	315	36,085	5,08	NaN	NaN	NaN	3000000	2000000	NaN	NaN	3300000	NaN	0,11	6,3209935426712	1
FALSE	Master Protein	Q7TSK7	ADAMTS-like protein 2 OS=Mus musculus GN=Adamtsl2 PE=2 SV=1	FALSE	1	1	2	1	1	957	105,579	6,83	NaN	860000	NaN	NaN	NaN	NaN	NaN	NaN	NaN	0,05	6,2660059928894	1
FALSE	Master Protein	Q01279	Epidermal growth factor receptor OS=Mus musculus GN=Egfr PE=1 SV=1	FALSE	1	1	2	1	1	1210	134,766	6,86	NaN	NaN	NaN	NaN	1400000	NaN	4600000	NaN	NaN	0,036	6	1
FALSE	Master Protein	P01652	Ig kappa chain V-V region J606 OS=Mus musculus PE=1 SV=1	FALSE	14	1	2	1	1	108	11,803	5,34	NaN	NaN	NaN	8000000	NaN	NaN	14000000	NaN	NaN	1,154	6	1
FALSE	Master Protein	Q9WTQ5	A-kinase anchor protein 12 OS=Mus musculus GN=Akap12 PE=1 SV=1	FALSE	0,831353919239905	1	2	1	1	1684	180,586	4,44	NaN	1200000	320000	NaN	NaN	NaN	NaN	NaN	NaN	0,032	6,1936182975769	1
FALSE	Master Protein	P0C8K7	Small integral membrane protein 1 OS=Mus musculus GN=Smim1 PE=1 SV=1	FALSE	15	1	2	1	1	78	8,758	8,66	NaN	NaN	NaN	NaN	1300000	1000000	NaN	NaN	NaN	1,154	6	1
FALSE	Master Protein	Q9R098	Hepatocyte growth factor activator OS=Mus musculus GN=Hgfac PE=1 SV=1	FALSE	2	1	2	1	1	653	70,522	7,03	NaN	NaN	NaN	NaN	NaN	NaN	NaN	NaN	NaN	0,093	6	1
FALSE	Master Protein	P70290	55 kDa erythrocyte membrane protein OS=Mus musculus GN=Mpp1 PE=1 SV=1	FALSE	3	1	2	1	1	466	52,194	7,2	NaN	NaN	NaN	NaN	NaN	NaN	NaN	NaN	2800000	0,093	6	1
FALSE	Master Protein	P70441	Na(+)/H(+) exchange regulatory cofactor NHE-RF1 OS=Mus musculus GN=Slc9a3r1 PE=1 SV=3	FALSE	10	2	2	2	1	355	38,577	5,9	NaN	NaN	NaN	NaN	1800000	NaN	NaN	1200000	NaN	0,222	6	2
FALSE	Master Protein	O09061	Proteasome subunit beta type-1 OS=Mus musculus GN=Psmb1 PE=1 SV=1	FALSE	7,5	1	2	1	1	240	26,355	7,81	NaN	1800000	NaN	NaN	NaN	NaN	NaN	NaN	NaN	0,194	5	1
FALSE	Master Protein	Q769J6	A disintegrin and metalloproteinase with thrombospondin motifs 13 OS=Mus musculus GN=Adamts13 PE=1 SV=1	FALSE	0,981767180925666	1	2	1	1	1426	155,256	6,57	NaN	NaN	NaN	NaN	NaN	NaN	440000	NaN	100000	0,033	5	1
FALSE	Master Protein	Q64726	Zinc-alpha-2-glycoprotein OS=Mus musculus GN=Azgp1 PE=1 SV=2	FALSE	5	1	2	1	1	307	35,31	6,18	NaN	NaN	NaN	NaN	2500000	NaN	NaN	NaN	NaN	0,292	5	1
FALSE	Master Protein	Q9EQK5	Major vault protein OS=Mus musculus GN=Mvp PE=1 SV=4	FALSE	1	2	3	2	1	861	95,865	5,59	1200000	580000	NaN	NaN	NaN	NaN	NaN	NaN	NaN	0,103	5	2
FALSE	Master Protein	P62259	14-3-3 protein epsilon OS=Mus musculus GN=Ywhae PE=1 SV=1	FALSE	4	1	2	1	1	255	29,155	4,74	1800000	1200000	NaN	NaN	NaN	NaN	NaN	NaN	NaN	0,145	5	1
FALSE	Master Protein	O08538	Angiopoietin-1 OS=Mus musculus GN=Angpt1 PE=1 SV=2	FALSE	4	2	2	2	1	498	57,482	6,76	NaN	110000	NaN	NaN	NaN	NaN	NaN	1900000	NaN	0,15	5	2
FALSE	Master Protein	Q60870	Receptor expression-enhancing protein 5 OS=Mus musculus GN=Reep5 PE=1 SV=1	FALSE	5	1	2	1	1	185	21,037	8,38	170000	770000	NaN	NaN	NaN	NaN	NaN	NaN	NaN	0,292	5	1
FALSE	Master Protein	Q9R111	Guanine deaminase OS=Mus musculus GN=Gda PE=1 SV=1	FALSE	2,6431718061674	1	2	1	1	454	50,981	5,53	NaN	4200000	NaN	NaN	NaN	NaN	NaN	NaN	NaN	0,172	5,5876350402832	1
FALSE	Master Protein	Q9Z0H8	CAP-Gly domain-containing linker protein 2 OS=Mus musculus GN=Clip2 PE=1 SV=2	FALSE	1	1	2	1	1	1047	115,84	6,48	NaN	NaN	NaN	2200000	1900000	NaN	NaN	NaN	NaN	0,037	5	1
FALSE	Master Protein	P26041	Moesin OS=Mus musculus GN=Msn PE=1 SV=3	FALSE	5	2	2	2	1	577	67,725	6,6	NaN	330000	NaN	2600000	NaN	NaN	NaN	NaN	NaN	0,141	5	2
FALSE	Master Protein	Q8CF98	Collectin-10 OS=Mus musculus GN=Colec10 PE=2 SV=1	FALSE	5	1	2	1	1	277	30,504	7,33	NaN	NaN	NaN	12000000	NaN	8000000	NaN	NaN	NaN	0,155	5	1
FALSE	Master Protein	O70251	Elongation factor 1-beta OS=Mus musculus GN=Eef1b PE=1 SV=5	FALSE	8	1	2	1	1	225	24,678	4,69	410000	NaN	NaN	NaN	NaN	NaN	NaN	NaN	NaN	0,194	5	1
FALSE	Master Protein	Q99JI4	26S proteasome non-ATPase regulatory subunit 6 OS=Mus musculus GN=Psmd6 PE=1 SV=1	FALSE	3	1	2	1	1	389	45,507	5,52	1300000	900000	NaN	NaN	NaN	NaN	NaN	NaN	NaN	0,093	5	1
FALSE	Master Protein	P46471	26S proteasome regulatory subunit 7 OS=Mus musculus GN=Psmc2 PE=1 SV=5	FALSE	5	2	2	2	1	433	48,617	5,95	NaN	NaN	NaN	NaN	NaN	NaN	6000000	NaN	NaN	0,194	5	2
FALSE	Master Protein	P08752	Guanine nucleotide-binding protein G(i) subunit alpha-2 OS=Mus musculus GN=Gnai2 PE=1 SV=5	FALSE	3	1	2	1	1	355	40,463	5,45	NaN	NaN	NaN	3200000	2700000	NaN	NaN	NaN	NaN	0,136	5	1
FALSE	Master Protein	O88947	Coagulation factor X OS=Mus musculus GN=F10 PE=1 SV=1	FALSE	4	2	2	2	1	481	53,983	5,66	NaN	130000	NaN	NaN	720000	NaN	NaN	NaN	NaN	0,212	5	2
FALSE	Master Protein	P16125	L-lactate dehydrogenase B chain OS=Mus musculus GN=Ldhb PE=1 SV=2	FALSE	6	2	2	1	1	334	36,549	6,05	NaN	970000	NaN	NaN	NaN	NaN	NaN	NaN	NaN	0,311	5	2
FALSE	Master Protein	P63038	60 kDa heat shock protein, mitochondrial OS=Mus musculus GN=Hspd1 PE=1 SV=1	FALSE	2	1	2	1	1	573	60,917	6,18	NaN	NaN	NaN	NaN	NaN	NaN	NaN	NaN	NaN	0,072	5	1
FALSE	Master Protein	Q99MN1	Lysine--tRNA ligase OS=Mus musculus GN=Kars PE=1 SV=1	FALSE	3	1	2	1	1	595	67,796	5,94	NaN	2600000	2500000	NaN	NaN	NaN	NaN	NaN	NaN	0,166	5	1
FALSE	Master Protein	D3Z6Q9	Bridging integrator 2 OS=Mus musculus GN=Bin2 PE=1 SV=1	FALSE	3	1	2	1	1	489	52,522	5,34	NaN	NaN	NaN	NaN	NaN	NaN	520000	NaN	NaN	0,105	5,2567663192749	1
FALSE	Master Protein	Q9ET01	Glycogen phosphorylase, liver form OS=Mus musculus GN=Pygl PE=1 SV=4	FALSE	1	1	2	1	1	850	97,401	7,09	NaN	NaN	NaN	NaN	NaN	11000000	NaN	NaN	NaN	0,045	5	1
FALSE	Master Protein	Q78HU7	Glycophorin-C OS=Mus musculus GN=Gypc PE=1 SV=2	FALSE	27	1	2	1	1	95	10,322	5,35	340000	NaN	9500000	NaN	NaN	NaN	NaN	NaN	NaN	0,778	5	1
FALSE	Master Protein	Q9QYC0	Alpha-adducin OS=Mus musculus GN=Add1 PE=1 SV=2	FALSE	2	1	2	1	1	735	80,596	5,9	NaN	NaN	NaN	NaN	NaN	NaN	NaN	NaN	NaN	0,086	5	1
FALSE	Master Protein	Q9Z1Q9	Valine--tRNA ligase OS=Mus musculus GN=Vars PE=1 SV=1	FALSE	0,950118764845606	1	2	1	1	1263	140,127	7,77	NaN	NaN	NaN	2600000	NaN	NaN	NaN	NaN	3100000	0,038	5	1
FALSE	Master Protein	Q9QYJ0	DnaJ homolog subfamily A member 2 OS=Mus musculus GN=Dnaja2 PE=1 SV=1	FALSE	2	1	2	1	1	412	45,717	6,48	NaN	NaN	NaN	NaN	NaN	4200000	NaN	NaN	4600000	0,116	5	1
FALSE	Master Protein	P49710	Hematopoietic lineage cell-specific protein OS=Mus musculus GN=Hcls1 PE=1 SV=2	FALSE	2	1	2	1	1	486	54,207	4,84	920000	960000	NaN	NaN	NaN	NaN	NaN	NaN	NaN	0,122	4	1
FALSE	Master Protein	Q8BYI8	Protein FAM234B OS=Mus musculus GN=Fam234b PE=1 SV=1	FALSE	2	1	2	1	1	624	66,989	5,03	790000	210000	NaN	NaN	NaN	NaN	NaN	NaN	NaN	0,086	4	1
FALSE	Master Protein	Q80YC5	Coagulation factor XII OS=Mus musculus GN=F12 PE=1 SV=2	FALSE	1,6750418760469	1	2	1	1	597	65,658	6,84	NaN	NaN	NaN	NaN	NaN	NaN	NaN	NaN	13000000	0,122	4,8936026096344	1
FALSE	Master Protein	P08003	Protein disulfide-isomerase A4 OS=Mus musculus GN=Pdia4 PE=1 SV=3	FALSE	1	1	2	1	1	638	71,938	5,31	670000	610000	NaN	NaN	NaN	NaN	NaN	NaN	NaN	0,068	4	1
FALSE	Master Protein	Q571I9	Aldehyde dehydrogenase family 16 member A1 OS=Mus musculus GN=Aldh16a1 PE=1 SV=2	FALSE	3	2	2	2	1	802	84,703	6,32	4600000	NaN	NaN	NaN	NaN	NaN	850000	NaN	NaN	0,202	4,784019947052	2
FALSE	Master Protein	P03953	Complement factor D OS=Mus musculus GN=Cfd PE=1 SV=1	FALSE	3	1	2	1	1	259	28,039	6,67	NaN	NaN	NaN	NaN	NaN	NaN	2700000	NaN	NaN	0,292	4	1
FALSE	Master Protein	Q80TY0	Formin-binding protein 1 OS=Mus musculus GN=Fnbp1 PE=1 SV=2	FALSE	1	1	2	1	1	616	71,299	5,67	NaN	2700000	3700000	NaN	NaN	NaN	NaN	NaN	NaN	0,077	4	1
FALSE	Master Protein	Q76MZ3	Serine/threonine-protein phosphatase 2A 65 kDa regulatory subunit A alpha isoform OS=Mus musculus GN=Ppp2r1a PE=1 SV=3	FALSE	1	1	2	1	1	589	65,281	5,11	1400000	980000	NaN	NaN	NaN	NaN	NaN	NaN	NaN	0,075	4	1
FALSE	Master Protein	Q9Z127	Large neutral amino acids transporter small subunit 1 OS=Mus musculus GN=Slc7a5 PE=1 SV=2	FALSE	5,2734375	2	2	2	1	512	55,836	7,9	190000	NaN	NaN	NaN	5900000	NaN	NaN	NaN	NaN	0,259	4	2
FALSE	Master Protein	O70439	Syntaxin-7 OS=Mus musculus GN=Stx7 PE=1 SV=3	FALSE	3	1	2	1	1	261	29,802	5,78	1200000	720000	NaN	NaN	NaN	NaN	NaN	NaN	NaN	0,194	4	1
FALSE	Master Protein	Q9QUM9	Proteasome subunit alpha type-6 OS=Mus musculus GN=Psma6 PE=1 SV=1	FALSE	4,0650406504065	1	2	1	1	246	27,355	6,76	NaN	760000	NaN	NaN	NaN	NaN	NaN	NaN	NaN	0,166	4	1
FALSE	Master Protein	A2ASS6	Titin OS=Mus musculus GN=Ttn PE=1 SV=1	FALSE	0,0681566466929827	2	2	2	1	35213	3904,053	6,2	310000	1900000	NaN	NaN	NaN	NaN	NaN	NaN	NaN	0,002	4	2
FALSE	Master Protein	Q8C547	HEAT repeat-containing protein 5B OS=Mus musculus GN=Heatr5b PE=1 SV=3	FALSE	0,676328502415459	1	2	1	1	2070	224,176	7,14	390000	NaN	380000	NaN	NaN	NaN	NaN	NaN	NaN	0,022	4	1
FALSE	Master Protein	Q91YN9	BAG family molecular chaperone regulator 2 OS=Mus musculus GN=Bag2 PE=1 SV=1	FALSE	4	1	2	1	1	210	23,459	6,42	2500000	2000000	NaN	NaN	NaN	NaN	NaN	NaN	NaN	0,179	4	1
FALSE	Master Protein	P10605	Cathepsin B OS=Mus musculus GN=Ctsb PE=1 SV=2	FALSE	3	1	2	1	1	339	37,256	5,91	1200000	NaN	NaN	NaN	NaN	NaN	NaN	NaN	NaN	0,136	4	1
FALSE	Master Protein	Q07235	Glia-derived nexin OS=Mus musculus GN=Serpine2 PE=1 SV=2	FALSE	5,2896725440806	2	2	2	1	397	44,179	9,85	6500000	NaN	NaN	NaN	NaN	NaN	NaN	NaN	NaN	0,245	4	2
FALSE	Master Protein	P16882	Growth hormone receptor OS=Mus musculus GN=Ghr PE=1 SV=1	FALSE	1	1	2	1	1	650	72,737	4,86	NaN	NaN	NaN	NaN	590000	NaN	NaN	NaN	2200000	0,089	4	1
FALSE	Master Protein	Q9CQW3	Vitamin K-dependent protein Z OS=Mus musculus GN=Proz PE=1 SV=1	FALSE	3	1	2	1	1	399	44,275	5,9	NaN	NaN	NaN	NaN	NaN	NaN	NaN	NaN	670000	0,136	4	1
FALSE	Master Protein	Q60598	Src substrate cortactin OS=Mus musculus GN=Cttn PE=1 SV=2	FALSE	5	2	2	2	1	546	61,212	5,4	1600000	1500000	NaN	NaN	NaN	NaN	NaN	NaN	NaN	0,194	4	2
FALSE	Master Protein	P05064	Fructose-bisphosphate aldolase A OS=Mus musculus GN=Aldoa PE=1 SV=2	FALSE	2,1978021978022	1	2	1	1	364	39,331	8,09	1200000	660000	NaN	NaN	NaN	NaN	NaN	NaN	NaN	0,11	3	1
FALSE	Master Protein	Q99PU8	Putative ATP-dependent RNA helicase DHX30 OS=Mus musculus GN=Dhx30 PE=1 SV=1	FALSE	0,739523418241578	1	2	1	1	1217	136,583	8,75	NaN	NaN	NaN	26000000	45000000	NaN	NaN	NaN	NaN	0,032	3	1
FALSE	Master Protein	A2AIV2	Protein virilizer homolog OS=Mus musculus GN=Virma PE=1 SV=1	FALSE	0,386526780784097	1	2	1	1	1811	201,313	4,96	NaN	NaN	NaN	NaN	NaN	NaN	920000	NaN	5300000000	0,023	3	1
FALSE	Master Protein	P24549	Retinal dehydrogenase 1 OS=Mus musculus GN=Aldh1a1 PE=1 SV=5	FALSE	2	1	1	1	1	501	54,433	7,8	NaN	7300000	NaN	NaN	NaN	NaN	NaN	NaN	NaN	0,093	3	1
FALSE	Master Protein	P60670	Nuclear protein localization protein 4 homolog OS=Mus musculus GN=Nploc4 PE=1 SV=3	FALSE	2	1	1	1	1	608	67,974	6,46	NaN	NaN	NaN	NaN	NaN	NaN	NaN	NaN	2300000	0,08	3	1
FALSE	Master Protein	Q8R0Y6	Cytosolic 10-formyltetrahydrofolate dehydrogenase OS=Mus musculus GN=Aldh1l1 PE=1 SV=1	FALSE	1	1	1	1	1	902	98,647	5,91	NaN	2100000	NaN	NaN	NaN	NaN	NaN	NaN	NaN	0,042	3	1
FALSE	Master Protein	Q9CT10	Ran-binding protein 3 OS=Mus musculus GN=Ranbp3 PE=1 SV=2	FALSE	5	1	1	1	1	491	52,541	5,12	NaN	570000	NaN	NaN	NaN	NaN	NaN	NaN	NaN	0,105	3	1
FALSE	Master Protein	O88630	Golgi SNAP receptor complex member 1 OS=Mus musculus GN=Gosr1 PE=1 SV=2	FALSE	4,8	1	1	1	1	250	28,472	9,29	NaN	NaN	NaN	NaN	NaN	NaN	NaN	NaN	NaN	0,155	3	1
FALSE	Master Protein	P60766	Cell division control protein 42 homolog OS=Mus musculus GN=Cdc42 PE=1 SV=2	FALSE	8	1	1	1	1	191	21,245	6,55	NaN	NaN	NaN	NaN	3000000	NaN	NaN	NaN	NaN	0,259	3	1
FALSE	Master Protein	Q91ZJ5	UTP--glucose-1-phosphate uridylyltransferase OS=Mus musculus GN=Ugp2 PE=1 SV=3	FALSE	2	1	1	1	1	508	56,944	7,61	NaN	2200000	NaN	NaN	NaN	NaN	NaN	NaN	NaN	0,086	3	1
FALSE	Master Protein	Q6NXH2	Glycoprotein endo-alpha-1,2-mannosidase OS=Mus musculus GN=Manea PE=2 SV=1	FALSE	5	1	1	1	1	462	53,149	8,62	NaN	NaN	NaN	NaN	NaN	NaN	NaN	NaN	820000	0,122	3	1
FALSE	Master Protein	P01725	Ig lambda-1 chain V region S178 OS=Mus musculus PE=1 SV=1	FALSE	20	1	1	1	1	110	11,647	8	690000	NaN	NaN	NaN	NaN	NaN	NaN	NaN	NaN	0,468	3	1
FALSE	Master Protein	P99026	Proteasome subunit beta type-4 OS=Mus musculus GN=Psmb4 PE=1 SV=1	FALSE	4	1	1	1	1	264	29,097	5,64	NaN	NaN	NaN	NaN	NaN	NaN	NaN	NaN	NaN	0,233	3	1
FALSE	Master Protein	P11152	Lipoprotein lipase OS=Mus musculus GN=Lpl PE=1 SV=3	FALSE	3	1	1	1	1	474	53,076	7,87	NaN	NaN	NaN	5300000	NaN	NaN	NaN	NaN	NaN	0,105	3	1
FALSE	Master Protein	Q8QZY6	Tetraspanin-14 OS=Mus musculus GN=Tspan14 PE=1 SV=1	FALSE	6,2962962962963	1	1	1	1	270	30,654	6,51	NaN	NaN	NaN	NaN	21000000	NaN	NaN	NaN	NaN	0,166	3	1
FALSE	Master Protein	Q9ER72	Cysteine--tRNA ligase, cytoplasmic OS=Mus musculus GN=Cars PE=1 SV=2	FALSE	2,2864019253911	1	1	1	1	831	94,8	6,76	NaN	1500000	NaN	NaN	NaN	NaN	NaN	NaN	NaN	0,048	3	1
FALSE	Master Protein	P58252	Elongation factor 2 OS=Mus musculus GN=Eef2 PE=1 SV=2	FALSE	2,0979020979021	1	1	1	1	858	95,253	6,83	NaN	NaN	NaN	NaN	2800000	NaN	NaN	NaN	NaN	0,05	3,1322865486145	1
FALSE	Master Protein	P26043	Radixin OS=Mus musculus GN=Rdx PE=1 SV=3	FALSE	1	1	1	1	1	583	68,5	6,2	NaN	160000	NaN	NaN	NaN	NaN	NaN	NaN	NaN	0,07	3	1
FALSE	Master Protein	P09041	Phosphoglycerate kinase 2 OS=Mus musculus GN=Pgk2 PE=1 SV=4	FALSE	4	1	1	1	1	417	44,824	6,8	NaN	2800000	NaN	NaN	NaN	NaN	NaN	NaN	NaN	0,096	3	1
FALSE	Master Protein	P06745	Glucose-6-phosphate isomerase OS=Mus musculus GN=Gpi PE=1 SV=4	FALSE	2	1	1	1	1	558	62,727	8,13	NaN	300000	NaN	NaN	NaN	NaN	NaN	NaN	NaN	0,086	2	1
FALSE	Master Protein	Q6P5E4	UDP-glucose:glycoprotein glucosyltransferase 1 OS=Mus musculus GN=Uggt1 PE=1 SV=4	FALSE	1	1	1	1	1	1551	176,323	5,62	NaN	880000	NaN	NaN	NaN	NaN	NaN	NaN	NaN	0,029	2	1
FALSE	Master Protein	Q91YI0	Argininosuccinate lyase OS=Mus musculus GN=Asl PE=1 SV=1	FALSE	2	1	1	1	1	464	51,707	6,96	NaN	NaN	NaN	730000	NaN	NaN	NaN	NaN	NaN	0,089	2	1
FALSE	Master Protein	Q91WJ8	Far upstream element-binding protein 1 OS=Mus musculus GN=Fubp1 PE=1 SV=1	FALSE	1	1	1	1	1	651	68,497	7,93	350000	NaN	NaN	NaN	NaN	NaN	NaN	NaN	NaN	0,077	2	1
FALSE	Master Protein	O08709	Peroxiredoxin-6 OS=Mus musculus GN=Prdx6 PE=1 SV=3	FALSE	5	1	1	1	1	224	24,855	6,01	NaN	NaN	NaN	NaN	870000	NaN	NaN	NaN	NaN	0,179	2	1
FALSE	Master Protein	P50516	V-type proton ATPase catalytic subunit A OS=Mus musculus GN=Atp6v1a PE=1 SV=2	FALSE	2	1	1	1	1	617	68,283	5,58	NaN	NaN	NaN	1500000	NaN	NaN	NaN	NaN	NaN	0,068	2	1
FALSE	Master Protein	P46638	Ras-related protein Rab-11B OS=Mus musculus GN=Rab11b PE=1 SV=3	FALSE	5	1	1	1	1	218	24,474	5,94	NaN	NaN	NaN	NaN	NaN	NaN	NaN	NaN	NaN	0,166	2	1
FALSE	Master Protein	Q9WVL0	Maleylacetoacetate isomerase OS=Mus musculus GN=Gstz1 PE=1 SV=1	FALSE	6	1	1	1	1	216	24,26	7,85	NaN	NaN	NaN	NaN	NaN	NaN	6900000	NaN	NaN	0,194	2	1
FALSE	Master Protein	P62814	V-type proton ATPase subunit B, brain isoform OS=Mus musculus GN=Atp6v1b2 PE=1 SV=1	FALSE	2	1	1	1	1	511	56,515	5,81	NaN	NaN	NaN	NaN	NaN	NaN	NaN	NaN	NaN	0,093	2	1
FALSE	Master Protein	Q8BLK9	Ribosomal protein S6 kinase delta-1 OS=Mus musculus GN=Rps6kc1 PE=1 SV=2	FALSE	1	1	1	1	1	1056	115,64	4,89	NaN	NaN	NaN	1500000	NaN	NaN	NaN	NaN	NaN	0,043	2	1
FALSE	Master Protein	Q8CAQ8	MICOS complex subunit Mic60 OS=Mus musculus GN=Immt PE=1 SV=1	FALSE	1	1	1	1	1	757	83,848	6,61	NaN	NaN	NaN	NaN	NaN	NaN	23000000	NaN	NaN	0,049	2	1
FALSE	Master Protein	P10639	Thioredoxin OS=Mus musculus GN=Txn PE=1 SV=3	FALSE	10	1	1	1	1	105	11,668	4,92	NaN	430000	NaN	NaN	NaN	NaN	NaN	NaN	NaN	0,389	2	1
FALSE	Master Protein	P97464	Exostosin-1 OS=Mus musculus GN=Ext1 PE=1 SV=1	FALSE	2	1	1	1	1	746	86,253	9,04	NaN	NaN	NaN	NaN	NaN	NaN	NaN	NaN	NaN	0,062	2,824622631073	1
FALSE	Master Protein	P30993	C5a anaphylatoxin chemotactic receptor 1 OS=Mus musculus GN=C5ar1 PE=1 SV=2	FALSE	3,7037037037037	1	1	1	1	351	38,998	8,79	NaN	NaN	230000	NaN	NaN	NaN	NaN	NaN	NaN	0,233	2	1
FALSE	Master Protein	Q571G4	Protein lin-54 homolog OS=Mus musculus GN=Lin54 PE=2 SV=2	FALSE	2	1	1	1	1	749	79,516	9,01	NaN	NaN	NaN	NaN	NaN	2900000	NaN	NaN	NaN	0,068	2	1
FALSE	Master Protein	P40142	Transketolase OS=Mus musculus GN=Tkt PE=1 SV=1	FALSE	1	1	1	1	1	623	67,588	7,5	NaN	770000	NaN	NaN	NaN	NaN	NaN	NaN	NaN	0,075	2	1
FALSE	Master Protein	P27046	Alpha-mannosidase 2 OS=Mus musculus GN=Man2a1 PE=1 SV=2	FALSE	1,1304347826087	1	1	1	1	1150	131,548	8,03	NaN	NaN	NaN	NaN	NaN	NaN	8200000	NaN	NaN	0,039	2	1
FALSE	Master Protein	O88685	26S proteasome regulatory subunit 6A OS=Mus musculus GN=Psmc3 PE=1 SV=2	FALSE	4	1	1	1	1	442	49,518	5,19	NaN	840000	NaN	NaN	NaN	NaN	NaN	NaN	NaN	0,089	2	1
FALSE	Master Protein	Q9CR51	V-type proton ATPase subunit G 1 OS=Mus musculus GN=Atp6v1g1 PE=1 SV=3	FALSE	14,406779661017	1	1	1	1	118	13,716	7,97	NaN	290000	NaN	NaN	NaN	NaN	NaN	NaN	NaN	0,585	2	1
FALSE	Master Protein	B2RQC6	CAD protein OS=Mus musculus GN=Cad PE=1 SV=1	FALSE	0,584269662921348	1	1	1	1	2225	243,084	6,43	NaN	NaN	NaN	NaN	NaN	NaN	NaN	NaN	600000	0,022	2	1
FALSE	Master Protein	Q7TMB8	Cytoplasmic FMR1-interacting protein 1 OS=Mus musculus GN=Cyfip1 PE=1 SV=1	FALSE	1	2	2	2	1	1253	145,148	6,9	NaN	96000	NaN	NaN	NaN	NaN	NaN	520000	NaN	0,071	2,7310950756073	2
FALSE	Master Protein	P51125	Calpastatin OS=Mus musculus GN=Cast PE=1 SV=2	FALSE	3	1	1	1	1	788	84,871	5,52	NaN	NaN	2600000	NaN	NaN	NaN	NaN	NaN	NaN	0,059	2	1
FALSE	Master Protein	P42567	Epidermal growth factor receptor substrate 15 OS=Mus musculus GN=Eps15 PE=1 SV=1	FALSE	1	1	1	1	1	897	98,41	4,6	NaN	180000	NaN	NaN	NaN	NaN	NaN	NaN	NaN	0,053	2	1
FALSE	Master Protein	Q3UW53	Protein Niban OS=Mus musculus GN=Fam129a PE=1 SV=2	FALSE	1	1	1	1	1	926	102,585	4,78	NaN	NaN	NaN	NaN	NaN	NaN	NaN	NaN	NaN	0,054	2	1
FALSE	Master Protein	Q07968	Coagulation factor XIII B chain OS=Mus musculus GN=F13b PE=1 SV=2	FALSE	1	1	2	1	1	669	76,145	6,92	NaN	NaN	NaN	NaN	NaN	NaN	2900000	NaN	3000000	0,07	2	1
FALSE	Master Protein	Q00651	Integrin alpha-4 OS=Mus musculus GN=Itga4 PE=1 SV=1	FALSE	1	1	1	1	1	1039	115,622	6,73	NaN	NaN	NaN	NaN	NaN	NaN	NaN	NaN	NaN	0,049	2	1
FALSE	Master Protein	Q9DB73	NADH-cytochrome b5 reductase 1 OS=Mus musculus GN=Cyb5r1 PE=1 SV=1	FALSE	5	1	1	1	1	305	34,113	8,87	NaN	NaN	NaN	NaN	NaN	NaN	NaN	NaN	NaN	0	2,5805606842041	1
FALSE	Master Protein	Q7TQE6	Macoilin OS=Mus musculus GN=Tmem57 PE=1 SV=1	FALSE	2	1	2	1	1	664	76,041	9,07	460000	NaN	2500000	NaN	NaN	NaN	NaN	NaN	NaN	0,07	2	1
FALSE	Master Protein	O55098	Serine/threonine-protein kinase 10 OS=Mus musculus GN=Stk10 PE=1 SV=2	FALSE	1	1	2	1	1	966	111,836	7,15	340000	370000	NaN	NaN	NaN	NaN	NaN	NaN	NaN	0,053	2	1
FALSE	Master Protein	O88968	Transcobalamin-2 OS=Mus musculus GN=Tcn2 PE=1 SV=1	FALSE	2,7906976744186	1	1	1	1	430	47,555	6,33	NaN	NaN	NaN	NaN	NaN	NaN	NaN	NaN	1800000	0,101	2	1
FALSE	Master Protein	P97379	Ras GTPase-activating protein-binding protein 2 OS=Mus musculus GN=G3bp2 PE=1 SV=2	FALSE	2	1	1	1	1	482	54,055	5,62	NaN	970000	NaN	NaN	NaN	NaN	NaN	NaN	NaN	0,096	2	1
FALSE	Master Protein	P97350	Plakophilin-1 OS=Mus musculus GN=Pkp1 PE=1 SV=1	FALSE	2	1	1	1	1	728	80,844	8,91	NaN	NaN	NaN	NaN	NaN	NaN	NaN	NaN	1500000	0,051	2	1
FALSE	Master Protein	Q68ED2	Metabotropic glutamate receptor 7 OS=Mus musculus GN=Grm7 PE=1 SV=1	FALSE	0,983606557377049	1	1	1	1	915	102,153	7,88	NaN	NaN	NaN	NaN	3900000	NaN	NaN	NaN	NaN	0,05	2	1
FALSE	Master Protein	P99024	Tubulin beta-5 chain OS=Mus musculus GN=Tubb5 PE=1 SV=1	FALSE	2,7027027027027	1	1	1	1	444	49,639	4,89	NaN	NaN	NaN	NaN	NaN	NaN	NaN	2900000	NaN	0,116	2,4417290687561	1
FALSE	Master Protein	P84084	ADP-ribosylation factor 5 OS=Mus musculus GN=Arf5 PE=1 SV=2	FALSE	5	1	1	1	1	180	20,517	6,79	NaN	470000	NaN	NaN	NaN	NaN	NaN	NaN	NaN	0,233	2,4371120929718	1
FALSE	Master Protein	Q3UND0	Src kinase-associated phosphoprotein 2 OS=Mus musculus GN=Skap2 PE=1 SV=2	FALSE	3	1	1	1	1	358	40,687	4,7	NaN	300000	NaN	NaN	NaN	NaN	NaN	NaN	NaN	0,122	2,4273042678833	1
FALSE	Master Protein	F6VAN0	Cyclic AMP-dependent transcription factor ATF-6 alpha OS=Mus musculus GN=Atf6 PE=1 SV=2	FALSE	1	1	1	1	1	656	72,649	7,77	NaN	NaN	200000	NaN	NaN	NaN	NaN	NaN	NaN	0,086	2	1
FALSE	Master Protein	P24668	Cation-dependent mannose-6-phosphate receptor OS=Mus musculus GN=M6pr PE=1 SV=1	FALSE	2	1	1	1	1	278	31,152	5,39	NaN	NaN	NaN	NaN	NaN	NaN	NaN	NaN	3700000	0,155	2	1
FALSE	Master Protein	P48193	Protein 4.1 OS=Mus musculus GN=Epb41 PE=1 SV=2	FALSE	1,3986013986014	1	1	1	1	858	95,853	5,6	NaN	1600000	NaN	NaN	NaN	NaN	NaN	NaN	NaN	0,053	2	1
FALSE	Master Protein	Q99MN9	Propionyl-CoA carboxylase beta chain, mitochondrial OS=Mus musculus GN=Pccb PE=1 SV=2	FALSE	2	1	1	1	1	541	58,372	7,66	NaN	NaN	NaN	NaN	NaN	NaN	NaN	NaN	NaN	0,077	2	1
FALSE	Master Protein	P47753	F-actin-capping protein subunit alpha-1 OS=Mus musculus GN=Capza1 PE=1 SV=4	FALSE	5	1	1	1	1	286	32,919	5,55	NaN	1300000	NaN	NaN	NaN	NaN	NaN	NaN	NaN	0,194	2	1
FALSE	Master Protein	Q66JS6	Eukaryotic translation initiation factor 3 subunit J-B OS=Mus musculus GN=Eif3j2 PE=1 SV=1	FALSE	3	1	1	1	1	263	29,468	4,81	340000	NaN	NaN	NaN	NaN	NaN	NaN	NaN	NaN	0,166	2	1
FALSE	Master Protein	Q9ES46	Beta-parvin OS=Mus musculus GN=Parvb PE=1 SV=1	FALSE	3	1	1	1	1	365	41,643	6,33	NaN	NaN	NaN	2100000	NaN	NaN	NaN	NaN	NaN	0,129	2	1
FALSE	Master Protein	P10493	Nidogen-1 OS=Mus musculus GN=Nid1 PE=1 SV=2	FALSE	1,285140562249	1	1	1	1	1245	136,45	5,44	NaN	NaN	NaN	8100000	NaN	NaN	NaN	NaN	NaN	0,042	2	1
FALSE	Master Protein	P29416	Beta-hexosaminidase subunit alpha OS=Mus musculus GN=Hexa PE=1 SV=2	FALSE	2	1	1	1	1	528	60,574	6,54	NaN	1700000	NaN	NaN	NaN	NaN	NaN	NaN	NaN	0,105	2	1
FALSE	Master Protein	Q8R3G9	Tetraspanin-8 OS=Mus musculus GN=Tspan8 PE=1 SV=1	FALSE	4	1	1	1	1	235	25,565	5,16	NaN	3800000	NaN	NaN	NaN	NaN	NaN	NaN	NaN	0,233	2	1
FALSE	Master Protein	P16294	Coagulation factor IX OS=Mus musculus GN=F9 PE=2 SV=3	FALSE	3	1	1	1	1	471	52,944	5,44	NaN	84000	NaN	NaN	NaN	NaN	NaN	NaN	NaN	0,122	2	1
FALSE	Master Protein	Q9Z126	Platelet factor 4 OS=Mus musculus GN=Pf4 PE=1 SV=1	FALSE	8	1	1	1	1	105	11,236	9,29	NaN	NaN	NaN	NaN	NaN	NaN	4500000	NaN	NaN	0,585	2	1
FALSE	Master Protein	Q8BPB5	EGF-containing fibulin-like extracellular matrix protein 1 OS=Mus musculus GN=Efemp1 PE=1 SV=1	FALSE	6	1	1	1	1	493	54,916	5,14	NaN	NaN	NaN	NaN	NaN	NaN	NaN	NaN	NaN	0,096	2	1
FALSE	Master Protein	Q8BYC6	Serine/threonine-protein kinase TAO3 OS=Mus musculus GN=Taok3 PE=1 SV=2	FALSE	1	1	1	1	1	898	105,27	7,36	NaN	670000	NaN	NaN	NaN	NaN	NaN	NaN	NaN	0,053	2	1
FALSE	Master Protein	E9Q557	Desmoplakin OS=Mus musculus GN=Dsp PE=1 SV=1	FALSE	0,277488727020465	1	1	1	1	2883	332,706	6,8	570000	NaN	NaN	NaN	NaN	NaN	NaN	NaN	NaN	0,014	2	1
FALSE	Master Protein	Q9JJU8	SH3 domain-binding glutamic acid-rich-like protein OS=Mus musculus GN=Sh3bgrl PE=1 SV=1	FALSE	8,7719298245614	1	1	1	1	114	12,803	4,92	NaN	NaN	NaN	NaN	NaN	NaN	NaN	NaN	5900000	0,389	2	1
FALSE	Master Protein	Q8CFX1	GDH/6PGL endoplasmic bifunctional protein OS=Mus musculus GN=H6pd PE=1 SV=2	FALSE	1	1	1	1	1	789	88,872	6,93	NaN	1300000	NaN	NaN	NaN	NaN	NaN	NaN	NaN	0,064	2	1
FALSE	Master Protein	O08749	Dihydrolipoyl dehydrogenase, mitochondrial OS=Mus musculus GN=Dld PE=1 SV=2	FALSE	2	1	1	1	1	509	54,238	7,9	NaN	NaN	310000	NaN	NaN	NaN	NaN	NaN	NaN	0,101	2	1
FALSE	Master Protein	P62192	26S proteasome regulatory subunit 4 OS=Mus musculus GN=Psmc1 PE=1 SV=1	FALSE	5	1	1	1	1	440	49,154	6,21	NaN	1300000	NaN	NaN	NaN	NaN	NaN	NaN	NaN	0,089	2	1
FALSE	Master Protein	Q9Z0M6	CD97 antigen OS=Mus musculus GN=Cd97 PE=1 SV=2	FALSE	1	1	1	1	1	818	90,354	7,39	NaN	NaN	NaN	NaN	NaN	NaN	NaN	NaN	2500000	0,062	2	1
FALSE	Master Protein	P17742	Peptidyl-prolyl cis-trans isomerase A OS=Mus musculus GN=Ppia PE=1 SV=2	FALSE	13	2	2	2	1	164	17,96	7,9	NaN	3700000	NaN	NaN	NaN	NaN	9700000	NaN	NaN	0,585	2	2
FALSE	Master Protein	Q9EPR4	Solute carrier family 23 member 2 OS=Mus musculus GN=Slc23a2 PE=1 SV=2	FALSE	1	1	1	1	1	648	70,003	7,5	NaN	NaN	NaN	NaN	14000000	NaN	NaN	NaN	NaN	0,116	2	1
FALSE	Master Protein	P39876	Metalloproteinase inhibitor 3 OS=Mus musculus GN=Timp3 PE=1 SV=1	FALSE	5	1	1	1	1	211	24,166	8,76	NaN	NaN	NaN	NaN	NaN	NaN	NaN	21000000	NaN	0,212	2	1
FALSE	Master Protein	P25688	Uricase OS=Mus musculus GN=Uox PE=1 SV=2	FALSE	2	1	1	1	1	303	35,017	8,35	NaN	330000	NaN	NaN	NaN	NaN	NaN	NaN	NaN	0,145	2	1
FALSE	Master Protein	Q9D0R2	Threonine--tRNA ligase, cytoplasmic OS=Mus musculus GN=Tars PE=1 SV=2	FALSE	1,8005540166205	1	2	1	1	722	83,303	7,36	520000	84000	NaN	NaN	NaN	NaN	NaN	NaN	NaN	0,055	2	1
FALSE	Master Protein	P51660	Peroxisomal multifunctional enzyme type 2 OS=Mus musculus GN=Hsd17b4 PE=1 SV=3	FALSE	1	1	1	1	1	735	79,432	8,57	430000	NaN	NaN	NaN	NaN	NaN	NaN	NaN	NaN	0,066	2	1
FALSE	Master Protein	Q61233	Plastin-2 OS=Mus musculus GN=Lcp1 PE=1 SV=4	FALSE	1	1	1	1	1	627	70,105	5,33	NaN	NaN	NaN	NaN	NaN	NaN	3900000	NaN	NaN	0,061	2	1
FALSE	Master Protein	P61327	Protein mago nashi homolog OS=Mus musculus GN=Magoh PE=2 SV=1	FALSE	7	1	1	1	1	146	17,153	6,11	NaN	NaN	NaN	NaN	NaN	54000000	NaN	NaN	NaN	0,259	2	1
FALSE	Master Protein	Q5SNZ0	Girdin OS=Mus musculus GN=Ccdc88a PE=1 SV=2	FALSE	0,694073678590497	1	1	1	1	1873	215,786	6,24	NaN	1500000	NaN	NaN	NaN	NaN	NaN	NaN	NaN	0,024	2,0242965221405	1
FALSE	Master Protein	Q9QUP5	Hyaluronan and proteoglycan link protein 1 OS=Mus musculus GN=Hapln1 PE=1 SV=1	FALSE	3	1	1	1	1	356	40,452	7,8	NaN	NaN	NaN	NaN	NaN	NaN	NaN	NaN	1700000	0,101	2	1
FALSE	Master Protein	O08553	Dihydropyrimidinase-related protein 2 OS=Mus musculus GN=Dpysl2 PE=1 SV=2	FALSE	2,7972027972028	1	1	1	1	572	62,239	6,38	NaN	290000	NaN	NaN	NaN	NaN	NaN	NaN	NaN	0,077	1	1
FALSE	Master Protein	Q99JY9	Actin-related protein 3 OS=Mus musculus GN=Actr3 PE=1 SV=3	FALSE	2	1	1	1	1	418	47,327	5,88	NaN	600000	NaN	NaN	NaN	NaN	NaN	NaN	NaN	0,105	1	1
FALSE	Master Protein	O55023	Inositol monophosphatase 1 OS=Mus musculus GN=Impa1 PE=1 SV=1	FALSE	3	1	1	1	1	277	30,416	5,19	NaN	880000	NaN	NaN	NaN	NaN	NaN	NaN	NaN	0,155	1	1
FALSE	Master Protein	Q9WVI9	C-Jun-amino-terminal kinase-interacting protein 1 OS=Mus musculus GN=Mapk8ip1 PE=1 SV=2	FALSE	1	1	1	1	1	707	77,234	4,96	NaN	NaN	NaN	NaN	3000000	NaN	NaN	NaN	NaN	0,068	1	1
FALSE	Master Protein	Q9Z2P8	Vesicle-associated membrane protein 5 OS=Mus musculus GN=Vamp5 PE=1 SV=1	FALSE	6	1	1	1	1	102	11,409	7,97	330000	NaN	NaN	NaN	NaN	NaN	NaN	NaN	NaN	0,778	1	1
FALSE	Master Protein	Q60857	Sodium-dependent serotonin transporter OS=Mus musculus GN=Slc6a4 PE=1 SV=4	FALSE	1	1	1	1	1	630	70,002	6,18	NaN	NaN	140000	NaN	NaN	NaN	NaN	NaN	NaN	0,11	1	1
FALSE	Master Protein	Q3U9N9	Monocarboxylate transporter 10 OS=Mus musculus GN=Slc16a10 PE=1 SV=1	FALSE	1,3671875	1	1	1	1	512	55,283	8,06	NaN	740000	NaN	NaN	NaN	NaN	NaN	NaN	NaN	0,179	1	1
FALSE	Master Protein	P48997	Involucrin OS=Mus musculus GN=Ivl PE=1 SV=1	FALSE	3	1	1	1	1	467	54,885	5,8	NaN	NaN	900000	NaN	NaN	NaN	NaN	NaN	NaN	0,089	1	1
FALSE	Master Protein	Q80VU4	Neurotrophin-4 OS=Mus musculus GN=Ntf4 PE=2 SV=1	FALSE	4	1	1	1	1	209	22,331	8,82	NaN	NaN	NaN	2500000	NaN	NaN	NaN	NaN	NaN	0,259	1	1
FALSE	Master Protein	Q922J6	Tetraspanin-2 OS=Mus musculus GN=Tspan2 PE=1 SV=1	FALSE	5	1	1	1	1	221	24,165	7,96	NaN	90000	NaN	NaN	NaN	NaN	NaN	NaN	NaN	0,292	1	1
FALSE	Master Protein	Q8R001	Microtubule-associated protein RP/EB family member 2 OS=Mus musculus GN=Mapre2 PE=1 SV=1	FALSE	5	1	1	1	1	326	36,923	5,38	860000	NaN	NaN	NaN	NaN	NaN	NaN	NaN	NaN	0,145	0	1
FALSE	Master Protein	Q99KQ4	Nicotinamide phosphoribosyltransferase OS=Mus musculus GN=Nampt PE=1 SV=1	FALSE	1	1	1	1	1	491	55,413	7,15	NaN	1000000	NaN	NaN	NaN	NaN	NaN	NaN	NaN	0,083	0	1
FALSE	Master Protein	Q80Z71	Tenascin-N OS=Mus musculus GN=Tnn PE=1 SV=2	FALSE	3,2051282051282	2	2	2	1	1560	172,983	5,41	370000	NaN	160000	NaN	NaN	NaN	NaN	NaN	NaN	0,067	0	2
FALSE	Master Protein	Q8C8R3	Ankyrin-2 OS=Mus musculus GN=Ank2 PE=1 SV=2	FALSE	0,282195997947665	1	1	1	1	3898	425,999	5,17	NaN	NaN	NaN	NaN	NaN	NaN	NaN	NaN	NaN	0,011	0	1

## Sheet: Single mouse Serum - Plasma
4. Identified and quantified protein groups of sEV purified by Size Exclusion Chromatography (SEC); comparison between 50 ul of mouse serum and plasma
													Single mouse plasma (50 ul)			Single mouse serum (50 ul)
													PP4	PP2	PP1	8C	8D	2D
Checked	Master	Accession	Description	Contaminant	Coverage	# Peptides	# PSMs	# Unique Peptides	# Protein Groups	# AAs	MW [kDa]	calc. pI	Area: F16: Sample	Area: F14: Sample	Area: F13: Sample	Area: F21: Sample	Area: F19: Sample	Area: F17: Sample	emPAI	Score Sequest HT	# Peptides Sequest HT
FALSE	Master Protein	Q8K0E8	Fibrinogen beta chain OS=Mus musculus GN=Fgb PE=1 SV=1	FALSE	81	50	1350	44	1	481	54,718	7,08	33000000000	17000000000	40000000	16000000	1200000	47000000	117875,863	4907,8795568943	50
FALSE	Master Protein	E9Q414	Apolipoprotein B-100 OS=Mus musculus GN=Apob PE=1 SV=1	FALSE	47	195	1372	195	1	4505	509,113	6,81	74000000	170000000	90000000	610000000	340000000	530000000	25,975	4213	195
FALSE	Master Protein	Q8VCM7	Fibrinogen gamma chain OS=Mus musculus GN=Fgg PE=1 SV=1	FALSE	84	42	1137	42	1	436	49,36	5,86	39000000000	35000000000	110000000	32000000	16000000	63000000	19572,418	4044	42
FALSE	Master Protein	Q61838	Pregnancy zone protein OS=Mus musculus GN=Pzp PE=1 SV=3	FALSE	63	71	1171	69	1	1495	165,748	6,68	97000000	800000000	290000000	6700000000	2000000000	1800000000	368,117	3932	71
FALSE	Master Protein	Q80YX1	Tenascin OS=Mus musculus GN=Tnc PE=1 SV=1	FALSE	57	96	691	96	1	2110	231,659	4,89	70000000	210000000	71000000	100000000	59000000	88000000	44,729	2404	96
FALSE	Master Protein	E9PV24	Fibrinogen alpha chain OS=Mus musculus GN=Fga PE=1 SV=1	FALSE	64	50	677	50	1	789	87,375	6,11	33000000000	10000000000	23000000	20000000	4400000	63000000	411,463	2388	50
FALSE	Master Protein	P11276	Fibronectin OS=Mus musculus GN=Fn1 PE=1 SV=4	FALSE	54	80	499	80	1	2477	272,368	5,59	53000000	170000000	5600000	290000000	180000000	120000000	16,963	1644	80
FALSE	Master Protein	P08226	Apolipoprotein E OS=Mus musculus GN=Apoe PE=1 SV=2	FALSE	69	32	497	32	1	311	35,844	5,68	140000000	150000000	440000000	4600000000	1100000000	6100000000	11449,476	1528	32
FALSE	Master Protein	P01027	Complement C3 OS=Mus musculus GN=C3 PE=1 SV=3	FALSE	57	80	479	80	1	1663	186,366	6,73	72000000	130000000	17000000	500000000	160000000	220000000	15,432	1449	80
FALSE	Master Protein	P35441	Thrombospondin-1 OS=Mus musculus GN=Thbs1 PE=1 SV=1	FALSE	56	69	444	69	1	1170	129,564	4,96	42000000	58000000	51000000	840000000	130000000	86000000	47,064	1406	69
FALSE	Master Protein	P07724	Serum albumin OS=Mus musculus GN=Alb PE=1 SV=3	FALSE	73	40	397	38	1	608	68,648	6,07	180000000	150000000	120000000	310000000	980000000	200000000	69,17	1293	40
FALSE	Master Protein	P01872	Ig mu chain C region OS=Mus musculus GN=Ighm PE=1 SV=2	FALSE	56	27	378	27	1	454	49,94	7,01	440000000	1200000000	530000000	3400000000	3400000000	7200000000	245,209	1173	27
FALSE	Master Protein	Q8CIZ8	von Willebrand factor OS=Mus musculus GN=Vwf PE=1 SV=2	FALSE	26	56	215	56	1	2813	309,063	5,5	78000000	190000000	NaN	12000000	5900000	4900000	3,864	784	56
FALSE	Master Protein	A2AVA0	Sushi, von Willebrand factor type A, EGF and pentraxin domain-containing protein 1 OS=Mus musculus GN=Svep1 PE=1 SV=1	FALSE	27	62	206	62	1	3567	387,202	5,57	4200000	12000000	3900000	25000000	9000000	26000000	2,501	607	62
FALSE	Master Protein	Q921I1	Serotransferrin OS=Mus musculus GN=Tf PE=1 SV=1	FALSE	55	34	197	34	1	697	76,674	7,18	21000000	21000000	17000000	46000000	45000000	23000000	15,037	600	34
FALSE	Master Protein	P28665	Murinoglobulin-1 OS=Mus musculus GN=Mug1 PE=1 SV=3	FALSE	34	39	190	39	1	1476	165,193	6,42	25000000	33000000	18000000	140000000	80000000	31000000	7,254	599	39
FALSE	Master Protein	Q60841	Reelin OS=Mus musculus GN=Reln PE=1 SV=3	FALSE	23	58	190	58	1	3461	387,246	5,73	7800000	16000000	12000000	47000000	22000000	34000000	2,354	569	58
FALSE	Master Protein	P06909	Complement factor H OS=Mus musculus GN=Cfh PE=1 SV=2	FALSE	52	46	170	46	1	1234	139,047	6,99	3800000	8700000	5400000	150000000	76000000	34000000	13,295	505,67856836319	46
FALSE	Master Protein	Q07968	Coagulation factor XIII B chain OS=Mus musculus GN=F13b PE=1 SV=2	FALSE	51	28	142	28	1	669	76,145	6,92	780000000	120000000	NaN	5300000	2300000	1700000	23,119	485	28
FALSE	Master Protein	Q8BH61	Coagulation factor XIII A chain OS=Mus musculus GN=F13a1 PE=1 SV=3	FALSE	44,672131147541	31	132	31	1	732	83,155	5,92	730000000	150000000	NaN	7100000	5500000	4100000	25,367	485	31
FALSE	Master Protein	P01878	Ig alpha chain C region OS=Mus musculus PE=1 SV=1	FALSE	37,5	11	122	11	1	344	36,852	5,06	180000000	730000000	320000000	1700000000	670000000	940000000	57,78	437	11
FALSE	Master Protein	P01837	Ig kappa chain C region OS=Mus musculus PE=1 SV=1	FALSE	54	7	153	7	1	106	11,771	5,41	100000000	260000000	47000000	530000000	530000000	720000000	1583,893	422	7
FALSE	Master Protein	Q62351	Transferrin receptor protein 1 OS=Mus musculus GN=Tfrc PE=1 SV=1	FALSE	43	28	140	28	1	763	85,677	6,57	13000000	16000000	13000000	72000000	13000000	62000000	7,938	408	28
FALSE	Master Protein	P01029	Complement C4-B OS=Mus musculus GN=C4b PE=1 SV=3	FALSE	35	45	128	45	1	1738	192,794	7,53	69000000	36000000	4900000	250000000	75000000	91000000	4,259	396	45
FALSE	Master Protein	P63017	Heat shock cognate 71 kDa protein OS=Mus musculus GN=Hspa8 PE=1 SV=1	FALSE	41	23	125	21	1	646	70,827	5,52	22000000	23000000	19000000	24000000	7200000	12000000	9,68	385	23
FALSE	Master Protein	Q9QWK4	CD5 antigen-like OS=Mus musculus GN=Cd5l PE=1 SV=3	FALSE	59,375	20	129	20	1	352	38,837	5,16	17000000	58000000	12000000	230000000	280000000	420000000	15,876	362,67999625206	20
FALSE	Master Protein	Q06890	Clusterin OS=Mus musculus GN=Clu PE=1 SV=1	FALSE	38	19	107	19	1	448	51,623	5,67	55000000	74000000	39000000	87000000	21000000	20000000	27,184	350	19
FALSE	Master Protein	Q9QUM0	Integrin alpha-IIb OS=Mus musculus GN=Itga2b PE=1 SV=2	FALSE	28	23	97	23	1	1033	112,607	5,76	13000000	25000000	14000000	11000000	6700000	2300000	4,484	315	23
FALSE	Master Protein	P07759	Serine protease inhibitor A3K OS=Mus musculus GN=Serpina3k PE=1 SV=2	FALSE	32	13	82	6	1	418	46,85	5,16	21000000	42000000	24000000	11000000	25000000	12000000	9	311	13
FALSE	Master Protein	Q8VDD5	Myosin-9 OS=Mus musculus GN=Myh9 PE=1 SV=4	FALSE	27	44	104	44	1	1960	226,232	5,66	2200000	3300000	4300000	10000000	9600000	10000000	2,305	310	44
FALSE	Master Protein	P08607	C4b-binding protein OS=Mus musculus GN=C4bpa PE=1 SV=3	FALSE	37	14	103	14	1	469	51,49	7,15	17000000	130000000	16000000	480000000	42000000	92000000	7,318	299	14
FALSE	Master Protein	P22599	Alpha-1-antitrypsin 1-2 OS=Mus musculus GN=Serpina1b PE=1 SV=2	FALSE	29	10	81	2	1	413	45,946	5,54	18000000	7600000	8200000	7900000	NaN	1900000	7,799	285	10
FALSE	Master Protein	Q00623	Apolipoprotein A-I OS=Mus musculus GN=Apoa1 PE=1 SV=2	FALSE	57	21	119	21	1	264	30,597	5,73	23000000	35000000	23000000	210000000	250000000	250000000	99	278	21
FALSE	Master Protein	Q8CG16	Complement C1r-A subcomponent OS=Mus musculus GN=C1ra PE=1 SV=1	FALSE	56	24	87	24	1	707	80,022	5,66	NaN	5100000	1200000	240000000	95000000	100000000	17,395	272	24
FALSE	Master Protein	P07758	Alpha-1-antitrypsin 1-1 OS=Mus musculus GN=Serpina1a PE=1 SV=4	FALSE	30	10	73	3	1	413	45,974	5,72	9200000	13000000	13000000	12000000	8400000	NaN	6,848	260,19975233078	10
FALSE	Master Protein	P98064	Mannan-binding lectin serine protease 1 OS=Mus musculus GN=Masp1 PE=1 SV=2	FALSE	35	18	84	18	1	704	79,916	5,55	8600000	50000000	5300000	120000000	37000000	51000000	5,225	259	18
FALSE	Master Protein	Q00897	Alpha-1-antitrypsin 1-4 OS=Mus musculus GN=Serpina1d PE=1 SV=1	FALSE	32	11	71	4	1	413	45,969	5,44	27000000	28000000	7500000	NaN	8500000	7300000	6,848	246	11
FALSE	Master Protein	O08538	Angiopoietin-1 OS=Mus musculus GN=Angpt1 PE=1 SV=2	FALSE	45	21	84	21	1	498	57,482	6,76	5200000	5300000	33000000	37000000	10000000	4200000	8,326	245	21
FALSE	Master Protein	Q07797	Galectin-3-binding protein OS=Mus musculus GN=Lgals3bp PE=1 SV=1	FALSE	37,261698440208	16	73	16	1	577	64,45	5,14	7400000	13000000	31000000	83000000	22000000	13000000	9,965	244	16
FALSE	Master Protein	Q99K41	EMILIN-1 OS=Mus musculus GN=Emilin1 PE=1 SV=1	FALSE	26	20	74	20	1	1017	107,518	5,3	14000000	11000000	5200000	6100000	5000000	1800000	2,704	233	20
FALSE	Master Protein	P01867	Ig gamma-2B chain C region OS=Mus musculus GN=Igh-3 PE=1 SV=3	FALSE	30	8	68	8	1	404	44,231	6,52	11000000	22000000	19000000	120000000	82000000	40000000	7,66	232	8
FALSE	Master Protein	A6X935	Inter alpha-trypsin inhibitor, heavy chain 4 OS=Mus musculus GN=Itih4 PE=1 SV=2	FALSE	31	23	80	23	1	942	104,594	6,4	4800000	7400000	7800000	170000000	21000000	9400000	4,036	223,72015786171	23
FALSE	Master Protein	B2RPV6	Multimerin-1 OS=Mus musculus GN=Mmrn1 PE=1 SV=2	FALSE	20	23	79	23	1	1210	136,02	7,71	10000000	5300000	5800000	16000000	7700000	5300000	1,733	221	23
FALSE	Master Protein	O70570	Polymeric immunoglobulin receptor OS=Mus musculus GN=Pigr PE=1 SV=1	FALSE	30	16	67	16	1	771	84,946	5,4	4900000	18000000	7900000	39000000	10000000	10000000	3,453	220	16
FALSE	Master Protein	Q03734	Serine protease inhibitor A3M OS=Mus musculus GN=Serpina3m PE=1 SV=2	FALSE	40	15	64	7	1	418	47,034	6,1	1500000	6500000	1600000	590000	3000000	NaN	9	220	15
FALSE	Master Protein	O08677	Kininogen-1 OS=Mus musculus GN=Kng1 PE=1 SV=1	FALSE	34	19	73	19	1	661	73,056	6,54	15000000	30000000	14000000	30000000	19000000	14000000	4,946	217	19
FALSE	Master Protein	Q9Z1T2	Thrombospondin-4 OS=Mus musculus GN=Thbs4 PE=1 SV=1	FALSE	27	16	69	15	1	963	106,299	4,67	NaN	31000000	8200000	21000000	7800000	13000000	2,793	208	16
FALSE	Master Protein	O54890	Integrin beta-3 OS=Mus musculus GN=Itgb3 PE=1 SV=2	FALSE	37	20	66	20	1	787	86,681	5,24	13000000	17000000	2900000	16000000	6900000	2200000	2,35	206	20
FALSE	Master Protein	P01843	Ig lambda-1 chain C region OS=Mus musculus PE=1 SV=1	FALSE	80	5	67	5	1	105	11,568	6,27	8000000	9100000	6100000	170000000	61000000	72000000	397,107	203,93085694313	5
FALSE	Master Protein	P06330	Ig heavy chain V region AC38 205.12 OS=Mus musculus PE=1 SV=1	FALSE	66	5	64	3	1	118	12,926	7,11	31000000	110000000	35000000	250000000	35000000	210000000	36,276	191	5
FALSE	Master Protein	P41317	Mannose-binding protein C OS=Mus musculus GN=Mbl2 PE=1 SV=2	FALSE	47	11	57	11	1	244	25,941	5,06	16000000	54000000	7900000	360000000	190000000	260000000	16,013	176	11
FALSE	Master Protein	Q61129	Complement factor I OS=Mus musculus GN=Cfi PE=1 SV=3	FALSE	41	19	60	19	1	603	67,217	7,46	890000	28000000	1400000	24000000	31000000	24000000	4,817	174	19
FALSE	Master Protein	Q68FD5	Clathrin heavy chain 1 OS=Mus musculus GN=Cltc PE=1 SV=3	FALSE	20	25	53	25	1	1675	191,435	5,69	3300000	7200000	6000000	NaN	1600000	940000	1,136	170	25
FALSE	Master Protein	Q00898	Alpha-1-antitrypsin 1-5 OS=Mus musculus GN=Serpina1e PE=1 SV=1	FALSE	20	7	44	1	1	413	45,862	5,73	NaN	6600000	11000000	NaN	1700000	NaN	5,31	168	7
FALSE	Master Protein	Q8CG14	Complement C1s-A subcomponent OS=Mus musculus GN=C1sa PE=2 SV=2	FALSE	45	18	54	10	1	688	76,808	5,08	NaN	NaN	NaN	94000000	44000000	120000000	9	164	18
FALSE	Master Protein	P13609	Serglycin OS=Mus musculus GN=Srgn PE=1 SV=1	FALSE	27	3	37	3	1	152	16,701	4,41	6000000	41000000	57000000	130000000	47000000	83000000	157,489	156	3
FALSE	Master Protein	P11087	Collagen alpha-1(I) chain OS=Mus musculus GN=Col1a1 PE=1 SV=4	FALSE	13	15	48	15	1	1453	137,948	5,85	5000000	15000000	2600000	2800000	3300000	11000000	0,874	150	15
FALSE	Master Protein	P02468	Laminin subunit gamma-1 OS=Mus musculus GN=Lamc1 PE=1 SV=2	FALSE	18	21	50	21	1	1607	177,185	5,21	470000	7800000	1200000	4000000	1100000	4400000	1,013	149	21
FALSE	Master Protein	P01592	Immunoglobulin J chain OS=Mus musculus GN=Jchain PE=1 SV=4	FALSE	57	10	53	10	1	159	18,002	4,89	35000000	94000000	11000000	70000000	65000000	550000000	58,948	145	10
FALSE	Master Protein	P01844	Ig lambda-2 chain C region OS=Mus musculus GN=Iglc2 PE=1 SV=1	FALSE	51	3	44	1	1	104	11,247	6,27	NaN	5400000	1200000	300000	NaN	NaN	5,813	144,95296049118	3
FALSE	Master Protein	P29699	Alpha-2-HS-glycoprotein OS=Mus musculus GN=Ahsg PE=1 SV=1	FALSE	25	7	39	7	1	345	37,302	6,51	8800000	9300000	6000000	4600000	2000000	NaN	7,483	141,9256721735	7
FALSE	Master Protein	Q61702	Inter-alpha-trypsin inhibitor heavy chain H1 OS=Mus musculus GN=Itih1 PE=1 SV=2	FALSE	20	14	48	14	1	907	101,004	6,96	4600000	11000000	11000000	49000000	9000000	14000000	2,001	141	14
FALSE	Master Protein	Q91WP6	Serine protease inhibitor A3N OS=Mus musculus GN=Serpina3n PE=1 SV=1	FALSE	25	10	39	7	1	418	46,688	5,82	NaN	4500000	2600000	NaN	NaN	NaN	3,489	140,21582365036	10
FALSE	Master Protein	P32261	Antithrombin-III OS=Mus musculus GN=Serpinc1 PE=1 SV=1	FALSE	45	16	47	16	1	465	51,971	6,46	2500000	3800000	5500000	59000000	14000000	5400000	3,642	126	16
FALSE	Master Protein	Q61739	Integrin alpha-6 OS=Mus musculus GN=Itga6 PE=1 SV=3	FALSE	24	21	42	21	1	1091	122,082	7,03	1000000	7400000	3000000	NaN	1400000	NaN	1,593	125	21
FALSE	Master Protein	Q91WP0	Mannan-binding lectin serine protease 2 OS=Mus musculus GN=Masp2 PE=1 SV=1	FALSE	33	16	46	16	1	685	75,468	6,07	NaN	3100000	1500000	39000000	17000000	17000000	2,695	123	16
FALSE	Master Protein	P01756	Ig heavy chain V region MOPC 104E OS=Mus musculus PE=1 SV=1	FALSE	59	4	37	2	1	117	12,975	7,11	NaN	5300000	NaN	NaN	2500000	1800000	13,678	123	4
FALSE	Master Protein	P01864	Ig gamma-2A chain C region secreted form OS=Mus musculus PE=1 SV=1	FALSE	18	5	42	5	1	335	36,573	8,22	5200000	2900000	10000000	59000000	130000000	49000000	14,849	121	5
FALSE	Master Protein	Q61268	Apolipoprotein C-IV OS=Mus musculus GN=Apoc4 PE=1 SV=1	FALSE	23	4	40	4	1	124	14,279	9,52	15000000	20000000	33000000	56000000	64000000	200000000	38,811	121	4
FALSE	Master Protein	O88783	Coagulation factor V OS=Mus musculus GN=F5 PE=1 SV=1	FALSE	11	22	41	15	1	2183	247,076	6,05	6000000	4200000	5600000	3400000	1400000	NaN	0,698	120	22
FALSE	Master Protein	P23953	Carboxylesterase 1C OS=Mus musculus GN=Ces1c PE=1 SV=4	FALSE	31	13	39	13	1	554	61,017	5,06	3700000	6700000	6600000	5500000	13000000	3000000	3,047	120	13
FALSE	Master Protein	P02088	Hemoglobin subunit beta-1 OS=Mus musculus GN=Hbb-b1 PE=1 SV=2	FALSE	54,421768707483	7	42	5	1	147	15,83	7,65	6700000	4700000	33000000	67000000	18000000	18000000	17,738	120	7
FALSE	Master Protein	P55065	Phospholipid transfer protein OS=Mus musculus GN=Pltp PE=1 SV=1	FALSE	21,501014198783	9	39	9	1	493	54,419	6,62	11000000	26000000	13000000	22000000	12000000	6400000	2,455	114	9
FALSE	Master Protein	P01801	Ig heavy chain V-III region J606 OS=Mus musculus PE=1 SV=1	FALSE	42	4	38	2	1	115	12,802	7,12	11000000	80000000	18000000	26000000	NaN	33000000	30,623	114	4
FALSE	Master Protein	Q91X72	Hemopexin OS=Mus musculus GN=Hpx PE=1 SV=2	FALSE	35	13	37	13	1	460	51,285	7,8	8100000	16000000	11000000	14000000	11000000	2600000	2,455	111	13
FALSE	Master Protein	P06728	Apolipoprotein A-IV OS=Mus musculus GN=Apoa4 PE=1 SV=3	FALSE	65	20	45	20	1	395	45,001	5,47	NaN	NaN	3200000	14000000	14000000	24000000	8,085	109	20
FALSE	Master Protein	P20918	Plasminogen OS=Mus musculus GN=Plg PE=1 SV=3	FALSE	28	17	37	17	1	812	90,749	6,6	2900000	13000000	1700000	3100000	3100000	NaN	1,462	107,52044737339	17
FALSE	Master Protein	P20029	78 kDa glucose-regulated protein OS=Mus musculus GN=Hspa5 PE=1 SV=3	FALSE	26	14	34	12	1	655	72,377	5,16	5900000	4100000	290000	NaN	NaN	NaN	1,955	106,48698079586	14
FALSE	Master Protein	P01942	Hemoglobin subunit alpha OS=Mus musculus GN=Hba PE=1 SV=2	FALSE	33	4	35	4	1	142	15,076	8,22	NaN	2900000	26000000	46000000	16000000	14000000	6,499	106	4
FALSE	Master Protein	P14106	Complement C1q subcomponent subunit B OS=Mus musculus GN=C1qb PE=1 SV=2	FALSE	35	7	40	7	1	253	26,701	8,15	16000000	12000000	3200000	190000000	41000000	250000000	5,813	105	7
FALSE	Master Protein	P98086	Complement C1q subcomponent subunit A OS=Mus musculus GN=C1qa PE=1 SV=2	FALSE	34	7	35	7	1	245	25,958	9,11	6400000	13000000	3900000	250000000	49000000	83000000	6,356	104	7
FALSE	Master Protein	P13020	Gelsolin OS=Mus musculus GN=Gsn PE=1 SV=3	FALSE	31	15	39	15	1	780	85,888	6,18	950000	2000000	3700000	19000000	4700000	6700000	2,162	103	15
FALSE	Master Protein	Q01339	Beta-2-glycoprotein 1 OS=Mus musculus GN=Apoh PE=1 SV=1	FALSE	40	12	35	12	1	345	38,593	8,22	8500000	12000000	7200000	NaN	1000000	1800000	3,329	102	12
FALSE	Master Protein	P01845	Ig lambda-3 chain C region OS=Mus musculus GN=Iglc3 PE=1 SV=1	FALSE	37,5	3	30	1	1	104	11,363	5,33	NaN	NaN	1500000	NaN	1100000	NaN	5,813	101	3
FALSE	Master Protein	P19221	Prothrombin OS=Mus musculus GN=F2 PE=1 SV=1	FALSE	25	14	36	14	1	618	70,224	6,43	NaN	940000	4500000	21000000	18000000	4600000	2,687	100	14
FALSE	Master Protein	P01647	Ig kappa chain V-V region HP 124E1 OS=Mus musculus PE=1 SV=1	FALSE	43	3	26	2	1	108	11,958	8,46	6200000	42000000	4600000	66000000	43000000	73000000	9	99	3
FALSE	Master Protein	P02469	Laminin subunit beta-1 OS=Mus musculus GN=Lamb1 PE=1 SV=3	FALSE	16	21	36	21	1	1786	196,961	4,94	NaN	6700000	1300000	5300000	2000000	2800000	0,803	97	21
FALSE	Master Protein	Q61704	Inter-alpha-trypsin inhibitor heavy chain H3 OS=Mus musculus GN=Itih3 PE=1 SV=3	FALSE	17	11	32	11	1	889	99,296	6,05	410000	4800000	6400000	17000000	7400000	4100000	1,39	97	11
FALSE	Master Protein	Q6GQT1	Alpha-2-macroglobulin-P OS=Mus musculus GN=A2m PE=2 SV=2	FALSE	14	17	41	15	1	1474	164,248	6,61	NaN	NaN	NaN	11000000	6100000	1900000	0,752	96	17
FALSE	Master Protein	Q3SXB8	Collectin-11 OS=Mus musculus GN=Colec11 PE=2 SV=2	FALSE	30	7	32	7	1	272	28,97	5,12	8500000	34000000	360000	14000000	3200000	9600000	4,179	96	7
FALSE	Master Protein	Q61805	Lipopolysaccharide-binding protein OS=Mus musculus GN=Lbp PE=1 SV=2	FALSE	14	6	31	6	1	481	53,022	8,5	7100000	23000000	12000000	19000000	6600000	4300000	1,31	96	6
FALSE	Master Protein	P21956	Lactadherin OS=Mus musculus GN=Mfge8 PE=1 SV=3	FALSE	33	12	28	12	1	463	51,208	6,52	3100000	2700000	8900000	NaN	2100000	2100000	2,511	92	12
FALSE	Master Protein	O70362	Phosphatidylinositol-glycan-specific phospholipase D OS=Mus musculus GN=Gpld1 PE=1 SV=1	FALSE	22	14	33	14	1	837	93,196	7,12	3800000	6000000	1900000	12000000	6100000	5600000	1,154	91	14
FALSE	Master Protein	Q8R0Z6	Angiopoietin-related protein 6 OS=Mus musculus GN=Angptl6 PE=2 SV=1	FALSE	32	11	29	11	1	457	51,064	9	4900000	18000000	NaN	800000	1300000	7100000	2,03	91	11
FALSE	Master Protein	P29788	Vitronectin OS=Mus musculus GN=Vtn PE=1 SV=2	FALSE	32	10	27	10	1	478	54,814	5,88	8600000	6400000	9700000	50000000	9000000	6300000	2,34	88	10
FALSE	Master Protein	P01631	Ig kappa chain V-II region 26-10 OS=Mus musculus PE=1 SV=1	FALSE	42	6	27	6	1	113	12,265	8,88	12000000	52000000	8900000	290000000	150000000	220000000	99	88	6
FALSE	Master Protein	P97290	Plasma protease C1 inhibitor OS=Mus musculus GN=Serping1 PE=1 SV=3	FALSE	25	9	30	9	1	504	55,549	6,29	NaN	NaN	710000	100000000	64000000	72000000	3,062	87	9
FALSE	Master Protein	Q61703	Inter-alpha-trypsin inhibitor heavy chain H2 OS=Mus musculus GN=Itih2 PE=1 SV=1	FALSE	16	12	32	12	1	946	105,861	7,27	4000000	4400000	3200000	47000000	14000000	11000000	0,931	87	12
FALSE	Master Protein	P18528	Ig heavy chain V region 6.96 OS=Mus musculus PE=4 SV=1	FALSE	30	2	25	1	1	98	11	7,93	39000000	93000000	31000000	230000000	53000000	77000000	9	85	2
FALSE	Master Protein	Q02105	Complement C1q subcomponent subunit C OS=Mus musculus GN=C1qc PE=1 SV=2	FALSE	25	5	26	5	1	246	25,975	8,54	7600000	9300000	2900000	54000000	32000000	84000000	1,683	82	5
FALSE	Master Protein	P06684	Complement C5 OS=Mus musculus GN=C5 PE=1 SV=2	FALSE	15	18	27	18	1	1680	188,759	6,81	NaN	3600000	1300000	5300000	5600000	990000	0,568	82	18
FALSE	Master Protein	Q8BTM8	Filamin-A OS=Mus musculus GN=Flna PE=1 SV=5	FALSE	12	20	28	20	1	2647	281,046	6,04	550000	2400000	1700000	2200000	1100000	1800000	0,4	80	20
FALSE	Master Protein	Q61247	Alpha-2-antiplasmin OS=Mus musculus GN=Serpinf2 PE=1 SV=1	FALSE	18	10	26	10	1	491	54,937	6,3	17000000	34000000	2000000	6600000	3600000	NaN	3,329	80	10
FALSE	Master Protein	Q8BND5	Sulfhydryl oxidase 1 OS=Mus musculus GN=Qsox1 PE=1 SV=1	FALSE	21	13	28	13	1	748	82,733	7,17	1500000	2700000	3100000	11000000	8700000	3500000	1,113	78	13
FALSE	Master Protein	P52430	Serum paraoxonase/arylesterase 1 OS=Mus musculus GN=Pon1 PE=1 SV=2	FALSE	16	5	26	5	1	355	39,54	5,22	8800000	36000000	16000000	15000000	14000000	6700000	1,929	78	5
FALSE	Master Protein	O70165	Ficolin-1 OS=Mus musculus GN=Fcn1 PE=1 SV=1	FALSE	32	10	32	10	1	334	36,275	6,52	1200000	13000000	910000	180000000	25000000	54000000	3,642	77	10
FALSE	Master Protein	P01749	Ig heavy chain V region 3 OS=Mus musculus GN=Ighv1-61 PE=1 SV=1	FALSE	20	1	24	1	1	117	13,007	7,87	10000000	25000000	3100000	17000000	18000000	220000000	9	76	1
FALSE	Master Protein	P01654	Ig kappa chain V-III region PC 2880/PC 1229 OS=Mus musculus PE=1 SV=1	FALSE	90,990990990991	5	24	2	1	111	11,973	5,34	NaN	NaN	NaN	15000000	5200000	1200000	99	74,936648607254	5
FALSE	Master Protein	Q8CFG8	Complement C1s-B subcomponent OS=Mus musculus GN=C1sb PE=2 SV=1	FALSE	20	9	25	1	1	688	76,651	4,92	NaN	NaN	NaN	820000	11000000	10000000	2,047	73	9
FALSE	Master Protein	P11680	Properdin OS=Mus musculus GN=Cfp PE=2 SV=2	FALSE	28,448275862069	9	26	9	1	464	50,293	7,84	NaN	NaN	NaN	59000000	33000000	44000000	4,456	72	9
FALSE	Master Protein	P03977	Ig kappa chain V-III region 50S10.1 OS=Mus musculus PE=1 SV=1	FALSE	68	4	22	1	1	111	12,035	5,06	NaN	NaN	NaN	4800000	NaN	6400000	62,096	67	4
FALSE	Master Protein	P09055	Integrin beta-1 OS=Mus musculus GN=Itgb1 PE=1 SV=1	FALSE	22	13	24	13	1	798	88,173	5,94	1700000	5300000	970000	4100000	2000000	870000	1,246	67	13
FALSE	Master Protein	P01750	Ig heavy chain V region 102 OS=Mus musculus PE=1 SV=1	FALSE	34	3	21	2	1	117	12,858	8,6	3900000	14000000	3200000	35000000	NaN	2200000	3,642	65	3
FALSE	Master Protein	Q8C165	N-fatty-acyl-amino acid synthase/hydrolase PM20D1 OS=Mus musculus GN=Pm20d1 PE=1 SV=1	FALSE	24	8	20	8	1	503	55,628	6,43	NaN	2500000	2600000	14000000	2900000	3500000	1,276	61	8
FALSE	Master Protein	Q04857	Collagen alpha-1(VI) chain OS=Mus musculus GN=Col6a1 PE=1 SV=1	FALSE	9	7	19	7	1	1025	108,422	5,36	2000000	4000000	1200000	1100000	1500000	3300000	0,435	60	7
FALSE	Master Protein	O35930	Platelet glycoprotein Ib alpha chain OS=Mus musculus GN=Gp1ba PE=1 SV=2	FALSE	11	7	21	7	1	734	80,005	5,87	NaN	3100000	2000000	64000000	20000000	10000000	1,565	59	7
FALSE	Master Protein	Q8CF98	Collectin-10 OS=Mus musculus GN=Colec10 PE=2 SV=1	FALSE	33	8	23	8	1	277	30,504	7,33	12000000	47000000	600000	9300000	2600000	10000000	3,217	58	8
FALSE	Master Protein	P01869	Ig gamma-1 chain C region, membrane-bound form OS=Mus musculus GN=Ighg1 PE=1 SV=2	FALSE	22	6	18	6	1	393	43,359	6,44	3400000	1400000	4400000	27000000	13000000	1700000	1,512	58	6
FALSE	Master Protein	P01638	Ig kappa chain V-V region L6 (Fragment) OS=Mus musculus PE=4 SV=1	FALSE	35	3	22	3	1	115	12,977	7,81	770000	27000000	1600000	60000000	14000000	24000000	38,811	56	3
FALSE	Master Protein	Q01149	Collagen alpha-2(I) chain OS=Mus musculus GN=Col1a2 PE=1 SV=2	FALSE	9	8	16	8	1	1372	129,478	9,19	650000	3500000	1500000	2300000	NaN	NaN	0,339	53	8
FALSE	Master Protein	P18525	Ig heavy chain V region 5-84 OS=Mus musculus PE=1 SV=1	FALSE	23	2	19	1	1	117	12,863	8,88	3800000	5400000	6200000	140000000	24000000	NaN	4,179	53	2
FALSE	Master Protein	P01660	Ig kappa chain V-III region PC 3741/TEPC 111 OS=Mus musculus PE=1 SV=1	FALSE	48	3	16	1	1	111	12,092	5,38	3800000	9200000	670000	52000000	18000000	23000000	5,31	52	3
FALSE	Master Protein	P26039	Talin-1 OS=Mus musculus GN=Tln1 PE=1 SV=2	FALSE	7	12	17	12	1	2541	269,653	6,18	520000	1300000	420000	1500000	1700000	NaN	0,215	50	12
FALSE	Master Protein	P62983	Ubiquitin-40S ribosomal protein S27a OS=Mus musculus GN=Rps27a PE=1 SV=2	FALSE	17	3	15	3	1	156	17,939	9,64	15000000	13000000	16000000	25000000	14000000	12000000	3,642	49	3
FALSE	Master Protein	P01807	Ig heavy chain V region X44 OS=Mus musculus PE=1 SV=1	FALSE	34,453781512605	4	18	3	1	119	13,238	7,94	NaN	770000	5800000	NaN	5000000	25000000	4,179	48,026319026947	4
FALSE	Master Protein	Q60994	Adiponectin OS=Mus musculus GN=Adipoq PE=1 SV=2	FALSE	24	5	19	5	1	247	26,792	5,57	NaN	4900000	1100000	200000000	36000000	38000000	2,162	47	5
FALSE	Master Protein	Q80T03	Mucin-6 OS=Mus musculus GN=Muc6 PE=2 SV=1	FALSE	6	13	16	13	1	2850	300,21	6,62	NaN	NaN	2200000	840000	NaN	1500000	0,483	47	13
FALSE	Master Protein	P54116	Erythrocyte band 7 integral membrane protein OS=Mus musculus GN=Stom PE=1 SV=3	FALSE	34	8	17	8	1	284	31,355	6,93	NaN	NaN	2600000	3300000	1400000	500000	3,217	47	8
FALSE	Master Protein	P01787	Ig heavy chain V regions TEPC 15/S107/HPCM1/HPCM2/HPCM3 OS=Mus musculus PE=1 SV=1	FALSE	31	3	16	3	1	123	13,769	6,62	NaN	7300000	6400000	75000000	16000000	16000000	4,179	46	3
FALSE	Master Protein	Q8R4V5	Oncoprotein-induced transcript 3 protein OS=Mus musculus GN=Oit3 PE=2 SV=2	FALSE	17	6	16	6	1	546	60,277	5,39	4100000	9800000	540000	3200000	2300000	4700000	0,817	45	6
FALSE	Master Protein	P01675	Ig kappa chain V-VI region XRPC 44 OS=Mus musculus PE=1 SV=1	FALSE	37	3	16	2	1	107	11,62	8,44	NaN	29000000	4700000	NaN	6100000	7700000	5,31	45	3
FALSE	Master Protein	P01898	H-2 class I histocompatibility antigen, Q10 alpha chain OS=Mus musculus GN=H2-Q10 PE=1 SV=3	FALSE	29	8	18	6	1	325	37,227	5,25	NaN	2500000	1800000	4000000	NaN	3100000	2,162	45	8
FALSE	Master Protein	Q61508	Extracellular matrix protein 1 OS=Mus musculus GN=Ecm1 PE=1 SV=2	FALSE	17	8	16	8	1	559	62,792	6,8	4300000	4600000	NaN	6800000	6600000	2200000	0,812	43	8
FALSE	Master Protein	P01639	Ig kappa chain V-V region MOPC 41 OS=Mus musculus GN=Gm5571 PE=1 SV=1	FALSE	27	4	14	4	1	130	14,302	5,48	NaN	3100000	1800000	15000000	19000000	30000000	14,849	43	4
FALSE	Master Protein	P01665	Ig kappa chain V-III region PC 7043 OS=Mus musculus PE=1 SV=1	FALSE	38	2	13	1	1	111	11,995	4,61	NaN	NaN	NaN	NaN	29000000	78000000	16,783	42	2
FALSE	Master Protein	P18531	Ig heavy chain V region 3-6 OS=Mus musculus GN=Ighv3-6 PE=1 SV=1	FALSE	13	1	12	1	1	116	13,087	8,78	6100000	79000000	13000000	88000000	74000000	54000000	9	42	1
FALSE	Master Protein	P39039	Mannose-binding protein A OS=Mus musculus GN=Mbl1 PE=1 SV=1	FALSE	41	6	15	6	1	239	25,38	7,61	NaN	1100000	NaN	84000000	17000000	20000000	2,162	42,726446390152	6
FALSE	Master Protein	Q61282	Aggrecan core protein OS=Mus musculus GN=Acan PE=1 SV=2	FALSE	4	6	11	6	1	2132	221,805	4,3	NaN	5500000	3600000	NaN	NaN	1800000	0,254	41	6
FALSE	Master Protein	Q91ZX7	Prolow-density lipoprotein receptor-related protein 1 OS=Mus musculus GN=Lrp1 PE=1 SV=1	FALSE	4	14	18	14	1	4545	504,411	5,36	NaN	NaN	360000	5700000	1000000	520000	0,15	41	14
FALSE	Master Protein	P01751	Ig heavy chain V region B1-8/186-2 OS=Mus musculus GN=Ighv1-72 PE=1 SV=1	FALSE	44	4	14	3	1	139	15,409	8,79	NaN	1600000	13000000	2300000	10000000	26000000	13,678	41	4
FALSE	Master Protein	P03987	Ig gamma-3 chain C region OS=Mus musculus PE=1 SV=2	FALSE	21,105527638191	7	16	7	1	398	43,901	7,14	NaN	NaN	230000	2000000	27000000	28000000	1,976	40	7
FALSE	Master Protein	P01803	Ig heavy chain V region AMPC1 OS=Mus musculus PE=1 SV=1	FALSE	29	3	16	1	1	113	12,683	7,99	NaN	NaN	NaN	3200000	NaN	NaN	5,813	38	3
FALSE	Master Protein	P01635	Ig kappa chain V-V region K2 (Fragment) OS=Mus musculus PE=1 SV=1	FALSE	27	3	13	3	1	115	12,573	8,31	4500000	7400000	1700000	54000000	37000000	53000000	1,683	38	3
FALSE	Master Protein	Q9ESB3	Histidine-rich glycoprotein OS=Mus musculus GN=Hrg PE=1 SV=2	FALSE	15,047619047619	7	14	7	1	525	59,126	7,66	NaN	NaN	1100000	11000000	5400000	NaN	1,089	37	7
FALSE	Master Protein	Q01853	Transitional endoplasmic reticulum ATPase OS=Mus musculus GN=Vcp PE=1 SV=4	FALSE	22	12	13	12	1	806	89,266	5,26	NaN	NaN	480000	9300000	2900000	NaN	0,945	37	12
FALSE	Master Protein	P10852	4F2 cell-surface antigen heavy chain OS=Mus musculus GN=Slc3a2 PE=1 SV=1	FALSE	15	7	13	7	1	526	58,3	5,91	NaN	NaN	1900000	3200000	NaN	3700000	0,887	37	7
FALSE	Master Protein	P33622	Apolipoprotein C-III OS=Mus musculus GN=Apoc3 PE=1 SV=2	FALSE	19	1	9	1	1	99	10,975	4,75	20000000	21000000	11000000	1600000	1800000	18000000	1,512	36	1
FALSE	Master Protein	Q8K1B8	Fermitin family homolog 3 OS=Mus musculus GN=Fermt3 PE=1 SV=1	FALSE	11	6	14	6	1	665	75,587	7,05	1900000	1400000	1500000	NaN	1300000	2400000	0,546	36	6
FALSE	Master Protein	Q62469	Integrin alpha-2 OS=Mus musculus GN=Itga2 PE=1 SV=2	FALSE	8	7	11	7	1	1178	128,874	5,21	860000	3000000	1500000	250000	NaN	NaN	0,38	35,559314250946	7
FALSE	Master Protein	Q07456	Protein AMBP OS=Mus musculus GN=Ambp PE=1 SV=2	FALSE	25	6	12	6	1	349	39,004	6,32	2900000	2800000	3000000	1100000	NaN	1200000	1,336	35	6
FALSE	Master Protein	Q9QUP5	Hyaluronan and proteoglycan link protein 1 OS=Mus musculus GN=Hapln1 PE=1 SV=1	FALSE	24,438202247191	7	11	7	1	356	40,452	7,8	NaN	2700000	3000000	NaN	NaN	NaN	1,154	35	7
FALSE	Master Protein	P04202	Transforming growth factor beta-1 OS=Mus musculus GN=Tgfb1 PE=1 SV=1	FALSE	14	5	11	5	1	390	44,282	8,62	NaN	1500000	2000000	2400000	2900000	NaN	0,931	35	5
FALSE	Master Protein	P18524	Ig heavy chain V region RF OS=Mus musculus PE=1 SV=1	FALSE	18	2	12	1	1	117	12,858	9,29	NaN	NaN	5500000	24000000	NaN	NaN	1,683	34	2
FALSE	Master Protein	P01783	Ig heavy chain V region MOPC 21 (Fragment) OS=Mus musculus PE=1 SV=1	FALSE	16	2	14	1	1	136	15,061	8,62	NaN	NaN	2500000	NaN	NaN	NaN	2,728	34	2
FALSE	Master Protein	P01633	Ig kappa chain V19-17 OS=Mus musculus GN=Igk-V19-17 PE=1 SV=1	FALSE	30	4	15	3	1	149	16,423	6,92	12000000	25000000	4900000	200000000	130000000	65000000	4,179	33	4
FALSE	Master Protein	Q60675	Laminin subunit alpha-2 OS=Mus musculus GN=Lama2 PE=1 SV=2	FALSE	3	9	13	9	1	3118	343,593	6,09	NaN	NaN	560000	2000000	1100000	1800000	0,129	32	9
FALSE	Master Protein	P01899	H-2 class I histocompatibility antigen, D-B alpha chain OS=Mus musculus GN=H2-D1 PE=1 SV=2	FALSE	21	6	13	3	1	362	40,81	6,73	NaN	NaN	1900000	NaN	NaN	NaN	1,081	32	6
FALSE	Master Protein	Q3UV17	Keratin, type II cytoskeletal 2 oral OS=Mus musculus GN=Krt76 PE=1 SV=1	FALSE	3	3	14	1	1	594	62,806	8,43	33000000	120000000	4300000	43000000	88000000	16000000	0,218	32	3
FALSE	Master Protein	P10493	Nidogen-1 OS=Mus musculus GN=Nid1 PE=1 SV=2	FALSE	5	6	12	6	1	1245	136,45	5,44	NaN	3500000	470000	1900000	740000	2000000	0,28	29	6
FALSE	Master Protein	A2AJ76	Hemicentin-2 OS=Mus musculus GN=Hmcn2 PE=1 SV=1	FALSE	3,2156862745098	9	12	9	1	5100	546,855	5,71	NaN	NaN	NaN	1600000	NaN	1900000	0,092	29	9
FALSE	Master Protein	P15105	Glutamine synthetase OS=Mus musculus GN=Glul PE=1 SV=6	FALSE	16	4	9	4	1	373	42,092	7,08	NaN	1600000	2900000	2000000	2300000	NaN	0,719	29	4
FALSE	Master Protein	Q61147	Ceruloplasmin OS=Mus musculus GN=Cp PE=1 SV=2	FALSE	13	9	13	9	1	1061	121,074	5,85	NaN	NaN	240000	3600000	7100000	NaN	0,544	28	9
FALSE	Master Protein	P62880	Guanine nucleotide-binding protein G(I)/G(S)/G(T) subunit beta-2 OS=Mus musculus GN=Gnb2 PE=1 SV=3	FALSE	15	4	10	2	1	340	37,307	6	NaN	NaN	2100000	NaN	NaN	NaN	1,054	28	4
FALSE	Master Protein	P10404	MLV-related proviral Env polyprotein OS=Mus musculus PE=1 SV=3	FALSE	12	6	10	6	1	641	69,569	7,96	NaN	NaN	630000	NaN	9900000	91000000	0,711	28,128276348114	6
FALSE	Master Protein	P01630	Ig kappa chain V-II region 7S34.1 OS=Mus musculus PE=1 SV=1	FALSE	21	3	11	3	1	113	12,488	8,65	1900000	NaN	2100000	6900000	6200000	25000000	5,813	27	3
FALSE	Master Protein	Q02013	Aquaporin-1 OS=Mus musculus GN=Aqp1 PE=1 SV=3	FALSE	13	3	10	3	1	269	28,775	7,43	NaN	NaN	3700000	1600000	NaN	11000000	1,512	27	3
FALSE	Master Protein	P19137	Laminin subunit alpha-1 OS=Mus musculus GN=Lama1 PE=1 SV=1	FALSE	3	9	10	9	1	3084	337,954	6,7	NaN	2600000	330000	NaN	NaN	850000	0,15	27	9
FALSE	Master Protein	P16858	Glyceraldehyde-3-phosphate dehydrogenase OS=Mus musculus GN=Gapdh PE=1 SV=2	FALSE	26	6	9	6	1	333	35,787	8,25	NaN	1000000	2700000	NaN	2000000	1900000	1,254	27	6
FALSE	Master Protein	Q01102	P-selectin OS=Mus musculus GN=Selp PE=1 SV=1	FALSE	16	8	10	8	1	768	83,043	5,99	NaN	640000	2400000	NaN	NaN	NaN	1,089	26	8
FALSE	Master Protein	P18572	Basigin OS=Mus musculus GN=Bsg PE=1 SV=2	FALSE	14	4	10	4	1	389	42,418	5,85	NaN	860000	2600000	5400000	1200000	3600000	0,551	26	4
FALSE	Master Protein	Q62059	Versican core protein OS=Mus musculus GN=Vcan PE=1 SV=2	FALSE	2	6	11	6	1	3357	366,56	4,64	NaN	2000000	2600000	2900000	2400000	2600000	0,145	26,919156908989	6
FALSE	Master Protein	P21981	Protein-glutamine gamma-glutamyltransferase 2 OS=Mus musculus GN=Tgm2 PE=1 SV=4	FALSE	12,536443148688	6	10	6	1	686	77,012	5,1	1800000	1700000	580000	NaN	1800000	NaN	0,453	26	6
FALSE	Master Protein	P01746	Ig heavy chain V region 93G7 OS=Mus musculus PE=2 SV=1	FALSE	10	1	9	1	1	140	15,504	8,4	NaN	10000000	14000000	77000000	55000000	41000000	0,931	26	1
FALSE	Master Protein	P01642	Ig kappa chain V-V region L7 (Fragment) OS=Mus musculus GN=Gm10881 PE=1 SV=1	FALSE	10	1	9	1	1	115	12,607	5,94	6200000	5800000	3000000	69000000	NaN	40000000	1,512	24	1
FALSE	Master Protein	P08752	Guanine nucleotide-binding protein G(i) subunit alpha-2 OS=Mus musculus GN=Gnai2 PE=1 SV=5	FALSE	25	7	10	7	1	355	40,463	5,45	NaN	NaN	2900000	2000000	2000000	NaN	1,448	24	7
FALSE	Master Protein	Q8CG19	Latent-transforming growth factor beta-binding protein 1 OS=Mus musculus GN=Ltbp1 PE=1 SV=2	FALSE	5	6	10	6	1	1712	186,593	6,02	NaN	730000	570000	1500000	2800000	NaN	0,212	24	6
FALSE	Master Protein	Q9JL99	C-type lectin domain family 1 member B OS=Mus musculus GN=Clec1b PE=1 SV=1	FALSE	12	2	6	2	1	229	26,222	8,72	NaN	5300000	2900000	NaN	1400000	NaN	0,638	24	2
FALSE	Master Protein	Q08879	Fibulin-1 OS=Mus musculus GN=Fbln1 PE=1 SV=2	FALSE	21	7	8	7	1	705	77,981	5,16	NaN	NaN	NaN	6300000	NaN	2900000	0,585	23	7
FALSE	Master Protein	P01819	Ig heavy chain V region MOPC 141 OS=Mus musculus PE=4 SV=1	FALSE	7	1	8	1	1	144	15,749	8,43	500000	2900000	1500000	12000000	15000000	19000000	1,154	23	1
FALSE	Master Protein	Q62009	Periostin OS=Mus musculus GN=Postn PE=1 SV=2	FALSE	8	6	8	6	1	838	93,085	7,53	810000	1500000	390000	2600000	NaN	NaN	0,401	22	6
FALSE	Master Protein	P24547	Inosine-5'-monophosphate dehydrogenase 2 OS=Mus musculus GN=Impdh2 PE=1 SV=2	FALSE	19	8	8	8	1	514	55,78	7,28	NaN	NaN	4100000	NaN	NaN	NaN	1,228	22	8
FALSE	Master Protein	P34928	Apolipoprotein C-I OS=Mus musculus GN=Apoc1 PE=1 SV=1	FALSE	22	3	8	3	1	88	9,69	9,09	NaN	NaN	4300000	22000000	NaN	NaN	4,623	22,343900680542	3
FALSE	Master Protein	P01727	Ig lambda-1 chain V region S43 OS=Mus musculus PE=1 SV=1	FALSE	32	2	9	2	1	129	13,521	5,78	22000000	39000000	15000000	NaN	25000000	89000000	1,512	22	2
FALSE	Master Protein	Q8BPB5	EGF-containing fibulin-like extracellular matrix protein 1 OS=Mus musculus GN=Efemp1 PE=1 SV=1	FALSE	26,369168356998	7	12	7	1	493	54,916	5,14	NaN	NaN	NaN	5300000	1200000	2500000	1,089	21	7
FALSE	Master Protein	P21614	Vitamin D-binding protein OS=Mus musculus GN=Gc PE=1 SV=2	FALSE	14	5	8	5	1	476	53,565	5,5	1200000	NaN	1600000	1000000	1500000	NaN	0,585	20	5
FALSE	Master Protein	P04940	Ig kappa chain V-VI region NQ2-17.4.1 OS=Mus musculus PE=2 SV=1	FALSE	14,018691588785	2	9	1	1	107	11,554	9,36	NaN	2500000	NaN	NaN	NaN	22000000	1,512	20,030791759491	2
FALSE	Master Protein	P04945	Ig kappa chain V-VI region NQ2-6.1 OS=Mus musculus PE=2 SV=1	FALSE	14	1	6	1	1	108	11,706	8,84	NaN	NaN	600000	39000000	270000000	320000000	1,512	18	1
FALSE	Master Protein	P01646	Ig kappa chain V-V region HP 123E6 OS=Mus musculus PE=1 SV=1	FALSE	43	3	8	2	1	108	11,982	7,97	NaN	10000000	NaN	8000000	1000000	1400000	5,813	18	3
FALSE	Master Protein	P01680	Ig kappa chain V-IV region S107B OS=Mus musculus PE=4 SV=1	FALSE	8	1	7	1	1	129	13,824	8,47	4100000	6100000	3400000	NaN	19000000	33000000	0,468	17	1
FALSE	Master Protein	P97449	Aminopeptidase N OS=Mus musculus GN=Anpep PE=1 SV=4	FALSE	8	7	7	7	1	966	109,582	5,9	NaN	NaN	800000	NaN	NaN	NaN	0,399	17	7
FALSE	Master Protein	P62874	Guanine nucleotide-binding protein G(I)/G(S)/G(T) subunit beta-1 OS=Mus musculus GN=Gnb1 PE=1 SV=3	FALSE	10	3	7	1	1	340	37,353	6	NaN	NaN	220000	NaN	NaN	NaN	0,585	17	3
FALSE	Master Protein	P10853	Histone H2B type 1-F/J/L OS=Mus musculus GN=Hist1h2bf PE=1 SV=2	FALSE	31	4	7	4	1	126	13,928	10,32	NaN	NaN	3000000	3000000	2400000	2300000	4,179	17	4
FALSE	Master Protein	P17182	Alpha-enolase OS=Mus musculus GN=Eno1 PE=1 SV=3	FALSE	13	3	4	3	1	434	47,111	6,8	NaN	NaN	1300000	NaN	NaN	NaN	0,52	17	3
FALSE	Master Protein	Q9CQF9	Prenylcysteine oxidase OS=Mus musculus GN=Pcyox1 PE=1 SV=1	FALSE	11	4	6	4	1	505	56,459	6,92	NaN	NaN	940000	5500000	1900000	NaN	0,557	17	4
FALSE	Master Protein	Q64455	Receptor-type tyrosine-protein phosphatase eta OS=Mus musculus GN=Ptprj PE=1 SV=2	FALSE	4	6	7	6	1	1238	136,683	5,57	NaN	NaN	1000000	NaN	NaN	NaN	0,298	17	6
FALSE	Master Protein	P11679	Keratin, type II cytoskeletal 8 OS=Mus musculus GN=Krt8 PE=1 SV=4	FALSE	4	3	7	1	1	490	54,531	5,82	NaN	NaN	NaN	NaN	NaN	NaN	0,334	16	3
FALSE	Master Protein	P01626	Ig kappa chain V-II region MOPC 167 OS=Mus musculus PE=1 SV=1	FALSE	21	1	5	1	1	112	12,341	6,62	NaN	3900000	5500000	NaN	NaN	5800000	0,468	16	1
FALSE	Master Protein	P07309	Transthyretin OS=Mus musculus GN=Ttr PE=1 SV=1	FALSE	25	3	6	3	1	147	15,766	6,16	NaN	NaN	1400000	7800000	2600000	1900000	1,683	16	3
FALSE	Master Protein	P82198	Transforming growth factor-beta-induced protein ig-h3 OS=Mus musculus GN=Tgfbi PE=1 SV=1	FALSE	12	7	7	7	1	683	74,55	7,06	NaN	NaN	910000	3100000	NaN	380000	0,63	16	7
FALSE	Master Protein	Q9R0G6	Cartilage oligomeric matrix protein OS=Mus musculus GN=Comp PE=1 SV=2	FALSE	4,7682119205298	2	6	1	1	755	82,289	4,64	NaN	NaN	NaN	290000	760000	NaN	0,145	16	2
FALSE	Master Protein	P01901	H-2 class I histocompatibility antigen, K-B alpha chain OS=Mus musculus GN=H2-K1 PE=1 SV=1	FALSE	14	4	6	2	1	369	41,276	6,39	NaN	NaN	770000	NaN	NaN	NaN	0,551	16	4
FALSE	Master Protein	P06800	Receptor-type tyrosine-protein phosphatase C OS=Mus musculus GN=Ptprc PE=1 SV=3	FALSE	5,8869093725794	6	6	6	1	1291	144,514	5,94	NaN	NaN	890000	NaN	NaN	NaN	0,259	16,13412129879	6
FALSE	Master Protein	P01632	Ig kappa chain V-I region S107A OS=Mus musculus GN=Igkv7-33 PE=2 SV=1	FALSE	35	3	6	2	1	114	12,709	8,98	NaN	NaN	760000	NaN	NaN	NaN	1,683	16	3
FALSE	Master Protein	P01634	Ig kappa chain V-V region MOPC 21 OS=Mus musculus PE=1 SV=1	FALSE	18	3	7	1	1	136	14,892	6,76	NaN	NaN	NaN	2900000	2400000	NaN	2,728	16	3
FALSE	Master Protein	P48759	Pentraxin-related protein PTX3 OS=Mus musculus GN=Ptx3 PE=1 SV=2	FALSE	13	5	7	5	1	381	41,785	5,38	NaN	NaN	NaN	5000000	2400000	2000000	0,688	16	5
FALSE	Master Protein	Q8K426	Resistin-like gamma OS=Mus musculus GN=Retnlg PE=1 SV=1	FALSE	38	3	7	3	1	117	12,526	7,39	NaN	NaN	NaN	40000000	2200000	NaN	5,31	15	3
FALSE	Master Protein	P01674	Ig kappa chain V-III region PC 2154 OS=Mus musculus PE=1 SV=1	FALSE	11	1	5	1	1	108	11,692	6,27	1200000	2300000	610000	53000000	4200000	NaN	0,778	15	1
FALSE	Master Protein	P48036	Annexin A5 OS=Mus musculus GN=Anxa5 PE=1 SV=1	FALSE	16	4	5	4	1	319	35,73	4,96	NaN	NaN	1500000	NaN	2800000	NaN	0,492	14	4
FALSE	Master Protein	Q9DBB9	Carboxypeptidase N subunit 2 OS=Mus musculus GN=Cpn2 PE=1 SV=2	FALSE	15	6	6	6	1	547	60,441	5,88	NaN	1000000	770000	4200000	3900000	NaN	0,668	14	6
FALSE	Master Protein	Q8VDN2	Sodium/potassium-transporting ATPase subunit alpha-1 OS=Mus musculus GN=Atp1a1 PE=1 SV=1	FALSE	6	5	6	5	1	1023	112,91	5,45	NaN	NaN	220000	270000	NaN	2800000	0,271	14	5
FALSE	Master Protein	P04919	Band 3 anion transport protein OS=Mus musculus GN=Slc4a1 PE=1 SV=1	FALSE	8,5037674919268	5	5	5	1	929	103,07	5,45	NaN	NaN	720000	NaN	1300000	NaN	0,354	14,411723613739	5
FALSE	Master Protein	Q05793	Basement membrane-specific heparan sulfate proteoglycan core protein OS=Mus musculus GN=Hspg2 PE=1 SV=1	FALSE	1	5	5	5	1	3707	398,039	6,32	NaN	530000	NaN	NaN	NaN	NaN	0,073	14	5
FALSE	Master Protein	Q9QUM4	Signaling lymphocytic activation molecule OS=Mus musculus GN=Slamf1 PE=1 SV=1	FALSE	16	5	6	5	1	343	38,07	7,02	NaN	NaN	2100000	NaN	NaN	NaN	1,154	13	5
FALSE	Master Protein	Q99JI6	Ras-related protein Rap-1b OS=Mus musculus GN=Rap1b PE=1 SV=2	FALSE	27	4	5	4	1	184	20,812	5,78	NaN	900000	1700000	2100000	NaN	NaN	1,512	13	4
FALSE	Master Protein	Q9JJN5	Carboxypeptidase N catalytic chain OS=Mus musculus GN=Cpn1 PE=1 SV=1	FALSE	10	3	5	3	1	457	51,813	8,28	NaN	NaN	NaN	3900000	4300000	NaN	0,52	13	3
FALSE	Master Protein	Q60605	Myosin light polypeptide 6 OS=Mus musculus GN=Myl6 PE=1 SV=3	FALSE	39	5	5	5	1	151	16,919	4,65	NaN	NaN	1100000	NaN	NaN	NaN	2,162	13	5
FALSE	Master Protein	P17742	Peptidyl-prolyl cis-trans isomerase A OS=Mus musculus GN=Ppia PE=1 SV=2	FALSE	28	3	4	3	1	164	17,96	7,9	NaN	NaN	2100000	NaN	NaN	NaN	1,512	13	3
FALSE	Master Protein	P26645	Myristoylated alanine-rich C-kinase substrate OS=Mus musculus GN=Marcks PE=1 SV=2	FALSE	22	3	4	3	1	309	29,644	4,34	NaN	NaN	380000	NaN	NaN	NaN	0,701	13	3
FALSE	Master Protein	P68368	Tubulin alpha-4A chain OS=Mus musculus GN=Tuba4a PE=1 SV=1	FALSE	13	4	5	1	1	448	49,892	5,06	NaN	NaN	NaN	1500000	NaN	NaN	0,65	12	4
FALSE	Master Protein	Q61171	Peroxiredoxin-2 OS=Mus musculus GN=Prdx2 PE=1 SV=3	FALSE	17	3	5	3	1	198	21,765	5,41	NaN	NaN	1200000	NaN	1400000	2700000	0,874	12	3
FALSE	Master Protein	P01636	Ig kappa chain V-V region MOPC 149 OS=Mus musculus PE=1 SV=1	FALSE	12,037037037037	1	4	1	1	108	12,023	7,28	NaN	9200000	NaN	80000000	24000000	18000000	0,468	12	1
FALSE	Master Protein	Q08857	Platelet glycoprotein 4 OS=Mus musculus GN=Cd36 PE=1 SV=2	FALSE	7	3	5	3	1	472	52,664	8,35	NaN	NaN	1300000	2500000	NaN	3400000	0,468	12	3
FALSE	Master Protein	P11438	Lysosome-associated membrane glycoprotein 1 OS=Mus musculus GN=Lamp1 PE=1 SV=2	FALSE	5	2	5	2	1	406	43,837	8,4	NaN	440000	3100000	NaN	NaN	NaN	0,413	11	2
FALSE	Master Protein	D7PDD4	Megakaryocyte and platelet inhibitory receptor G6b OS=Mus musculus GN=Mpig6b PE=1 SV=1	FALSE	17	2	4	2	1	242	25,994	9,57	NaN	2200000	2700000	NaN	NaN	NaN	0,389	11	2
FALSE	Master Protein	P01629	Ig kappa chain V-II region 2S1.3 OS=Mus musculus PE=1 SV=1	FALSE	34	2	3	2	1	112	12,213	7,94	NaN	NaN	NaN	28000000	NaN	17000000	2,162	11	2
FALSE	Master Protein	Q8R411	Myc target protein 1 OS=Mus musculus GN=Myct1 PE=1 SV=1	FALSE	14	2	4	2	1	188	21,066	11	NaN	1700000	2100000	NaN	NaN	NaN	0,931	11	2
FALSE	Master Protein	P15702	Leukosialin OS=Mus musculus GN=Spn PE=1 SV=1	FALSE	6	2	4	2	1	395	40,014	4,96	NaN	NaN	1000000	NaN	NaN	1300000	0,359	10	2
FALSE	Master Protein	Q07235	Glia-derived nexin OS=Mus musculus GN=Serpine2 PE=1 SV=2	FALSE	8	3	5	3	1	397	44,179	9,85	NaN	NaN	530000	7100000	1600000	NaN	0,389	10	3
FALSE	Master Protein	O35598	Disintegrin and metalloproteinase domain-containing protein 10 OS=Mus musculus GN=Adam10 PE=1 SV=2	FALSE	5	3	5	3	1	749	83,914	7,94	NaN	NaN	410000	2200000	1500000	NaN	0,184	10	3
FALSE	Master Protein	P28654	Decorin OS=Mus musculus GN=Dcn PE=1 SV=1	FALSE	10	3	4	3	1	354	39,784	8,68	NaN	2000000	420000	NaN	NaN	NaN	0,438	10	3
FALSE	Master Protein	Q8QZY6	Tetraspanin-14 OS=Mus musculus GN=Tspan14 PE=1 SV=1	FALSE	13	3	4	3	1	270	30,654	6,51	NaN	NaN	1100000	NaN	2200000	NaN	0,585	10	3
FALSE	Master Protein	P14206	40S ribosomal protein SA OS=Mus musculus GN=Rpsa PE=1 SV=4	FALSE	16	2	2	2	1	295	32,817	4,87	NaN	NaN	2300000	NaN	NaN	NaN	0,425	10,340672492981	2
FALSE	Master Protein	P61027	Ras-related protein Rab-10 OS=Mus musculus GN=Rab10 PE=1 SV=1	FALSE	17	3	4	3	1	200	22,527	8,38	NaN	NaN	1600000	NaN	NaN	NaN	0,701	10	3
FALSE	Master Protein	Q9Z1R3	Apolipoprotein M OS=Mus musculus GN=Apom PE=1 SV=1	FALSE	11	2	4	2	1	190	21,259	6,52	NaN	NaN	600000	NaN	6000000	11000000	0,778	10	2
FALSE	Master Protein	P19467	Mucin-13 OS=Mus musculus GN=Muc13 PE=2 SV=1	FALSE	8	4	4	4	1	573	58,665	6,52	NaN	NaN	690000	NaN	NaN	NaN	0,719	10	4
FALSE	Master Protein	O88947	Coagulation factor X OS=Mus musculus GN=F10 PE=1 SV=1	FALSE	3	1	4	1	1	481	53,983	5,66	NaN	NaN	710000	120000	2100000	NaN	0,101	10	1
FALSE	Master Protein	P01627	Ig kappa chain V-II region VKappa167 OS=Mus musculus GN=Gm5153 PE=4 SV=1	FALSE	13	1	3	1	1	120	13,272	5,4	NaN	NaN	3600000	2400000	170000	NaN	0,585	9	1
FALSE	Master Protein	C0HKE6	Histone H2A type 1-I OS=Mus musculus GN=Hist1h2ai PE=1 SV=1	FALSE	14	1	2	1	1	130	14,127	11,05	NaN	NaN	14000000	NaN	NaN	NaN	1,512	9	1
FALSE	Master Protein	P62806	Histone H4 OS=Mus musculus GN=Hist1h4a PE=1 SV=2	FALSE	21	2	4	2	1	103	11,36	11,36	NaN	NaN	630000	NaN	5100000	4000000	1,154	9	2
FALSE	Master Protein	Q08481	Platelet endothelial cell adhesion molecule OS=Mus musculus GN=Pecam1 PE=1 SV=1	FALSE	7	3	3	3	1	727	81,211	6,71	NaN	NaN	870000	NaN	NaN	NaN	0,205	9	3
FALSE	Master Protein	P51437	Cathelicidin antimicrobial peptide OS=Mus musculus GN=Camp PE=1 SV=2	FALSE	19	2	5	2	1	172	19,441	8,68	NaN	NaN	NaN	2100000	3900000	1900000	2,162	9	2
FALSE	Master Protein	A2AQ07	Tubulin beta-1 chain OS=Mus musculus GN=Tubb1 PE=1 SV=1	FALSE	5	2	3	2	1	451	50,409	5,07	NaN	2500000	1200000	NaN	NaN	NaN	0,222	9	2
FALSE	Master Protein	Q61937	Nucleophosmin OS=Mus musculus GN=Npm1 PE=1 SV=1	FALSE	13	2	2	2	1	292	32,54	4,77	NaN	NaN	3000000	NaN	NaN	NaN	0,389	8	2
FALSE	Master Protein	Q9Z127	Large neutral amino acids transporter small subunit 1 OS=Mus musculus GN=Slc7a5 PE=1 SV=2	FALSE	5,859375	2	3	2	1	512	55,836	7,9	NaN	NaN	NaN	750000	NaN	2400000	0,259	8	2
FALSE	Master Protein	P39876	Metalloproteinase inhibitor 3 OS=Mus musculus GN=Timp3 PE=1 SV=1	FALSE	15	2	3	2	1	211	24,166	8,76	NaN	NaN	NaN	5700000	NaN	900000	0,778	8	2
FALSE	Master Protein	P61979	Heterogeneous nuclear ribonucleoprotein K OS=Mus musculus GN=Hnrnpk PE=1 SV=1	FALSE	16	3	3	3	1	463	50,944	5,54	NaN	NaN	2400000	NaN	NaN	NaN	0,304	8	3
FALSE	Master Protein	P01662	Ig kappa chain V-III region ABPC 22/PC 9245 OS=Mus musculus PE=1 SV=1	FALSE	54	2	3	1	1	111	12,034	5,06	NaN	NaN	NaN	NaN	3600000	NaN	1,512	7	2
FALSE	Master Protein	O88792	Junctional adhesion molecule A OS=Mus musculus GN=F11r PE=1 SV=2	FALSE	10	3	3	3	1	300	32,403	6,77	NaN	2000000	970000	NaN	NaN	NaN	0,701	7,6182382106781	3
FALSE	Master Protein	P46638	Ras-related protein Rab-11B OS=Mus musculus GN=Rab11b PE=1 SV=3	FALSE	9	2	3	2	1	218	24,474	5,94	NaN	NaN	1000000	NaN	NaN	2600000	0,359	7	2
FALSE	Master Protein	Q9Z2W0	Aspartyl aminopeptidase OS=Mus musculus GN=Dnpep PE=1 SV=2	FALSE	10	3	3	3	1	473	52,174	7,25	NaN	NaN	NaN	2300000	NaN	NaN	0,35	7	3
FALSE	Master Protein	P01725	Ig lambda-1 chain V region S178 OS=Mus musculus PE=1 SV=1	FALSE	20	1	2	1	1	110	11,647	8	NaN	NaN	1900000	4300000	NaN	NaN	1,154	7	1
FALSE	Master Protein	B2RQC6	CAD protein OS=Mus musculus GN=Cad PE=1 SV=1	FALSE	2,1123595505618	3	3	3	1	2225	243,084	6,43	NaN	NaN	300000	NaN	NaN	NaN	0,066	7	3
FALSE	Master Protein	P30412	Peptidyl-prolyl cis-trans isomerase C OS=Mus musculus GN=Ppic PE=1 SV=1	FALSE	11	2	3	2	1	212	22,78	7,5	NaN	NaN	850000	2300000	NaN	2800000	0,668	7	2
FALSE	Master Protein	P53657	Pyruvate kinase PKLR OS=Mus musculus GN=Pklr PE=1 SV=1	FALSE	8	3	3	3	1	574	62,27	7,09	NaN	NaN	NaN	4900000	NaN	NaN	0,233	7	3
FALSE	Master Protein	P11835	Integrin beta-2 OS=Mus musculus GN=Itgb2 PE=1 SV=2	FALSE	5	3	3	3	1	771	84,97	7,12	NaN	580000	380000	NaN	NaN	NaN	0,158	7	3
FALSE	Master Protein	P49312	Heterogeneous nuclear ribonucleoprotein A1 OS=Mus musculus GN=Hnrnpa1 PE=1 SV=2	FALSE	19,0625	2	2	2	1	320	34,175	9,23	NaN	NaN	1500000	NaN	NaN	NaN	0,274	7	2
FALSE	Master Protein	P40240	CD9 antigen OS=Mus musculus GN=Cd9 PE=1 SV=2	FALSE	11	1	2	1	1	226	25,241	7,23	NaN	NaN	NaN	6200000	NaN	NaN	0,585	7	1
FALSE	Master Protein	Q8R121	Protein Z-dependent protease inhibitor OS=Mus musculus GN=Serpina10 PE=1 SV=1	FALSE	2	1	3	1	1	448	51,764	5,67	NaN	NaN	NaN	980000	5300000	910000	0,101	6	1
FALSE	Master Protein	P63101	14-3-3 protein zeta/delta OS=Mus musculus GN=Ywhaz PE=1 SV=1	FALSE	17	3	3	3	1	245	27,754	4,79	NaN	NaN	160000	NaN	NaN	NaN	0,638	6	3
FALSE	Master Protein	P24063	Integrin alpha-L OS=Mus musculus GN=Itgal PE=1 SV=2	FALSE	2	3	3	3	1	1163	128,247	6,11	NaN	NaN	450000	NaN	NaN	NaN	0,129	6	3
FALSE	Master Protein	O89020	Afamin OS=Mus musculus GN=Afm PE=1 SV=2	FALSE	4	3	3	3	1	608	69,334	5,78	NaN	NaN	350000	680000	NaN	NaN	0,212	6	3
FALSE	Master Protein	P03976	Ig kappa chain V-II region 17S29.1 OS=Mus musculus PE=1 SV=1	FALSE	11	1	2	1	1	113	12,382	7,99	NaN	NaN	NaN	NaN	39000000	60000000	0,778	6	1
FALSE	Master Protein	P01741	Ig heavy chain V region OS=Mus musculus PE=1 SV=1	FALSE	11	1	2	1	1	114	12,547	5,06	NaN	NaN	NaN	19000000	NaN	NaN	0,468	6	1
FALSE	Master Protein	Q14C59	Transmembrane protease serine 11B-like protein OS=Mus musculus GN=Tmprss11b PE=2 SV=2	FALSE	1	1	3	1	1	416	46,684	8,19	1700000	1500000	500000	NaN	NaN	NaN	0,105	6	1
FALSE	Master Protein	P26262	Plasma kallikrein OS=Mus musculus GN=Klkb1 PE=1 SV=2	FALSE	3	2	3	2	1	638	71,336	8,02	NaN	NaN	220000	610000	290000	NaN	0,125	6	2
FALSE	Master Protein	Q8R143	Pituitary tumor-transforming gene 1 protein-interacting protein OS=Mus musculus GN=Pttg1ip PE=1 SV=1	FALSE	9	2	3	2	1	174	19,952	8,63	NaN	NaN	2000000	NaN	NaN	NaN	0,778	6	2
FALSE	Master Protein	Q3UZZ4	Olfactomedin-4 OS=Mus musculus GN=Olfm4 PE=2 SV=1	FALSE	5	2	3	2	1	505	57,263	6,38	NaN	NaN	NaN	NaN	2300000	2200000	0,233	5	2
FALSE	Master Protein	P28653	Biglycan OS=Mus musculus GN=Bgn PE=1 SV=1	FALSE	8	2	3	2	1	369	41,613	7,27	NaN	NaN	NaN	NaN	880000	1100000	0,311	5	2
FALSE	Master Protein	P32037	Solute carrier family 2, facilitated glucose transporter member 3 OS=Mus musculus GN=Slc2a3 PE=1 SV=1	FALSE	4	2	2	2	1	493	53,444	4,98	NaN	NaN	1100000	NaN	NaN	NaN	0,359	5	2
FALSE	Master Protein	P24270	Catalase OS=Mus musculus GN=Cat PE=1 SV=4	FALSE	6	2	2	2	1	527	59,758	7,88	NaN	NaN	330000	NaN	NaN	NaN	0,155	5	2
FALSE	Master Protein	P01831	Thy-1 membrane glycoprotein OS=Mus musculus GN=Thy1 PE=1 SV=1	FALSE	7	1	2	1	1	162	18,069	8,97	NaN	NaN	1800000	NaN	NaN	28000	0,334	5	1
FALSE	Master Protein	Q9QX15	Calcium-activated chloride channel regulator 3A-1 OS=Mus musculus GN=Clca3a1 PE=1 SV=1	FALSE	2	1	1	1	1	902	100,046	6,86	NaN	NaN	1700000	NaN	NaN	NaN	0,058	5	1
FALSE	Master Protein	P58252	Elongation factor 2 OS=Mus musculus GN=Eef2 PE=1 SV=2	FALSE	1	1	2	1	1	858	95,253	6,83	NaN	NaN	1600000	NaN	NaN	NaN	0,103	5	1
FALSE	Master Protein	O54819	Tissue factor pathway inhibitor OS=Mus musculus GN=Tfpi PE=2 SV=1	FALSE	10	2	2	2	1	306	34,964	8,4	NaN	NaN	760000	NaN	NaN	2400000	0,389	5	2
FALSE	Master Protein	P03953	Complement factor D OS=Mus musculus GN=Cfd PE=1 SV=1	FALSE	10,03861003861	1	1	1	1	259	28,039	6,67	NaN	NaN	1500000	NaN	NaN	NaN	0,292	5	1
FALSE	Master Protein	Q8C196	Carbamoyl-phosphate synthase [ammonia], mitochondrial OS=Mus musculus GN=Cps1 PE=1 SV=2	FALSE	2,2	1	1	1	1	1500	164,514	6,92	NaN	NaN	3000000	NaN	NaN	NaN	0,03	5	1
FALSE	Master Protein	P01748	Ig heavy chain V region 23 OS=Mus musculus PE=4 SV=1	FALSE	39	3	3	2	1	117	12,764	8,88	NaN	NaN	NaN	3400000	NaN	27000000	2,981	5,0349680185318	3
FALSE	Master Protein	P06683	Complement component C9 OS=Mus musculus GN=C9 PE=1 SV=2	FALSE	4	2	2	2	1	548	61,962	5,78	NaN	NaN	390000	NaN	560000	NaN	0,16	4	2
FALSE	Master Protein	Q8K182	Complement component C8 alpha chain OS=Mus musculus GN=C8a PE=1 SV=1	FALSE	3	2	2	2	1	587	66,038	6,54	NaN	NaN	140000	NaN	1400000	NaN	0,136	4	2
FALSE	Master Protein	P11688	Integrin alpha-5 OS=Mus musculus GN=Itga5 PE=1 SV=3	FALSE	1	2	2	2	1	1053	114,971	5,95	NaN	NaN	570000	NaN	NaN	NaN	0,11	4,9143238067627	2
FALSE	Master Protein	P11499	Heat shock protein HSP 90-beta OS=Mus musculus GN=Hsp90ab1 PE=1 SV=3	FALSE	3	2	2	2	1	724	83,229	5,03	NaN	NaN	690000	NaN	NaN	NaN	0,129	4	2
FALSE	Master Protein	Q6P069	Sorcin OS=Mus musculus GN=Sri PE=1 SV=1	FALSE	11	2	2	2	1	198	21,613	5,59	NaN	NaN	880000	NaN	NaN	NaN	0,52	4	2
FALSE	Master Protein	Q8K1I3	Secreted phosphoprotein 24 OS=Mus musculus GN=Spp2 PE=1 SV=2	FALSE	5	1	2	1	1	203	23,121	8,37	NaN	NaN	NaN	3200000	1900000	NaN	0,233	4	1
FALSE	Master Protein	P35762	CD81 antigen OS=Mus musculus GN=Cd81 PE=1 SV=2	FALSE	8	1	2	1	1	236	25,797	5,83	NaN	NaN	NaN	2700000	NaN	390000	0,389	4	1
FALSE	Master Protein	P28843	Dipeptidyl peptidase 4 OS=Mus musculus GN=Dpp4 PE=1 SV=3	FALSE	2	2	2	2	1	760	87,381	6,42	NaN	NaN	540000	NaN	NaN	NaN	0,119	4	2
FALSE	Master Protein	Q61730	Interleukin-1 receptor accessory protein OS=Mus musculus GN=Il1rap PE=1 SV=1	FALSE	3	2	2	2	1	570	65,699	7,77	NaN	NaN	660000	NaN	330000	NaN	0,15	4	2
FALSE	Master Protein	P25911	Tyrosine-protein kinase Lyn OS=Mus musculus GN=Lyn PE=1 SV=4	FALSE	3,90625	2	2	2	1	512	58,775	7,15	NaN	NaN	300000	NaN	NaN	NaN	0,179	4	2
FALSE	Master Protein	P70290	55 kDa erythrocyte membrane protein OS=Mus musculus GN=Mpp1 PE=1 SV=1	FALSE	2	1	2	1	1	466	52,194	7,2	NaN	NaN	960000	NaN	750000	NaN	0,093	4	1
FALSE	Master Protein	P10126	Elongation factor 1-alpha 1 OS=Mus musculus GN=Eef1a1 PE=1 SV=3	FALSE	4	2	2	2	1	462	50,082	9,01	NaN	NaN	440000	NaN	NaN	NaN	0,245	4,4856104850769	2
FALSE	Master Protein	P61205	ADP-ribosylation factor 3 OS=Mus musculus GN=Arf3 PE=2 SV=2	FALSE	11	1	1	1	1	181	20,588	7,43	NaN	NaN	860000	NaN	NaN	NaN	0,259	4	1
FALSE	Master Protein	Q8CI59	Metalloreductase STEAP3 OS=Mus musculus GN=Steap3 PE=1 SV=1	FALSE	2	1	2	1	1	488	54,714	9,22	NaN	NaN	NaN	NaN	NaN	4800000	0,093	4	1
FALSE	Master Protein	P49182	Heparin cofactor 2 OS=Mus musculus GN=Serpind1 PE=1 SV=1	FALSE	4	2	2	2	1	478	54,462	7,34	NaN	NaN	470000	NaN	NaN	NaN	0,202	4	2
FALSE	Master Protein	P63242	Eukaryotic translation initiation factor 5A-1 OS=Mus musculus GN=Eif5a PE=1 SV=2	FALSE	15	1	1	1	1	154	16,821	5,24	NaN	NaN	1500000	NaN	NaN	NaN	0,334	4	1
FALSE	Master Protein	P39054	Dynamin-2 OS=Mus musculus GN=Dnm2 PE=1 SV=2	FALSE	1	1	1	1	1	870	98,084	7,43	3500000	NaN	NaN	NaN	NaN	NaN	0,05	4	1
FALSE	Master Protein	P68372	Tubulin beta-4B chain OS=Mus musculus GN=Tubb4b PE=1 SV=1	FALSE	5	1	1	1	1	445	49,799	4,89	NaN	NaN	4400000	NaN	NaN	NaN	0,116	4	1
FALSE	Master Protein	P31428	Dipeptidase 1 OS=Mus musculus GN=Dpep1 PE=1 SV=2	FALSE	4,8780487804878	2	2	2	1	410	45,693	6,37	NaN	NaN	1100000	NaN	NaN	NaN	0,212	4	2
FALSE	Master Protein	Q8BJU2	Tetraspanin-9 OS=Mus musculus GN=Tspan9 PE=1 SV=1	FALSE	6	1	1	1	1	239	26,719	7,42	NaN	NaN	1600000	NaN	NaN	NaN	0,292	3	1
FALSE	Master Protein	Q09143	High affinity cationic amino acid transporter 1 OS=Mus musculus GN=Slc7a1 PE=1 SV=1	FALSE	4	1	1	1	1	622	67,048	7,06	NaN	NaN	NaN	NaN	NaN	3400000	0,096	3	1
FALSE	Master Protein	P02301	Histone H3.3C OS=Mus musculus GN=H3f3c PE=3 SV=3	FALSE	5	1	2	1	1	136	15,305	11,14	NaN	NaN	310000	NaN	NaN	NaN	0,585	3	1
FALSE	Master Protein	O88569	Heterogeneous nuclear ribonucleoproteins A2/B1 OS=Mus musculus GN=Hnrnpa2b1 PE=1 SV=2	FALSE	4	1	1	1	1	353	37,38	8,95	NaN	NaN	1400000	NaN	NaN	NaN	0,129	3	1
FALSE	Master Protein	Q02788	Collagen alpha-2(VI) chain OS=Mus musculus GN=Col6a2 PE=1 SV=3	FALSE	1	1	1	1	1	1034	110,266	6,42	NaN	1000000	NaN	NaN	NaN	NaN	0,047	3	1
FALSE	Master Protein	P17751	Triosephosphate isomerase OS=Mus musculus GN=Tpi1 PE=1 SV=4	FALSE	9	1	1	1	1	299	32,171	5,74	NaN	NaN	4400000	NaN	NaN	NaN	0,129	3	1
FALSE	Master Protein	P46412	Glutathione peroxidase 3 OS=Mus musculus GN=Gpx3 PE=1 SV=2	FALSE	9	2	2	2	1	226	25,409	8,22	NaN	NaN	NaN	2800000	NaN	NaN	0,468	3	2
FALSE	Master Protein	P16301	Phosphatidylcholine-sterol acyltransferase OS=Mus musculus GN=Lcat PE=1 SV=2	FALSE	3	1	1	1	1	438	49,715	6,43	NaN	NaN	690000	NaN	NaN	NaN	0,11	3	1
FALSE	Master Protein	O35737	Heterogeneous nuclear ribonucleoprotein H OS=Mus musculus GN=Hnrnph1 PE=1 SV=3	FALSE	3	1	1	1	1	449	49,168	6,3	NaN	NaN	590000	NaN	NaN	NaN	0,129	3	1
FALSE	Master Protein	P15379	CD44 antigen OS=Mus musculus GN=Cd44 PE=1 SV=3	FALSE	1	1	1	1	1	778	85,565	4,96	NaN	540000	NaN	NaN	NaN	NaN	0,096	3	1
FALSE	Master Protein	P51885	Lumican OS=Mus musculus GN=Lum PE=1 SV=2	FALSE	3	1	1	1	1	338	38,241	6,43	NaN	NaN	980000	NaN	NaN	NaN	0,155	3	1
FALSE	Master Protein	O88186	Platelet glycoprotein IX OS=Mus musculus GN=Gp9 PE=1 SV=1	FALSE	10	1	1	1	1	177	19,651	5,96	NaN	NaN	NaN	NaN	1200000	NaN	0,389	3	1
FALSE	Master Protein	P09470	Angiotensin-converting enzyme OS=Mus musculus GN=Ace PE=1 SV=3	FALSE	0,914634146341463	1	1	1	1	1312	150,822	6,55	NaN	NaN	1400000	NaN	NaN	NaN	0,037	3	1
FALSE	Master Protein	Q8VEK0	Cell cycle control protein 50A OS=Mus musculus GN=Tmem30a PE=1 SV=1	FALSE	4,3956043956044	1	1	1	1	364	41,035	8,37	NaN	NaN	310000	NaN	NaN	NaN	0,145	3	1
FALSE	Master Protein	Q9EQU5	Protein SET OS=Mus musculus GN=Set PE=1 SV=1	FALSE	4	1	1	1	1	289	33,358	4,32	NaN	NaN	1600000	NaN	NaN	NaN	0,233	3	1
FALSE	Master Protein	P35564	Calnexin OS=Mus musculus GN=Canx PE=1 SV=1	FALSE	2,7072758037225	1	1	1	1	591	67,236	4,64	NaN	NaN	650000	NaN	NaN	NaN	0,089	3	1
FALSE	Master Protein	P05064	Fructose-bisphosphate aldolase A OS=Mus musculus GN=Aldoa PE=1 SV=2	FALSE	7	1	1	1	1	364	39,331	8,09	NaN	NaN	4000000	NaN	NaN	NaN	0,11	3	1
FALSE	Master Protein	P18181	CD48 antigen OS=Mus musculus GN=Cd48 PE=1 SV=1	FALSE	6,25	1	1	1	1	240	27,366	7,69	NaN	NaN	710000	NaN	NaN	NaN	0,179	3	1
FALSE	Master Protein	P53986	Monocarboxylate transporter 1 OS=Mus musculus GN=Slc16a1 PE=1 SV=1	FALSE	2,6369168356998	1	1	1	1	493	53,232	7,47	NaN	NaN	680000	NaN	NaN	NaN	0,155	2	1
FALSE	Master Protein	P02463	Collagen alpha-1(IV) chain OS=Mus musculus GN=Col4a1 PE=1 SV=4	FALSE	1	2	2	2	1	1669	160,579	8,24	NaN	460000	NaN	210000	NaN	NaN	0,059	2	2
FALSE	Master Protein	P14148	60S ribosomal protein L7 OS=Mus musculus GN=Rpl7 PE=1 SV=2	FALSE	7	1	1	1	1	270	31,4	10,89	NaN	NaN	NaN	5200000	NaN	NaN	0,194	2	1
FALSE	Master Protein	P17897	Lysozyme C-1 OS=Mus musculus GN=Lyz1 PE=1 SV=1	FALSE	8	1	1	1	1	148	16,783	9,41	NaN	1200000	NaN	NaN	NaN	NaN	0,389	2	1
FALSE	Master Protein	Q9QZI9	Serine incorporator 3 OS=Mus musculus GN=Serinc3 PE=1 SV=2	FALSE	2	1	1	1	1	472	52,588	7,23	NaN	NaN	NaN	NaN	NaN	5000000	0,155	2	1
FALSE	Master Protein	Q7TSF1	Desmoglein-1-beta OS=Mus musculus GN=Dsg1b PE=1 SV=1	FALSE	1	1	1	1	1	1060	114,382	4,84	NaN	6500000	NaN	NaN	NaN	NaN	0,055	2	1
FALSE	Master Protein	Q6ZPS6	Ankyrin repeat and IBR domain-containing protein 1 OS=Mus musculus GN=Ankib1 PE=1 SV=2	FALSE	1	1	1	1	1	1085	121,798	5,16	NaN	22000000	NaN	NaN	NaN	NaN	0,041	2	1
FALSE	Master Protein	Q9R098	Hepatocyte growth factor activator OS=Mus musculus GN=Hgfac PE=1 SV=1	FALSE	2	1	1	1	1	653	70,522	7,03	180000	NaN	NaN	NaN	NaN	NaN	0,093	2,8847062587738	1
FALSE	Master Protein	P52480	Pyruvate kinase PKM OS=Mus musculus GN=Pkm PE=1 SV=4	FALSE	3	1	1	1	1	531	57,808	7,47	NaN	NaN	520000	NaN	NaN	NaN	0,077	2	1
FALSE	Master Protein	P07356	Annexin A2 OS=Mus musculus GN=Anxa2 PE=1 SV=2	FALSE	2	1	1	1	1	339	38,652	7,69	NaN	730000	NaN	NaN	NaN	NaN	0,116	2	1
FALSE	Master Protein	Q91YN9	BAG family molecular chaperone regulator 2 OS=Mus musculus GN=Bag2 PE=1 SV=1	FALSE	5	1	1	1	1	210	23,459	6,42	NaN	NaN	310000	NaN	NaN	NaN	0,179	2	1
FALSE	Master Protein	Q61735	Leukocyte surface antigen CD47 OS=Mus musculus GN=Cd47 PE=1 SV=2	FALSE	4	1	1	1	1	303	33,076	8,63	NaN	NaN	1800000	NaN	NaN	NaN	0,233	2	1
FALSE	Master Protein	Q8JZQ9	Eukaryotic translation initiation factor 3 subunit B OS=Mus musculus GN=Eif3b PE=1 SV=1	FALSE	2	1	1	1	1	803	91,313	5,02	NaN	2800000	NaN	NaN	NaN	NaN	0,059	2	1
FALSE	Master Protein	Q9CQW9	Interferon-induced transmembrane protein 3 OS=Mus musculus GN=Ifitm3 PE=1 SV=1	FALSE	16	1	1	1	1	137	14,945	7,4	NaN	NaN	NaN	NaN	NaN	690000	0,468	2	1
FALSE	Master Protein	Q99P87	Resistin OS=Mus musculus GN=Retn PE=1 SV=1	FALSE	10	1	1	1	1	114	12,483	7,75	NaN	NaN	580000	NaN	NaN	NaN	0,468	2	1
FALSE	Master Protein	G5E8Q8	Adhesion G protein-coupled receptor F5 OS=Mus musculus GN=Adgrf5 PE=1 SV=1	FALSE	0,667655786350148	1	1	1	1	1348	149,291	7,02	NaN	NaN	NaN	NaN	NaN	NaN	0,038	2	1
FALSE	Master Protein	P99027	60S acidic ribosomal protein P2 OS=Mus musculus GN=Rplp2 PE=1 SV=3	FALSE	28,695652173913	1	1	1	1	115	11,644	4,54	NaN	NaN	510000	NaN	NaN	NaN	0,468	2	1
FALSE	Master Protein	Q60790	Ras GTPase-activating protein 3 OS=Mus musculus GN=Rasa3 PE=1 SV=2	FALSE	1	1	1	1	1	834	95,926	7,34	NaN	NaN	420000	NaN	NaN	NaN	0,046	2	1
FALSE	Master Protein	Q60692	Proteasome subunit beta type-6 OS=Mus musculus GN=Psmb6 PE=1 SV=3	FALSE	4,6218487394958	1	1	1	1	238	25,362	5,11	NaN	NaN	NaN	1600000	NaN	NaN	0,194	2,6926281452179	1
FALSE	Master Protein	Q922D4	Serine/threonine-protein phosphatase 6 regulatory subunit 3 OS=Mus musculus GN=Ppp6r3 PE=1 SV=1	FALSE	1,4218009478673	1	1	1	1	844	94,593	4,58	NaN	NaN	NaN	NaN	NaN	NaN	0,051	2	1
FALSE	Master Protein	P55284	Cadherin-5 OS=Mus musculus GN=Cdh5 PE=1 SV=2	FALSE	1,4030612244898	1	1	1	1	784	87,848	5,3	NaN	NaN	410000	NaN	NaN	NaN	0,062	2	1
FALSE	Master Protein	P06327	Ig heavy chain V region VH558 A1/A4 OS=Mus musculus GN=Gm5629 PE=2 SV=1	FALSE	12	1	1	1	1	117	12,962	9,1	NaN	NaN	NaN	NaN	3800000	NaN	0,585	2	1
FALSE	Master Protein	P0C8K7	Small integral membrane protein 1 OS=Mus musculus GN=Smim1 PE=1 SV=1	FALSE	15	1	1	1	1	78	8,758	8,66	NaN	NaN	200000	NaN	NaN	NaN	1,154	2	1
FALSE	Master Protein	Q64735	Complement component receptor 1-like protein OS=Mus musculus GN=Cr1l PE=1 SV=1	FALSE	2	1	1	1	1	483	53,728	6,65	NaN	NaN	460000	NaN	NaN	NaN	0,122	2	1
FALSE	Master Protein	Q8BY89	Choline transporter-like protein 2 OS=Mus musculus GN=Slc44a2 PE=1 SV=2	FALSE	2	1	1	1	1	706	80,057	8,79	NaN	NaN	400000	NaN	NaN	NaN	0,07	2	1
FALSE	Master Protein	P08122	Collagen alpha-2(IV) chain OS=Mus musculus GN=Col4a2 PE=1 SV=4	FALSE	0,761570005858231	1	1	1	1	1707	167,22	8,48	NaN	NaN	NaN	NaN	NaN	3300000	0,027	2	1
FALSE	Master Protein	P49722	Proteasome subunit alpha type-2 OS=Mus musculus GN=Psma2 PE=1 SV=3	FALSE	4,7008547008547	1	1	1	1	234	25,91	7,43	NaN	NaN	NaN	1400000	NaN	NaN	0,259	2	1
FALSE	Master Protein	P42932	T-complex protein 1 subunit theta OS=Mus musculus GN=Cct8 PE=1 SV=3	FALSE	2	1	1	1	1	548	59,518	5,62	NaN	NaN	290000	NaN	NaN	NaN	0,064	2	1
FALSE	Master Protein	Q3V132	ADP/ATP translocase 4 OS=Mus musculus GN=Slc25a31 PE=1 SV=1	FALSE	3,75	1	1	1	1	320	35,235	9,58	NaN	NaN	1200000	NaN	NaN	NaN	0,101	2,3376898765564	1
FALSE	Master Protein	P17047	Lysosome-associated membrane glycoprotein 2 OS=Mus musculus GN=Lamp2 PE=1 SV=2	FALSE	1	1	1	1	1	415	45,652	7,39	NaN	NaN	880000	NaN	NaN	NaN	0,116	2	1
FALSE	Master Protein	Q8K0D2	Hyaluronan-binding protein 2 OS=Mus musculus GN=Habp2 PE=1 SV=2	FALSE	1,7921146953405	1	1	1	1	558	62,316	6,37	NaN	NaN	240000	NaN	NaN	NaN	0,105	2,3111093044281	1
FALSE	Master Protein	P84099	60S ribosomal protein L19 OS=Mus musculus GN=Rpl19 PE=1 SV=1	FALSE	8,6734693877551	1	1	1	1	196	23,451	11,47	NaN	NaN	NaN	850000	NaN	NaN	0,468	2	1
FALSE	Master Protein	P50236	Bile salt sulfotransferase 2 OS=Mus musculus GN=Sult2a2 PE=2 SV=1	FALSE	2	1	1	1	1	285	33,308	7,43	3100000	NaN	NaN	NaN	NaN	NaN	0,145	2,2756814956665	1
FALSE	Master Protein	O09117	Synaptophysin-like protein 1 OS=Mus musculus GN=Sypl1 PE=1 SV=2	FALSE	3	1	1	1	1	261	28,881	8,79	NaN	NaN	1200000	NaN	NaN	NaN	0,292	2	1
FALSE	Master Protein	P26040	Ezrin OS=Mus musculus GN=Ezr PE=1 SV=3	FALSE	1	1	1	1	1	586	69,364	6,1	NaN	NaN	430000	NaN	NaN	NaN	0,07	2	1
FALSE	Master Protein	P28571	Sodium- and chloride-dependent glycine transporter 1 OS=Mus musculus GN=Slc6a9 PE=1 SV=3	FALSE	3	1	1	1	1	692	76,494	7,81	NaN	NaN	NaN	NaN	NaN	2400000	0,122	2	1
FALSE	Master Protein	Q64314	Hematopoietic progenitor cell antigen CD34 OS=Mus musculus GN=Cd34 PE=1 SV=1	FALSE	2	1	1	1	1	382	40,957	5,3	NaN	NaN	2700000	NaN	NaN	NaN	0,212	2	1
FALSE	Master Protein	Q9WVE8	Protein kinase C and casein kinase substrate in neurons protein 2 OS=Mus musculus GN=Pacsin2 PE=1 SV=1	FALSE	1	1	1	1	1	486	55,798	5,2	NaN	NaN	370000	NaN	NaN	NaN	0,101	2	1
FALSE	Master Protein	Q8K209	Adhesion G-protein coupled receptor G1 OS=Mus musculus GN=Adgrg1 PE=1 SV=1	FALSE	1	1	1	1	1	687	77,206	8,59	NaN	NaN	1200000	NaN	NaN	NaN	0,075	2	1
FALSE	Master Protein	P33587	Vitamin K-dependent protein C OS=Mus musculus GN=Proc PE=1 SV=2	FALSE	1	1	1	1	1	460	51,784	6,35	NaN	NaN	170000	NaN	NaN	NaN	0,101	2	1
FALSE	Master Protein	Q9JM99	Proteoglycan 4 OS=Mus musculus GN=Prg4 PE=1 SV=2	FALSE	1	1	1	1	1	1054	115,924	8,41	NaN	NaN	NaN	NaN	200000	NaN	0,031	2	1
FALSE	Master Protein	E9Q394	A-kinase anchor protein 13 OS=Mus musculus GN=Akap13 PE=1 SV=1	FALSE	0,792507204610951	1	1	1	1	2776	303,786	5,38	NaN	NaN	NaN	NaN	NaN	12000000	0,018	2	1
FALSE	Master Protein	P24668	Cation-dependent mannose-6-phosphate receptor OS=Mus musculus GN=M6pr PE=1 SV=1	FALSE	7,9136690647482	2	2	2	1	278	31,152	5,39	NaN	NaN	720000	NaN	NaN	NaN	0,334	2	2
FALSE	Master Protein	Q91Z67	SLIT-ROBO Rho GTPase-activating protein 2 OS=Mus musculus GN=Srgap2 PE=1 SV=2	FALSE	1	1	1	1	1	1071	120,723	6,64	NaN	NaN	NaN	NaN	400000	NaN	0,046	2	1
FALSE	Master Protein	Q91XV3	Brain acid soluble protein 1 OS=Mus musculus GN=Basp1 PE=1 SV=3	FALSE	6	1	1	1	1	226	22,074	4,51	NaN	NaN	94000	NaN	NaN	NaN	0,233	2,0549750328064	1
FALSE	Master Protein	Q71KU9	Fibrinogen-like protein 1 OS=Mus musculus GN=Fgl1 PE=1 SV=2	FALSE	4	1	1	1	1	314	36,416	5,71	NaN	NaN	NaN	NaN	NaN	1700000	0,136	2	1
FALSE	Master Protein	Q9D7F7	Charged multivesicular body protein 4c OS=Mus musculus GN=Chmp4c PE=2 SV=1	FALSE	3	1	1	1	1	232	26,263	6,98	NaN	NaN	NaN	NaN	NaN	2500000	0	2	1
FALSE	Master Protein	P14211	Calreticulin OS=Mus musculus GN=Calr PE=1 SV=1	FALSE	1	1	1	1	1	416	47,965	4,49	NaN	NaN	390000	NaN	NaN	NaN	0,105	1	1
FALSE	Master Protein	P42703	Leukemia inhibitory factor receptor OS=Mus musculus GN=Lifr PE=1 SV=1	FALSE	1	1	1	1	1	1092	122,497	6,04	NaN	NaN	NaN	NaN	160000	NaN	0,04	1,9316782951355	1
FALSE	Master Protein	Q8R2Q8	Bone marrow stromal antigen 2 OS=Mus musculus GN=Bst2 PE=1 SV=1	FALSE	5	1	1	1	1	172	19,14	7,34	NaN	NaN	120000	NaN	NaN	NaN	0,259	1	1
FALSE	Master Protein	P70168	Importin subunit beta-1 OS=Mus musculus GN=Kpnb1 PE=1 SV=2	FALSE	1	1	1	1	1	876	97,122	4,78	NaN	NaN	180000	NaN	NaN	NaN	0,058	1	1
FALSE	Master Protein	E9Q557	Desmoplakin OS=Mus musculus GN=Dsp PE=1 SV=1	FALSE	0,242802636142907	1	1	1	1	2883	332,706	6,8	NaN	NaN	NaN	NaN	NaN	NaN	0,014	1	1
FALSE	Master Protein	Q8CG85	MAM domain-containing protein 2 OS=Mus musculus GN=Mamdc2 PE=1 SV=1	FALSE	1	1	1	1	1	686	77,274	5,26	NaN	670000	NaN	NaN	NaN	NaN	0,07	1	1
FALSE	Master Protein	O35516	Neurogenic locus notch homolog protein 2 OS=Mus musculus GN=Notch2 PE=1 SV=1	FALSE	0,48582995951417	1	1	1	1	2470	265,149	5,22	NaN	NaN	NaN	NaN	950000	NaN	0,024	1	1
FALSE	Master Protein	P62754	40S ribosomal protein S6 OS=Mus musculus GN=Rps6 PE=1 SV=1	FALSE	3	1	1	1	1	249	28,663	10,84	NaN	NaN	NaN	NaN	NaN	NaN	0,292	1	1
FALSE	Master Protein	P84750	Ig kappa chain V region Mem5 (Fragment) OS=Mus musculus PE=1 SV=1	FALSE	5	1	1	1	1	121	13,243	8,81	NaN	NaN	NaN	NaN	NaN	14000000	0,334	1	1
FALSE	Master Protein	P70274	Selenoprotein P OS=Mus musculus GN=Selenop PE=1 SV=3	FALSE	2	1	1	1	1	380	42,689	7,09	NaN	NaN	NaN	NaN	1300000	NaN	0,129	1	1
FALSE	Master Protein	Q6DFX2	Anthrax toxin receptor 2 OS=Mus musculus GN=Antxr2 PE=1 SV=1	FALSE	2,6694045174538	1	1	1	1	487	53,151	7,56	NaN	NaN	NaN	NaN	1600000	NaN	0,101	1	1
FALSE	Master Protein	P12023	Amyloid-beta A4 protein OS=Mus musculus GN=App PE=1 SV=3	FALSE	1	1	1	1	1	770	86,667	4,79	NaN	NaN	NaN	NaN	450000	NaN	0,066	1	1
FALSE	Master Protein	Q61646	Haptoglobin OS=Mus musculus GN=Hp PE=1 SV=1	FALSE	2	1	1	1	1	347	38,727	6,29	NaN	NaN	190000	NaN	NaN	NaN	0,122	1	1
FALSE	Master Protein	Q91VW5	Golgin subfamily A member 4 OS=Mus musculus GN=Golga4 PE=1 SV=2	FALSE	0,357462019660411	1	1	1	1	2238	257,406	5,36	NaN	NaN	NaN	NaN	NaN	5600000	0,018	1	1
FALSE	Master Protein	P61255	60S ribosomal protein L26 OS=Mus musculus GN=Rpl26 PE=1 SV=1	FALSE	5	1	1	1	1	145	17,248	10,55	NaN	NaN	NaN	3200000	NaN	NaN	0,468	1	1
FALSE	Master Protein	P20444	Protein kinase C alpha type OS=Mus musculus GN=Prkca PE=1 SV=3	FALSE	1	1	1	1	1	672	76,802	7,14	NaN	NaN	300000	NaN	NaN	NaN	0,07	1	1
FALSE	Master Protein	P47911	60S ribosomal protein L6 OS=Mus musculus GN=Rpl6 PE=1 SV=3	FALSE	4	1	1	1	1	296	33,489	10,7	NaN	NaN	NaN	720000	NaN	NaN	0,166	0	1
FALSE	Master Protein	Q62210	Baculoviral IAP repeat-containing protein 2 OS=Mus musculus GN=Birc2 PE=1 SV=1	FALSE	2	1	1	1	1	612	69,631	6,54	9100000	NaN	NaN	NaN	NaN	NaN	0,066	0	1
FALSE	Master Protein	Q8R0F6	Integrin-linked kinase-associated serine/threonine phosphatase 2C OS=Mus musculus GN=Ilkap PE=1 SV=1	FALSE	3	1	1	1	1	392	42,748	7,36	58000000	NaN	NaN	NaN	NaN	NaN	0,096	0	1
FALSE	Master Protein	Q03311	Cholinesterase OS=Mus musculus GN=Bche PE=1 SV=2	FALSE	3	1	1	1	1	603	68,418	7,25	NaN	NaN	NaN	NaN	NaN	NaN	0,083	0	1
FALSE	Master Protein	Q9Z126	Platelet factor 4 OS=Mus musculus GN=Pf4 PE=1 SV=1	FALSE	11	1	1	1	1	105	11,236	9,29	NaN	NaN	NaN	490000	NaN	NaN	0,585	0	1
FALSE	Master Protein	D3YXG0	Hemicentin-1 OS=Mus musculus GN=Hmcn1 PE=1 SV=1	FALSE	0,283990060347888	1	1	1	1	5634	611,174	6,64	NaN	NaN	NaN	NaN	310000	NaN	0,008	0	1
