# Supplementary material for: Proteomics analysis of serum small extracellular vesicles for the longitudinal study of a glioblastoma multiforme mouse model
Source: Sci Rep. 2020 Nov 24;10:20498. doi: 10.1038/s41598-020-77535-8 (PMC7686310; doi:10.1038/s41598-020-77535-8)
Supplement: Supplementary file 3 — Supplementary Information 3. [file 41598_2020_77535_MOESM3_ESM.xlsx]

## Sheet: GBM_Longitudinal_study
SD2. GBM Longitudinal study - Identified and quantified protein groups with relative proteomics data.
			Naive			Baseline			T1				T2
			Naive 1	Naive 2	Naive 3	1A	1C	1D	2A	2B	2C	2D	3A	3B	3C
Protein Ids	Majority protein IDs	Protein name	Intensity 5A	Intensity 7A	Intensity 6C	Intensity 5C	Intensity 4B	Intensity 2B	Intensity 1C	Intensity 3C	Intensity 4C	Intensity 7B	Intensity 2C	Intensity 3A	Intensity 4DII	MS/MS count	Peptides	Razor + unique peptides	Unique peptides	Sequence coverage [%]	Unique + razor sequence coverage [%]	Unique sequence coverage [%]	Mol. weight [kDa]	Sequence length	Intensity	Q-value	Score
Q61838	Q61838	Pregnancy zone protein	25424000000	90906000000	137230000000	29389000000	5246200000	17276000000	7413700000	36319000000	19188000000	20180000000	50759000000	15128000000	2668100000	3068	96	96	94	63.9	63.9	62.9	165.85	1495	457120000000	0	323.31
P08226	P08226	Apolipoprotein E	13196000000	19883000000	66607000000	29755000000	4188600000	12830000000	8172300000	8252700000	10049000000	4155700000	20975000000	6633600000	698950000	921	47	47	47	75.9	75.9	75.9	35.866	311	205400000000	0	323.31
P01872	P01872	Ig mu chain C region	9350400000	11402000000	28904000000	8794600000	4713100000	2771100000	10051000000	32311000000	30520000000	10622000000	27521000000	18048000000	4254500000	994	31	31	31	59.5	59.5	59.5	49.971	454	199260000000	0	323.31
P01837	P01837	Ig kappa chain C region	6685300000	3088100000	5925500000	1065600000	1254500000	1065600000	3950900000	10179000000	12698000000	1264100000	3885200000	6516900000	582480000	373	12	12	12	98.1	98.1	98.1	11.778	106	58162000000	0	323.31
E9Q414	E9Q414	Apolipoprotein B-100	3011700000	9315700000	32552000000	7803800000	1302400000	2790500000	1743000000	4674900000	4382500000	1357300000	9515400000	2141000000	289780000	2192	230	230	230	52.7	52.7	52.7	509.43	4505	80880000000	0	323.31
Q00623;CON_P15497	Q00623	Apolipoprotein A-I	1640900000	2717000000	4440700000	1173900000	466150000	830380000	373150000	624590000	1038400000	601230000	1164700000	654650000	25160000	259	25	25	25	66.3	66.3	66.3	30.615	264	15751000000	0	323.31
P01027;CON_Q2UVX4	P01027	Complement C3	1564000000	4581000000	4089300000	1645100000	856610000	877890000	1126100000	1661800000	2023900000	493720000	8479400000	1624600000	89492000	757	97	97	97	64.4	64.4	64.4	186.48	1663	29113000000	0	323.31
P07724	P07724	Serum albumin	1447300000	3797400000	8979600000	793460000	644120000	941480000	215650000	1572600000	1283800000	517640000	1118500000	568690000	72367000	423	50	50	46	76.8	76.8	73.2	68.692	608	21953000000	0	323.31
P11276	P11276	Fibronectin	1248100000	5176900000	5000900000	284850000	513110000	389490000	362430000	816140000	854530000	908840000	2204500000	470580000	61892000	876	109	109	109	58.4	58.4	58.4	272.53	2477	18292000000	0	323.31
P01878	P01878	Ig alpha chain C region	1107600000	3574500000	358550000	152990000	280410000	144780000	24236000	4435700000	2361100000	33180000	271000000	2731600000	118790000	145	12	12	12	41.6	41.6	41.6	36.875	344	15594000000	0	323.31
P01592	P01592	Immunoglobulin J chain	1037800000	1455200000	909380000	501180000	484240000	277600000	251450000	1860600000	1151000000	532130000	787960000	635570000	111660000	181	13	13	13	69.2	69.2	69.2	18.013	159	9995800000	0	323.31
P35441;CON_Q28194	P35441	Thrombospondin-1	747700000	3879400000	4141100000	777640000	131350000	758800000	254790000	644220000	825460000	1205100000	4461300000	688970000	109100000	680	73	73	73	55.6	55.6	55.6	129.65	1170	18625000000	0	323.31
Q9QWK4	Q9QWK4	CD5 antigen-like	485720000	703950000	2510000000	773670000	277140000	155640000	1061100000	2392500000	2224800000	654890000	1779600000	863540000	294130000	254	24	24	24	64.8	64.8	64.8	38.862	352	14177000000	0	323.31
P01029;CON_P01030	P01029	Complement C4-B	448740000	1984700000	2990500000	456300000	385490000	292750000	685920000	612060000	1319600000	497860000	3646400000	210870000	54810000	423	63	63	63	46.7	46.7	46.7	192.91	1738	13586000000	0	323.31
P01631	P01631	Ig kappa chain V-II region 26-10	331890000	1188800000	793340000	207240000	153650000	202320000	238700000	1244200000	377530000	201680000	651350000	566420000	33202000	117	6	6	6	42.5	42.5	42.5	12.273	113	6190400000	0	255.21
P06909	P06909	Complement factor H	324620000	902300000	1655400000	124010000	130020000	296540000	126050000	222780000	186600000	179320000	713550000	159470000	23448000	336	57	57	57	60.5	60.5	60.5	139.14	1234	5044100000	0	323.31
P13609	P13609	Serglycin	317230000	728610000	215570000	100480000	54646000	103490000	75579000	122920000	131860000	273770000	270790000	355020000	40350000	68	4	4	4	38.2	38.2	38.2	16.711	152	2790300000	0	323.31
P01843	P01843	Ig lambda-1 chain C region	268070000	607020000	200500000	146440000	78260000	83395000	86714000	520990000	275840000	89760000	409180000	525650000	22046000	149	5	5	5	81	81	81	11.575	105	3313900000	0	317.89
P41317	P41317	Mannose-binding protein C	265420000	1356400000	897670000	140140000	131940000	31230000	45345000	328970000	364700000	92822000	382430000	545970000	35189000	124	15	15	13	62.3	62.3	55.7	25.957	244	4618300000	0	323.31
P01867	P01867	Ig gamma-2B chain C region	176680000	333270000	222660000	87285000	64242000	11995000	35149000	166930000	411610000	24529000	102350000	68225000	46864000	113	13	13	13	34.7	34.7	34.7	44.259	404	1751800000	0	227.1
P01799;P01797;P01796;P01801;P01804;P01800;P01802;P01798	P01799;P01797;P01796;P01801;P01804;P01800;P01802;P01798	Ig heavy chain V-III region ABE-47N	173390000	219880000	229530000	195120000	87491000	54185000	142670000	504430000	312240000	85555000	349980000	364270000	56873000	29	5	5	1	41.6	41.6	14.2	12.675	113	2775600000	0	83.299
A6X935;CON_Q3T052	A6X935	Inter alpha-trypsin inhibitor, heavy chain 4	163000000	933170000	263870000	63451000	136930000	25578000	67838000	73603000	986520000	65385000	316050000	151570000	27771000	154	35	35	35	49.2	49.2	49.2	104.66	942	3274700000	0	323.31
P14106	P14106	Complement C1q subcomponent subunit B	162630000	1079200000	663730000	121500000	154150000	122060000	146560000	261490000	388480000	153900000	1011200000	399650000	28313000	119	10	10	10	39.9	39.9	39.9	26.717	253	4692800000	0	242.62
Q61268	Q61268	Apolipoprotein C-IV	157290000	447550000	452760000	250830000	125820000	255070000	54224000	39515000	27825000	67267000	238930000	35170000	2235600	69	5	5	5	25	25	25	14.288	124	2154500000	0	117.78
P08607	P08607	C4b-binding protein	151720000	991540000	2874700000	300840000	109540000	223770000	269690000	350830000	187360000	156330000	1849200000	239520000	16968000	180	13	13	13	36.2	36.2	36.2	51.523	469	7721900000	0	279.94
Q80YX1	Q80YX1	Tenascin	137520000	401280000	409150000	283830000	102430000	41792000	164510000	505130000	574000000	127610000	1253500000	158400000	37822000	426	74	74	74	48.2	48.2	48.2	231.8	2110	4197000000	0	323.31
Q02105	Q02105	Complement C1q subcomponent subunit C	123030000	686620000	469730000	112350000	85629000	50833000	163320000	227140000	531800000	108360000	962020000	249750000	39674000	81	6	6	6	30.1	30.1	30.1	25.991	246	3810200000	0	323.31
P98064	P98064	Mannan-binding lectin serine protease 1	111370000	408770000	514910000	69182000	62684000	33982000	48183000	224000000	118180000	70402000	261980000	127040000	15055000	140	26	26	26	45.5	45.5	45.5	79.967	704	2065800000	0	323.31
P11680	P11680	Properdin	99368000	250510000	209330000	54390000	16658000	17540000	31619000	83070000	33204000	29975000	444140000	65419000	3182800	97	11	11	11	31.2	31.2	31.2	50.327	464	1338400000	0	323.31
Q60994	Q60994	Adiponectin	98784000	293420000	227470000	51682000	30241000	25689000	12242000	241770000	113350000	35387000	101140000	214040000	10430000	74	6	6	6	25.9	25.9	25.9	26.809	247	1455600000	0	144.33
Q921I1;Q9DBD0	Q921I1	Serotransferrin	97064000	340840000	1034500000	44802000	64702000	45115000	22465000	131840000	105220000	52778000	167220000	34925000	11165000	194	37	37	37	56.5	56.5	56.5	76.723	697	2152600000	0	323.31
O35930	O35930	Platelet glycoprotein Ib alpha chain	95455000	123530000	238690000	111010000	9390300	22850000	22941000	79444000	59198000	52642000	95140000	37594000	4716800	74	9	9	9	13.8	13.8	13.8	80.054	734	952600000	0	323.31
P01635	P01635	Ig kappa chain V-V region K2 (Fragment)	92016000	74973000	76280000	15733000	21685000	33056000	29828000	88980000	73903000	33151000	68951000	105650000	3422100	26	4	4	4	27.8	27.8	27.8	12.581	115	717630000	0	45.639
Q91WP0	Q91WP0	Mannan-binding lectin serine protease 2	83343000	167440000	253220000	30809000	23553000	20500000	26674000	73368000	34169000	53827000	146140000	72936000	5842800	106	19	19	19	41.3	41.3	41.3	75.516	685	991820000	0	120.76
O70165	O70165	Ficolin-1	82574000	335260000	380050000	72599000	39992000	46142000	46760000	181960000	100750000	71660000	302050000	67045000	11263000	82	10	10	10	33.5	33.5	33.5	36.298	334	1738100000	0	209.79
P28665	P28665	Murinoglobulin-1	81487000	540690000	1970300000	189450000	39962000	96769000	42772000	84944000	116180000	238270000	432320000	35895000	12996000	224	58	58	36	49.7	49.7	33.3	165.3	1476	3882000000	0	323.31
P06728	P06728	Apolipoprotein A-IV	77979000	210590000	314690000	73706000	28388000	53258000	41480000	38579000	20453000	27798000	247320000	86816000	1458600	133	15	15	15	48.9	48.9	48.9	45.029	395	1222500000	0	323.31
Q8CG16;Q8CFG9;Q3UZ09	Q8CG16;Q8CFG9	Complement C1r-A subcomponent	69285000	1446200000	1069600000	70240000	131790000	40956000	104100000	346640000	656400000	212770000	1276600000	253860000	74845000	277	33	33	33	62.5	62.5	62.5	80.072	707	5753300000	0	323.31
P98086	P98086	Complement C1q subcomponent subunit A	69280000	473880000	418610000	51421000	56024000	30878000	61309000	158760000	219930000	110670000	390710000	116130000	42697000	70	8	8	8	34.3	34.3	34.3	25.974	245	2200300000	0	155.2
P01864;P01863;P01865	P01864	Ig gamma-2A chain C region secreted form	68971000	269600000	250880000	37033000	14795000	17948000	14598000	113730000	325280000	16064000	360970000	48884000	23691000	73	6	6	6	19.1	19.1	19.1	36.595	335	1562400000	0	62.982
P62192	P62192	26S proteasome regulatory subunit 4	66541000	0	7457100	4495900	18825000	9187700	2161100	109010000	72153000	1018100	2859800	62795000	1899900	1	1	1	1	4.3	4.3	4.3	49.184	440	358400000	0.0098039	2.3422
O08677	O08677	Kininogen-1	64968000	159680000	387610000	34641000	32314000	25954000	27107000	54062000	84824000	23509000	75757000	33522000	3670400	85	18	18	18	31.6	31.6	31.6	73.101	661	1007600000	0	107.58
Q8CG14	Q8CG14	Complement C1s-A subcomponent	55156000	613850000	588430000	51970000	71094000	29855000	63343000	188520000	384220000	120450000	602660000	89318000	42887000	119	29	29	19	58	58	43.5	76.857	688	2901800000	0	323.31
P39039	P39039	Mannose-binding protein A	53894000	154770000	402760000	77874000	12574000	29719000	46158000	60672000	41059000	47771000	214580000	26114000	3788600	78	13	11	11	59	52.3	52.3	25.396	239	1171700000	0	323.31
P97290	P97290	Plasma protease C1 inhibitor	49618000	225750000	249820000	17927000	51166000	8961900	33724000	113310000	594020000	32791000	279040000	91761000	22383000	75	12	12	12	31.2	31.2	31.2	55.584	504	1770300000	0	323.31
Q61703;CON_Q9TRI1	Q61703	Inter-alpha-trypsin inhibitor heavy chain H2	46100000	150900000	194320000	27916000	20136000	23044000	12774000	71318000	39433000	23340000	53082000	46554000	2259000	73	16	16	16	25.3	25.3	25.3	105.93	946	711180000	0	129.43
O70570	O70570	Polymeric immunoglobulin receptor	46076000	133340000	46690000	16529000	10830000	6037300	6919900	123560000	40720000	7531800	42450000	56315000	5717100	67	15	15	15	28.9	28.9	28.9	84.998	771	542720000	0	162.57
Q06890	Q06890	Clusterin	45149000	167000000	490660000	113100000	24172000	23425000	66533000	146550000	139680000	46354000	405540000	34894000	9286000	97	16	16	16	31.2	31.2	31.2	51.655	448	1712300000	0	217.67
P19221;CON_P00735	P19221	Prothrombin	38578000	65595000	58087000	38286000	9755000	5450600	11050000	18051000	80879000	20985000	69075000	38384000	3641200	52	12	12	12	21.8	21.8	21.8	70.268	618	457820000	0	44.576
A2AVA0	A2AVA0	Sushi, von Willebrand factor type A, EGF and pentraxin domain-contain	38513000	74399000	224080000	40543000	24523000	9219500	77845000	254120000	196050000	26229000	135200000	46462000	9842800	203	55	55	55	24.5	24.5	24.5	387.45	3567	1157000000	0	290.44
P34928	P34928	Apolipoprotein C-I	31729000	28476000	105240000	17370000	0	1109000	9415000	2974900	995340	1749800	37121000	3190200	0	15	6	6	6	35.2	35.2	35.2	9.6963	88	239370000	0	10.524
P18531	P18531	Ig heavy chain V region 3-6	30714000	50478000	81391000	23581000	13503000	8535700	21482000	66053000	26450000	31796000	88669000	70509000	7397100	21	1	1	1	13.8	13.8	13.8	13.095	116	520560000	0	323.31
Q62351	Q62351	Transferrin receptor protein 1	29827000	58891000	94126000	22413000	57477000	7735100	6273300	30313000	19169000	2329100	150330000	21990000	4718400	80	17	17	17	28.3	28.3	28.3	85.73	763	505590000	0	117.29
P06330	P06330	Ig heavy chain V region AC38 205.12	29268000	147160000	214220000	39081000	97796000	22394000	42751000	530040000	198350000	119070000	177310000	243470000	43236000	51	6	6	3	70.3	70.3	33.1	12.934	118	1904100000	0	253.71
Q9Z1T2;Q05895	Q9Z1T2	Thrombospondin-4	28355000	72647000	78516000	28902000	7887700	11765000	8670200	53497000	18965000	28518000	65673000	31603000	6942300	80	17	17	16	29.3	29.3	28.2	106.37	963	441940000	0	68.571
P01868;P01869	P01868;P01869	Ig gamma-1 chain C region secreted form	26770000	77565000	59253000	5682100	7528100	3698200	2117900	13862000	14195000	3886800	23997000	4379300	2795300	27	8	8	8	28.4	28.4	28.4	35.704	324	245730000	0	23.617
Q60841	Q60841	Reelin	23514000	85593000	153760000	48977000	30015000	10653000	28563000	189500000	131200000	14847000	169780000	41172000	10206000	148	37	37	37	14.6	14.6	14.6	387.49	3461	937780000	0	252.59
P01638;P01637	P01638;P01637	Ig kappa chain V-V region L6 (Fragment)	23214000	63975000	70263000	135540000	10295000	5637400	28282000	156460000	89486000	11366000	121880000	65200000	4311200	42	3	3	3	35.7	35.7	35.7	12.986	115	785920000	0	38.731
P01844	P01844	Ig lambda-2 chain C region	23024000	79469000	35119000	32329000	8991100	7881400	18567000	36921000	8222000	1605100	26182000	25655000	1214100	33	6	6	3	77.9	77.9	52.9	11.254	104	305180000	0	148.43
P32261;CON_P41361	P32261	Antithrombin-III	22514000	113030000	142220000	35193000	12327000	11633000	17339000	43003000	110940000	24180000	181730000	46264000	3239900	78	18	18	18	39.8	39.8	39.8	52.003	465	763610000	0	199.68
P02088;P02089;CON_P02070;P02104	P02088;P02089	Hemoglobin subunit beta-1	22332000	140010000	41195000	90461000	24100000	0	14114000	48995000	148970000	2595200	187170000	5814000	2831100	47	8	8	6	59.2	59.2	53.1	15.84	147	728590000	0	111.98
P01942	P01942	Hemoglobin subunit alpha	21957000	149490000	9633500	3479400	12515000	1564900	5716400	16458000	51892000	95155	94249000	649580	555510	24	4	4	4	35.9	35.9	35.9	15.085	142	368250000	0	98.913
Q91ZX7	Q91ZX7	Prolow-density lipoprotein receptor-related protein 1	21789000	33262000	89041000	12667000	2263000	3742200	13982000	23222000	15316000	14892000	74536000	8983600	1749200	83	30	30	30	10.5	10.5	10.5	504.74	4545	315450000	0	114.93
A2AJ76	A2AJ76	Hemicentin-2	21462000	14296000	22340000	0	0	11538000	417280	5928000	7974000	6548100	7618500	11998000	211880	6	5	5	5	1.8	1.8	1.8	547.19	5100	110330000	0	9.708
Q61702	Q61702	Inter-alpha-trypsin inhibitor heavy chain H1	21040000	110870000	216000000	5705700	11114000	4298700	23882000	64047000	62753000	20380000	94751000	24875000	4686600	77	17	17	17	25.2	25.2	25.2	101.07	907	664400000	0	148.54
P01750;P06328;P01748	P01750	Ig heavy chain V region 102	19758000	54049000	75761000	21913000	785520	498850	17966000	56575000	48600000	4734400	22897000	11780000	148520	22	3	2	2	34.2	21.4	21.4	12.866	117	335470000	0	323.31
B2RPV6	B2RPV6	Multimerin-1	18146000	61992000	33242000	12150000	1038600	3866300	9718800	42997000	23808000	10038000	49905000	11983000	1974400	54	15	15	15	15.3	15.3	15.3	136.1	1210	280860000	0	125.76
Q61129	Q61129	Complement factor I	17663000	41306000	28953000	4343100	1033100	2451500	657410	88621000	12846000	3968400	6901500	17022000	128160	29	13	13	13	30.2	30.2	30.2	67.26	603	225890000	0	160.92
Q8VCM7	Q8VCM7	Fibrinogen gamma chain	17086000	69921000	180850000	32949000	15906000	19935000	47261000	110640000	53348000	15416000	137420000	6989700	2336300	85	17	17	17	55.7	55.7	55.7	49.391	436	710050000	0	193.98
P01680	P01680	Ig kappa chain V-IV region S107B	16270000	58243000	1907800	11836000	8189300	3653400	0	45830000	0	11585000	0	36882000	1821000	8	2	2	2	17.1	17.1	17.1	13.722	129	196220000	0	19.02
Q9DBB9	Q9DBB9	Carboxypeptidase N subunit 2	15915000	47665000	44162000	2148600	0	5064700	1764500	8669100	12025000	5441100	21026000	2973300	533070	21	7	7	7	17.4	17.4	17.4	60.478	547	167390000	0	46.005
P60710;CON_P60712;P63260;P63268;P68134;P68033;P62737;Q8BFZ3	P60710;CON_P60712;P63260;P63268;P68134;P68033;P62737	Actin, cytoplasmic 1	15759000	34347000	16682000	8182100	18418000	9046700	18340000	10140000	31935000	9333000	30486000	31325000	2751200	38	10	10	10	38.4	38.4	38.4	41.736	375	236740000	0	59.029
Q8K0E8;CON_P02676	Q8K0E8	Fibrinogen beta chain	15399000	50460000	102720000	21037000	16800000	14704000	30759000	57534000	36869000	13679000	86005000	7660700	1931600	68	15	15	15	45.9	45.9	45.9	54.752	481	455560000	0	52.855
Q91X72	Q91X72	Hemopexin	15368000	46543000	241210000	9032000	9994000	8205500	9609600	27927000	17910000	15661000	38649000	3904100	1573700	42	13	13	13	40	40	40	51.317	460	445580000	0	307.04
Q6GQT1	Q6GQT1	Alpha-2-macroglobulin-P	15312000	35247000	0	292330	8836100	221240	0	18330000	11691000	343570	574610	8079700	821700	20	15	13	12	12.2	11.2	10.2	164.35	1474	99748000	0	30.13
P01754;P01751;P01753;P01755	P01754;P01751;P01753	Ig heavy chain V region 1-62-3	15134000	33191000	68767000	10112000	979620	0	12747000	69734000	36682000	13465000	63874000	9327300	3183700	22	5	5	4	56.4	56.4	43.6	12.921	117	337200000	0	14.965
P33622	P33622	Apolipoprotein C-III	14934000	18705000	159080000	19662000	10339000	11232000	7910100	4183400	3889000	2253500	36145000	5192400	502510	20	2	2	2	38.4	38.4	38.4	10.982	99	294030000	0	155.62
P01749	P01749	Ig heavy chain V region 3	13774000	61355000	87234000	38082000	42791000	19269000	29051000	112540000	194010000	32437000	78495000	31491000	15899000	51	2	2	2	41.9	41.9	41.9	13.016	117	756430000	0	45.341
O08538;Q2LA85	O08538	Angiopoietin-1	13559000	117460000	27223000	14618000	2379700	1861700	28650000	91002000	140950000	15357000	39874000	20422000	7422500	62	18	18	18	39	39	39	57.518	498	520780000	0	118.26
P18528	P18528	Ig heavy chain V region 6.96	13349000	84850000	205680000	31143000	6665500	9259500	49402000	114390000	146260000	26641000	115270000	46057000	7015000	31	2	1	1	30.6	19.4	19.4	11.007	98	855980000	0	29.614
P13020;CON_Q3SX14	P13020	Gelsolin	12494000	54263000	107460000	39661000	81193000	56582000	40993000	27962000	520790000	25961000	17281000	171400000	2943800	92	21	21	21	42.6	42.6	42.6	85.941	780	1159000000	0	202.61
P62984;P62983;P0CG49;P0CG50	P62984;P62983;P0CG49;P0CG50	Ubiquitin-60S ribosomal protein L40	11875000	19520000	13385000	7625900	3424500	2263900	8443700	14075000	34436000	4042800	35109000	16676000	1845500	21	3	3	3	21.1	21.1	21.1	14.728	128	172720000	0	19.092
P01747;P01746	P01747;P01746	Ig heavy chain V region 36-65	11698000	39631000	41097000	1851200	16130000	3142100	7785400	59138000	67683000	16424000	11562000	26404000	7190400	16	1	1	1	11.7	11.7	11.7	13.307	120	309740000	0	19.51
Q8CIZ8	Q8CIZ8	von Willebrand factor	11696000	80777000	65901000	13438000	4808600	7391700	5674300	56950000	23608000	22345000	97192000	31866000	2479800	94	29	29	29	15.9	15.9	15.9	309.27	2813	424130000	0	251.64
P11087;CON_Q862S4	P11087	Collagen alpha-1(I) chain	11547000	15243000	28931000	4089600	7350900	1882600	1358800	38738000	10198000	2565200	30629000	15296000	1861800	28	11	11	11	10.2	10.2	10.2	138.03	1453	169690000	0	28.148
Q8K426	Q8K426	Resistin-like gamma	11542000	42114000	6047700	2244100	914980	0	3499100	18482000	9414600	2313700	17354000	27572000	633240	17	3	3	3	38.5	38.5	38.5	12.535	117	142130000	0	10.022
P07759;Q91WP6;Q5I2A0;Q80X76	P07759	Serine protease inhibitor A3K	11383000	58827000	290980000	42330000	5439500	46971000	12107000	18904000	20380000	40776000	101700000	6875300	1410200	49	10	10	4	25.1	25.1	10.8	46.879	418	658080000	0	323.31
O70362	O70362	Phosphatidylinositol-glycan-specific phospholipase D	10808000	25554000	90897000	10652000	1263700	2598800	2283900	7426300	10154000	7203100	9288700	1908700	657260	25	13	13	13	22.5	22.5	22.5	93.254	837	180700000	0	48.775
Q9Z1R3	Q9Z1R3	Apolipoprotein M	10498000	11277000	40312000	5241800	2269900	1632500	0	914050	0	1079900	8607600	2607400	320100	9	2	2	2	11.6	11.6	11.6	21.273	190	84761000	0	22.392
Q8BND5	Q8BND5	Sulfhydryl oxidase 1	10083000	30334000	29873000	9802800	9948100	5224000	12946000	8838700	52950000	9242700	44115000	18893000	117600	44	12	12	12	18.2	18.2	18.2	82.784	748	242370000	0	40.689
P01639	P01639	Ig kappa chain V-V region MOPC 41	10058000	102190000	33768000	31429000	11144000	10040000	9831600	126350000	31400000	32005000	81055000	69344000	1826300	30	5	5	5	28.5	28.5	28.5	14.311	130	550440000	0	60.75
P06684	P06684	Complement C5	9003300	16453000	129950000	10484000	4907800	8647200	6978700	32362000	3723400	11592000	34050000	8448700	609890	43	18	18	18	13.9	13.9	13.9	188.88	1680	277210000	0	92.365
P21614	P21614	Vitamin D-binding protein	8801900	7136900	24725000	1343000	368680	686620	0	806370	1896000	0	1635000	2321600	137880	8	4	4	4	10.7	10.7	10.7	53.6	476	49859000	0	9.2655
P46412;P21765	P46412;P21765	Glutathione peroxidase 3	8318000	13060000	11772000	2592400	0	210540	4072500	14734000	4980700	4101300	8539800	16766000	594030	11	2	2	2	11.5	11.5	11.5	25.424	226	89742000	0	6.0417
Q07968	Q07968	Coagulation factor XIII B chain	8231000	17640000	17374000	657810	994890	1515300	281790	9970500	1520600	1237000	3361000	1241100	181680	9	5	5	5	12.3	12.3	12.3	76.195	669	64207000	0	20.412
Q8C165	Q8C165	N-fatty-acyl-amino acid synthase/hydrolase PM20D1	8063600	32130000	62050000	15644000	6281700	3154700	24515000	25727000	31560000	5705800	25257000	7045200	729620	27	7	7	7	19.3	19.3	19.3	55.662	503	247860000	0	54.11
Q9QUM0	Q9QUM0	Integrin alpha-IIb	7947900	33857000	22518000	2114300	5921700	1779700	6504100	12600000	18011000	12973000	56572000	5965400	5377200	29	9	9	9	14	14	14	112.68	1033	192140000	0	23.023
Q8VDD5;O08638	Q8VDD5	Myosin-9	7827500	11606000	28728000	8533500	17842000	5761700	20437000	171360000	53866000	12889000	140170000	62326000	33078000	127	44	44	42	28.6	28.6	27.3	226.37	1960	574430000	0	309.54
P01679;P01678;P01677;P01676;P01675	P01679;P01678;P01677;P01676;P01675	Ig kappa chain V-VI region J539	7553400	22181000	18389000	3348900	3613400	1486900	10424000	45995000	42758000	6646000	31656000	24819000	2118500	22	3	3	2	37.4	37.4	29.9	11.502	107	220990000	0	33.611
Q07797	Q07797	Galectin-3-binding protein	7489200	134750000	260810000	98383000	0	5459100	33123000	47100000	58315000	52484000	386300000	20171000	4292500	81	17	17	17	39.9	39.9	39.9	64.49	577	1108700000	0	173.16
Q9JJN5;CON_Q2KJ83	Q9JJN5	Carboxypeptidase N catalytic chain	7474100	22564000	31634000	5654600	1339800	3034700	1053000	2447400	1771400	1758800	8697900	1431700	204250	13	6	6	6	15.5	15.5	15.5	51.845	457	89066000	0	28.667
Q07456	Q07456	Protein AMBP	7407800	19276000	76402000	1079400	7352500	3195400	3697400	16284000	5438000	4865300	5861400	8475300	1083200	21	7	7	7	28.9	28.9	28.9	39.029	349	160420000	0	34.123
O54890	O54890	Integrin beta-3	7371500	18577000	28718000	11451000	4012000	4287900	5738800	12051000	15938000	12288000	69206000	7012000	7032500	40	14	14	14	24.3	24.3	24.3	86.738	787	203680000	0	30.242
P01648;P01649	P01648;P01649	Ig kappa chain V-V region HP 91A3	7254400	23878000	30823000	7719000	9605000	5344700	5327500	78896000	28246000	18371000	26317000	43606000	9365900	6	2	1	1	24.1	16.7	16.7	11.961	108	294750000	0.0035714	3.2017
Q61805	Q61805	Lipopolysaccharide-binding protein	6916000	22246000	28204000	8259500	3192900	541420	7795900	18142000	105130000	4869000	45787000	11214000	352920	27	7	7	7	17.5	17.5	17.5	53.055	481	262650000	0	33.632
P29788	P29788	Vitronectin	6685600	57080000	101410000	10403000	5377200	2367600	9586100	37136000	23203000	6771500	161670000	13964000	8212600	49	8	8	8	27.6	27.6	27.6	54.848	478	443870000	0	98.666
P01812;P01806;P01809;P01808;P01807;P01810	P01812;P01806;P01809;P01808;P01807;P01810	Ig heavy chain V region MOPC 173	6591300	10164000	11732000	14737000	6515100	4304000	9236100	23261000	26198000	5592400	43762000	11277000	2665600	9	4	4	3	37.6	37.6	37.6	13.051	117	176030000	0	30.425
Q61147	Q61147	Ceruloplasmin	6425700	23772000	71392000	937440	1820700	871850	1943500	2639200	2125200	5654500	7256300	2928000	493520	25	10	10	10	13.6	13.6	13.6	121.15	1061	128260000	0	62.329
P04945	P04945	Ig kappa chain V-VI region NQ2-6.1	6321800	23471000	34009000	9419700	9820700	396100	674440	38405000	474160000	3749000	20159000	21693000	61036000	27	1	1	1	14.8	14.8	14.8	11.713	108	703310000	0	103.12
P52430	P52430	Serum paraoxonase/arylesterase 1	6060700	49949000	46186000	6763700	5095100	1357500	1429900	6603600	37414000	4664200	16883000	10296000	1971100	13	5	5	5	19.4	19.4	19.4	39.565	355	194670000	0	23.281
E9PV24	E9PV24	Fibrinogen alpha chain	5610200	26025000	76782000	12125000	10959000	10675000	27633000	43699000	26403000	7582500	78076000	2869900	769270	52	12	12	12	17	17	17	87.428	789	329210000	0	94.02
P07758;Q00896	P07758;Q00896	Alpha-1-antitrypsin 1-1	5608600	15825000	85564000	3169500	2293800	1961000	4289500	10233000	2822800	0	11455000	773110	0	17	8	2	2	24.7	4.8	4.8	46.002	413	144000000	0	5.5854
P01660	P01660	Ig kappa chain V-III region PC 3741/TEPC 111	5283300	32766000	8725900	5847600	9181500	0	11024000	17834000	14137000	6802700	31058000	6804200	2388100	12	4	3	2	80.2	64	41.4	12.099	111	151850000	0	12.529
Q8BH61	Q8BH61	Coagulation factor XIII A chain	4985100	19292000	18335000	994880	2231700	803220	1713800	7421500	3347200	700480	4590400	1522000	377910	9	5	5	5	9	9	9	83.206	732	66315000	0	10.015
Q61704;CON_Q0V8M9	Q61704	Inter-alpha-trypsin inhibitor heavy chain H3	4894300	13081000	68748000	1502400	2771000	1222200	13645000	48855000	41923000	4652700	51413000	7878300	1422400	31	10	10	10	17.3	17.3	17.3	99.357	889	262010000	0	43.623
Q9ESB3	Q9ESB3	Histidine-rich glycoprotein	4815200	22459000	16614000	3054800	4073800	1397500	4300100	14083000	10713000	4642400	30966000	5127400	359100	21	4	4	4	9.7	9.7	9.7	59.162	525	122610000	0	48.628
Q01149	Q01149	Collagen alpha-2(I) chain	4782300	8327900	22775000	4785900	2940000	2117700	2309400	14889000	3045700	1315700	10019000	1960600	498560	16	7	7	7	8.2	8.2	8.2	129.56	1372	79767000	0	12.083
P23953	P23953	Carboxylesterase 1C	4662900	27109000	66596000	2832600	3750200	1574900	1214300	11871000	7630800	3088700	6078500	3492600	353950	19	8	8	8	19.5	19.5	19.5	61.055	554	140260000	0	153.15
Q9ET66	Q9ET66	Peptidase inhibitor 16	4619200	7365100	7859200	0	998730	0	1437100	5049400	1792500	1457500	0	2228500	370620	4	2	2	2	7.6	7.6	7.6	52.664	489	33178000	0	11.509
Q61247	Q61247	Alpha-2-antiplasmin	4471600	15356000	25581000	5973400	1067400	2517100	3572700	5830900	29149000	3591000	15572000	7529600	504130	19	6	6	6	12.6	12.6	12.6	54.971	491	120720000	0	12.47
P01645;P01644;P01646;P04946;P01643	P01645;P01644;P01646	Ig kappa chain V-V region HP 93G7	4410500	70405000	91657000	23076000	2371300	314510	7131500	57663000	48730000	58377000	60160000	5918400	446180	16	3	1	1	43.5	19.4	19.4	11.954	108	430660000	0	89.11
P15105	P15105	Glutamine synthetase	4358900	5268300	0	3127300	2177900	2176800	0	2210300	5500600	541460	9323600	2242000	673430	8	3	3	3	14.5	14.5	14.5	42.119	373	37601000	0	6.7318
P01642	P01642	Ig kappa chain V-V region L7 (Fragment)	4242300	39997000	32073000	6870400	1279300	602440	7179500	43306000	18723000	2662100	59080000	17695000	2146100	17	2	2	2	23.5	23.5	23.5	12.615	115	235860000	0	10.298
Q8BPB5	Q8BPB5	EGF-containing fibulin-like extracellular matrix protein 1	4156200	16312000	13995000	1814700	0	0	4530000	3882000	5363800	1317600	12366000	5932300	110600	20	7	7	7	25.6	25.6	25.6	54.952	493	69780000	0	15.324
P01626	P01626	Ig kappa chain V-II region MOPC 167	4025000	5281200	7762800	1165500	2541100	1818100	8702700	5982600	4652400	2095900	10770000	3468700	427620	9	1	1	1	21.4	21.4	21.4	12.349	112	58693000	0	61.126
Q01339	Q01339	Beta-2-glycoprotein 1	4004600	8388100	3226100	1019600	1225200	705560	597660	2377300	1960500	1090400	2473600	1350600	143850	7	2	2	2	9	9	9	38.618	345	28563000	0	6.52
P26039;Q71LX4	P26039	Talin-1	3950900	5537000	525550	807680	851630	572110	1157900	1682500	8186900	1813000	12122000	4147400	522750	12	9	9	9	6.1	6.1	6.1	269.82	2541	41878000	0	15.191
P01636	P01636	Ig kappa chain V-V region MOPC 149	3903200	10305000	15006000	6339900	4281400	1767800	3316500	49624000	28655000	3975000	20006000	21014000	4370200	15	3	3	3	35.2	35.2	35.2	12.03	108	172570000	0	16.065
P22599	P22599	Alpha-1-antitrypsin 1-2	3808700	11044000	26887000	5805300	1870400	1106300	1143300	6492300	7476600	2913800	10903000	2098800	0	15	9	9	2	25.7	25.7	6.5	45.974	413	81549000	0	78.759
P01630	P01630	Ig kappa chain V-II region 7S34.1	3669100	8474200	0	27273000	0	234090	2709300	8894700	20501000	27778000	12954000	2632800	1547900	17	3	3	3	21.2	21.2	21.2	12.496	113	116670000	0	38.809
P07309	P07309	Transthyretin	3621000	18347000	15243000	4567000	1424800	768310	2098900	3696900	6556700	2031100	6887100	2115400	92627	13	3	3	3	29.9	29.9	29.9	15.776	147	67449000	0	6.2541
P01633	P01633	Ig kappa chain V19-17	3403000	63445000	0	42013000	666930	1492600	398390	198400000	128570000	26898000	4287600	58118000	13620000	9	2	2	2	12.1	12.1	12.1	16.433	149	541310000	0	3.4426
Q01853	Q01853	Transitional endoplasmic reticulum ATPase	3390100	26350000	11777000	445570	4806900	1348200	38896000	37080000	51747000	3647700	787910000	9112700	5859300	70	30	30	30	42.8	42.8	42.8	89.321	806	982370000	0	126.89
Q07235	Q07235	Glia-derived nexin	3354700	5618400	6526700	2886800	549250	1697600	1293400	4424500	4695000	1946100	9183400	3306100	580660	12	4	4	4	10.3	10.3	10.3	44.207	397	46063000	0	11.314
P63017;P17156;P16627;Q61696;P17879	P63017;P17156	Heat shock cognate 71 kDa protein	3264100	27554000	18864000	3141600	8438700	1215600	3152400	7810000	10693000	2811200	50948000	3318800	1903600	31	12	12	10	25.1	25.1	23.4	70.87	646	143120000	0	29.606
Q62009;CON_Q2KJC7	Q62009	Periostin	3201100	7110700	969530	0	2903500	1181000	548320	1553700	7812900	1960100	2222600	7563000	51362	7	4	4	4	6.9	6.9	6.9	93.142	838	37078000	0	6.0708
Q60675	Q60675	Laminin subunit alpha-2	3148200	8870000	10128000	2766500	2318100	575720	3434500	11283000	5180200	2662200	10276000	6085900	233510	26	11	11	11	6	6	6	343.81	3118	66961000	0	180.24
P21956	P21956	Lactadherin	2997400	1601000	2773800	1588700	758680	226270	550060	2959400	0	1252400	13017000	2981000	405230	4	4	4	4	11.9	11.9	11.9	51.24	463	31111000	0	8.4929
P55065	P55065	Phospholipid transfer protein	2885300	43885000	98146000	20260000	4917100	2546200	524110	21713000	66166000	9010100	40931000	19945000	649450	31	7	7	7	19.5	19.5	19.5	54.452	493	331580000	0	66.503
Q3SXB8	Q3SXB8	Collectin-11	2705800	21828000	37450000	2853200	3633800	201860	5677900	26346000	10805000	4763400	22196000	3636900	1678600	24	5	5	5	24.3	24.3	24.3	28.989	272	143780000	0	31.591
P04202	P04202	Transforming growth factor beta-1	2663600	11579000	2243400	3724000	0	453170	0	3242000	3278700	1652900	15638000	1590400	331720	7	3	3	3	11.3	11.3	11.3	44.309	390	46397000	0	17.782
Q08879	Q08879	Fibulin-1	2645100	15338000	28195000	780790	2166500	1211000	954580	3240000	7914900	2837200	7383800	3238900	700340	13	9	9	9	19.6	19.6	19.6	78.032	705	76607000	0	15.446
P03987	P03987	Ig gamma-3 chain C region	2637400	9659200	22508000	1133400	13803000	666880	6239400	26969000	106680000	6470000	56107000	14241000	18938000	35	9	9	9	24.4	24.4	24.4	43.929	398	286060000	0	20.916
Q62059	Q62059	Versican core protein	2504500	346810	2002500	646840	104030	91356	1943100	8745400	1531100	856460	4070300	2215200	983080	5	3	3	3	1.3	1.3	1.3	366.78	3357	26041000	0	4.5883
Q8K1I3	Q8K1I3	Secreted phosphoprotein 24	2483300	5608300	1654800	586230	436770	239350	0	0	0	696450	371310	343900	171030	3	3	3	3	16.7	16.7	16.7	23.136	203	12591000	0	4.099
O88783;CON_Q28107	O88783	Coagulation factor V	2469800	5674000	9772900	2611500	1613100	417820	7702700	12883000	1387000	1145000	7547600	391250	446680	19	8	8	8	4.9	4.9	4.9	247.23	2183	54062000	0	13.368
P82198	P82198	Transforming growth factor-beta-induced protein ig-h3	2357100	6713100	1582800	0	1136800	0	525860	5108100	3875800	738120	2926600	2814500	215720	8	3	3	3	4.8	4.8	4.8	74.596	683	27994000	0	5.3265
Q8BTM8	Q8BTM8	Filamin-A	2288500	3264200	4116200	980210	1163000	1225700	1137500	419030	2430900	2523500	6677600	2456100	1401500	10	8	8	8	5.8	5.8	5.8	281.22	2647	30084000	0	13.638
P02469	P02469	Laminin subunit beta-1	2175000	15574000	19723000	3868900	1136000	1121600	1885100	9305200	4653600	1589000	16181000	7076900	776080	23	12	12	12	10	10	10	197.09	1786	85065000	0	25.175
P18525	P18525	Ig heavy chain V region 5-84	2134900	48616000	47351000	62027000	3002400	4866000	93876000	77752000	43898000	10621000	395310000	9963200	4190600	18	3	3	2	41.9	41.9	32.5	12.872	117	803610000	0	128.51
P21981	P21981	Protein-glutamine gamma-glutamyltransferase 2	2117700	12543000	0	0	3248400	328740	0	0	0	454970	2974600	2146200	68938	7	5	5	5	12	12	12	77.06	686	23883000	0	9.7421
Q61508	Q61508	Extracellular matrix protein 1	2110600	16172000	5364600	858720	3475300	400430	1212500	884620	1455400	1671400	4397300	3041800	855710	8	5	5	5	9.7	9.7	9.7	62.832	559	41901000	0	18.218
Q00897	Q00897	Alpha-1-antitrypsin 1-4	1842300	6403200	7676900	0	1321100	589760	0	2506200	709360	143670	5173200	0	0	5	9	3	2	27.1	9.2	4.8	45.998	413	26366000	0	5.2663
P20918;CON_P06868	P20918	Plasminogen	1795600	16121000	46430000	2651700	491350	506440	587410	5281600	3592500	2142300	9628200	2440300	380950	24	10	10	10	18.3	18.3	18.3	90.807	812	92050000	0	25.936
P09055	P09055	Integrin beta-1	1794400	3098400	1948600	2111000	1428100	1651400	1847600	609770	1700500	862220	4759500	882390	463300	9	4	4	4	5.5	5.5	5.5	88.231	798	23157000	0	5.5045
P01790;P01794;P01791;P01788;P01787;P01789;P01793;P01792	P01790;P01794;P01791;P01788;P01787;P01789;P01793;P01792	Ig heavy chain V region M511	1720200	54574000	25619000	34693000	5815800	2196200	3360500	13351000	4511800	7060500	36314000	29824000	3682600	18	5	5	4	46.7	46.7	33.6	13.652	122	222720000	0	47.432
P01820;P01819	P01820;P01819	Ig heavy chain V region PJ14	1578600	9497400	8376400	2377200	1268000	0	2062100	4434200	1612100	0	2350500	2837700	101600	5	1	1	1	9.6	9.6	9.6	12.447	115	36496000	0.0033898	2.6926
P54116	P54116	Erythrocyte band 7 integral membrane protein	1568100	2527100	0	0	312050	0	0	204880	0	0	5742200	1964000	107540	4	2	2	2	9.9	9.9	9.9	31.375	284	12426000	0.0034364	2.8033
Q01279	Q01279	Epidermal growth factor receptor	1425800	1440600	23895000	845880	0	1163200	554570	733220	0	2376500	4628500	194050	0	11	6	6	6	6.2	6.2	6.2	134.85	1210	37257000	0	98.402
P02468	P02468	Laminin subunit gamma-1	1381000	15740000	11596000	4123000	1162000	209510	1746500	14282000	6716400	2032800	14926000	4381600	715550	30	13	13	13	12	12	12	177.3	1607	79012000	0	33.217
P04186	P04186	Complement factor B	1367800	3246500	17359000	0	0	0	1620300	0	0	891240	2967100	0	0	5	4	4	4	8	8	8	85.004	761	27452000	0	8.5384
Q00898	Q00898	Alpha-1-antitrypsin 1-5	1354100	1831500	124170000	7290900	1520600	11802000	2908700	4966600	1118900	15567000	29666000	6815800	90690	12	8	3	3	23.7	11.6	11.6	45.891	413	209100000	0	21.514
Q9QUM9	Q9QUM9	Proteasome subunit alpha type-6	1344200	1954800	521510	318580	360550	350600	0	995600	809610	0	0	1472900	130730	2	2	2	2	9.3	9.3	9.3	27.372	246	8259100	0.0098684	2.376
P10493	P10493	Nidogen-1	1292000	2108300	2236900	0	944100	119150	558310	0	0	904060	2126100	1436600	186360	5	3	3	3	3	3	3	136.54	1245	11912000	0	6.171
P01674	P01674	Ig kappa chain V-III region PC 2154	1187200	2984700	4607100	1980900	1554400	651480	132300	12438000	13612000	2985600	2964500	5925400	757940	10	1	1	1	11.1	11.1	11.1	11.699	108	51781000	0	6.3012
Q04857	Q04857	Collagen alpha-1(VI) chain	1153700	4300500	8135600	1272700	183540	447770	1797000	6631400	3974500	690520	6370500	1080100	46141	12	3	3	3	5.8	5.8	5.8	108.49	1025	36084000	0	6.0029
Q9R0G6	Q9R0G6	Cartilage oligomeric matrix protein	1139900	1992600	2847200	0	238840	478640	270660	988330	0	879010	0	874520	73525	6	3	2	2	7.5	6.2	6.2	82.341	755	9783200	0	4.6265
Q99JI6	Q99JI6	Ras-related protein Rap-1b	1097100	0	1189700	0	603420	0	2043800	641530	447570	0	3143200	0	380190	6	2	2	2	15.2	15.2	15.2	20.825	184	9546600	0	4.8482
P26262	P26262	Plasma kallikrein	1032800	923370	4664000	0	476340	184030	0	0	0	319050	446410	0	0	2	2	2	2	3.3	3.3	3.3	71.382	638	8046000	0.003367	2.6762
Q9Z2U0;Q9CWH6	Q9Z2U0;Q9CWH6	Proteasome subunit alpha type-7	1028800	2907400	0	0	0	0	0	1251300	2741000	255090	0	945660	0	2	2	2	2	13.7	13.7	13.7	27.855	248	9129200	0.003663	3.4305
P04944;P04941;P04940;P04943;P04942	P04944;P04941;P04940;P04943;P04942	Ig kappa chain V-VI region NQ5-78.2.6	1023000	5103600	0	0	0	0	395070	6114800	2837700	738090	3370500	1717600	0	3	2	1	1	26.2	18.7	18.7	11.391	107	21300000	0.009772	2.3368
Q8CG19	Q8CG19	Latent-transforming growth factor beta-binding protein 1	1012100	869990	709520	0	0	606820	0	0	0	219380	1089100	524720	0	4	2	2	2	2	2	2	186.72	1712	5031600	0	5.0574
P51437	P51437	Cathelicidin antimicrobial peptide	997570	3361800	15302000	3206100	1397100	476440	3604800	1811000	3003100	611210	6320800	1196700	167910	4	2	2	2	19.8	19.8	19.8	19.453	172	41456000	0	3.666
Q9CQF9	Q9CQF9	Prenylcysteine oxidase	992270	3927600	27762000	668060	758960	373570	1197500	2928100	2357800	844470	6001700	1061400	274370	5	6	6	6	21	21	21	56.494	505	49147000	0	15.824
Q61739	Q61739	Integrin alpha-6	987370	1058600	0	0	608290	283750	394740	1216500	0	0	2872700	0	1005500	1	2	2	2	3.8	3.8	3.8	122.16	1091	8427400	0.0035971	3.2518
Q99K41	Q99K41	EMILIN-1	957760	21584000	19941000	2307200	0	329800	1812100	3274600	3748800	2673800	20827000	2364000	862470	26	10	10	10	14.6	14.6	14.6	107.58	1017	80683000	0	31.286
O35598	O35598	Disintegrin and metalloproteinase domain-containing protein 10	940990	506950	1574100	2621500	215670	1054400	0	0	0	474240	3673100	557590	406560	3	2	2	2	3.6	3.6	3.6	83.967	749	12025000	0	3.793
Q8CF98	Q8CF98	Collectin-10	886520	8719700	20011000	138770	1817200	677780	1569600	14696000	4839000	1386400	11154000	613120	392330	9	2	2	2	8.3	8.3	8.3	30.523	277	66901000	0	4.904
P01634;P01632	P01634;P01632	Ig kappa chain V-V region MOPC 21	815940	8131700	0	1512800	726250	0	1448600	12892000	9239600	316440	1294600	5202200	338900	4	2	1	1	13.2	6.6	6.6	14.902	136	41919000	0.003413	2.7578
Q9DBG5	Q9DBG5	Perilipin-3	812530	0	4684500	297610	0	365320	0	0	0	430190	2664700	1093300	77100	2	2	2	2	8.7	8.7	8.7	47.262	437	10425000	0	4.0975
P29699	P29699	Alpha-2-HS-glycoprotein	790120	13201000	48240000	2995200	5945300	811570	1687400	5182300	4506700	0	4914500	1003800	69639	20	3	3	3	15.9	15.9	15.9	37.325	345	89348000	0	33.199
P01803	P01803	Ig heavy chain V region AMPC1	599720	1013200	0	0	234040	166460	0	6197000	13758000	589020	1879100	2796100	813980	4	5	1	1	38.9	11.5	11.5	12.691	113	28046000	0	9.823
Q9CQW9	Q9CQW9	Interferon-induced transmembrane protein 3	573530	0	1896400	0	0	0	1345900	0	0	1008200	1593000	1003000	106370	3	1	1	1	16.1	16.1	16.1	14.954	137	7526300	0.0034722	2.9278
O35516	O35516	Neurogenic locus notch homolog protein 2	531980	2419700	3349500	990350	490630	186240	170730	1347800	644640	1430200	2925500	1423000	77289	5	4	4	4	2.6	2.6	2.6	265.33	2470	15988000	0	5.8454
P01758	P01758	Ig heavy chain V region 108A	522840	6496600	19068000	0	0	0	833210	6837300	4529100	0	6870000	0	0	2	1	1	1	12.8	12.8	12.8	12.971	117	45157000	0.0098361	2.3569
P01845	P01845	Ig lambda-3 chain C region	519460	21604000	1240100	1844900	483840	78825	2715700	7415300	0	0	4070700	10717000	73822	9	6	3	3	77.9	52.9	52.9	11.371	104	50764000	0	50.403
P12023	P12023	Amyloid-beta A4 protein	487700	1502500	1541700	1622600	0	0	0	0	1836600	195810	1088500	1685800	270360	6	1	1	1	1.6	1.6	1.6	86.721	770	10232000	0.0034483	2.8039
P01654;P01656;P01655	P01654;P01656;P01655	Ig kappa chain V-III region PC 2880/PC 1229	472390	40775000	4291400	0	0	0	1067100	31481000	36963000	5683500	18710000	4843400	1901800	11	5	5	2	91	91	32.4	11.98	111	146190000	0	58.556
P84244;P84228;P68433;P02301	P84244;P84228;P68433;P02301	Histone H3.3	443140	800770	673600	962610	720980	113740	2481700	746840	0	210790	1725500	1467700	0	3	1	1	1	5.1	5.1	5.1	15.328	136	10347000	0	8.2904
Q8BH35	Q8BH35	Complement component C8 beta chain	378370	986050	20220000	861100	908660	1990600	726110	1357000	0	4669400	6732700	1480500	0	10	6	6	6	16.1	16.1	16.1	66.229	589	40311000	0	10.947
P01662	P01662	Ig kappa chain V-III region ABPC 22/PC 9245	365760	5786600	5505800	0	1675000	0	1188100	5868100	11865000	6836000	2112900	1434700	467280	6	3	2	1	70.3	47.7	31.5	12.041	111	43106000	0	29.953
P10852	P10852	4F2 cell-surface antigen heavy chain	289000	385700	0	0	1175900	0	0	0	0	0	3554800	393840	0	2	2	2	2	3.8	3.8	3.8	58.336	526	5799200	0.0035461	3.1544
Q68FD5	Q68FD5	Clathrin heavy chain 1	284180	12094000	6125400	1062500	0	0	858360	2006100	780830	491450	12409000	1966100	391100	11	5	5	5	5	5	5	191.55	1675	38470000	0	11.507
Q9JM99	Q9JM99	Proteoglycan 4	283390	1536800	1135800	0	303340	0	1405800	1069500	780950	164160	2840900	271350	53918	2	2	2	2	2.2	2.2	2.2	115.99	1054	9845800	0.0034014	2.7257
P35492	P35492	Histidine ammonia-lyase	279710	0	0	2552800	0	0	0	0	4812500	0	0	0	470670	3	3	3	3	6.2	6.2	6.2	72.257	657	8115700	0	7.6015
Q64514	Q64514	Tripeptidyl-peptidase 2	199190	3777700	2129600	2534900	4748800	0	2042200	16921000	4661700	1588300	21351000	16494000	510880	13	8	8	8	10.7	10.7	10.7	139.88	1262	76958000	0	21.06
O89020	O89020	Afamin	146350	899750	9065000	0	0	0	0	722330	0	224330	0	0	0	6	4	4	4	10.2	10.2	10.2	69.378	608	11058000	0	7.7636
P18526	P18526	Ig heavy chain V region 345	0	0	0	0	0	0	0	0	0	0	0	0	0	0	2	1	0	18.8	9.4	0	12.902	117	0	0.0097087	2.3235
P06151;P00342;P16125	P06151;P00342;P16125	L-lactate dehydrogenase A chain	0	0	0	0	0	0	0	0	4865700	0	0	0	0	1	1	1	1	3.6	3.6	3.6	36.498	332	4865700	0.0097403	2.3345
O08762	O08762	Neurotrypsin	0	9122400	21760000	2529000	0	0	1519900	0	0	5579600	5173700	5711600	222300	2	2	2	2	6.4	6.4	6.4	84.117	761	51618000	0.009901	2.4058
P01667	P01667	Ig kappa chain V-III region PC 6308	0	0	0	0	0	0	0	1932600	0	0	0	524700	0	2	3	1	1	53.2	14.4	14.4	12.071	111	2457300	0.0099338	2.4352
P70194	P70194	C-type lectin domain family 4 member F	0	693740	1410300	0	0	0	0	0	0	0	0	0	0	2	2	2	2	4.7	4.7	4.7	61.268	548	2104000	0.0033223	2.4902
Q08189	Q08189	Protein-glutamine gamma-glutamyltransferase E	0	0	0	0	0	0	0	0	15357000	0	0	0	0	1	1	1	1	1.9	1.9	1.9	77.308	693	15357000	0.0033333	2.5351
Q91XQ0	Q91XQ0	Dynein heavy chain 8, axonemal	0	0	0	0	0	0	0	0	5814200	0	0	0	0	1	1	1	1	0.2	0.2	0.2	541.23	4731	5814200	0.0033445	2.6012
Q8CFG8	Q8CFG8	Complement C1s-B subcomponent	0	6332400	2536400	0	0	0	143890	1580400	4686500	600030	2810700	359740	204070	5	11	1	1	19.8	2.8	2.8	76.699	688	19254000	0.0033557	2.6683
O88492	O88492	Perilipin-4	0	0	0	0	0	8249700	0	0	0	0	0	0	0	1	1	1	1	1.6	1.6	1.6	139.41	1403	8249700	0.0033784	2.6915
P10126;P62631	P10126;P62631	Elongation factor 1-alpha 1	0	0	0	0	0	0	519280	0	0	0	0	859820	220180	2	2	2	2	5	5	5	50.113	462	1599300	0.0034247	2.7928
P01671;P01670	P01671;P01670	Ig kappa chain V-III region PC 7175	0	8879100	23408000	0	0	0	442000	0	0	834850	17223000	0	0	3	2	1	1	44.1	27.9	27.9	12.01	111	50787000	0.0034602	2.9183
P01725	P01725	Ig lambda-1 chain V region S178	0	0	960180	2206700	310830	651230	1141400	3131100	1370200	0	2179100	867370	134770	3	1	1	1	20.9	20.9	20.9	11.654	110	12953000	0.0035088	3.1178
Q8BVV7	Q8BVV7	Centrosomal protein of 95 kDa	0	0	0	0	0	0	0	0	0	0	0	0	0	1	1	1	1	1.2	1.2	1.2	95.209	827	0	0.0035211	3.1259
P07743	P07743	BPI fold-containing family A member 2	0	732960	0	0	211520	98789	0	0	7023000	0	0	1061500	380010	2	2	2	2	12.8	12.8	12.8	24.753	235	9507700	0.0035336	3.1432
P01757;P01756	P01757;P01756	Ig heavy chain V region J558	0	0	0	0	0	0	0	0	0	0	0	0	0	1	4	1	1	64.1	26.5	26.5	13.024	117	0	0.0035587	3.1742
Q9R0M4	Q9R0M4	Podocalyxin	0	619840	3025600	1517800	0	0	57830	2222900	909680	0	2543100	0	0	3	1	1	1	2.2	2.2	2.2	53.389	503	10897000	0.0035842	3.2337
P01657;P01673;P01672;P01659	P01657;P01673;P01672;P01659	Ig kappa chain V-III region PC 2413	0	0	0	0	0	0	0	0	0	0	0	0	0	0	2	1	0	24.3	8.1	0	11.949	111	0	0.0036101	3.2588
Q9R098	Q9R098	Hepatocyte growth factor activator	0	2062400	0	0	0	0	0	0	0	0	0	0	0	1	1	1	1	3.8	3.8	3.8	70.567	653	2062400	0.0036232	3.3057
O70562;O70558;O70555;O70554;O70559	O70562;O70558;O70555;O70554;O70559	Small proline-rich protein 2K	0	0	0	0	0	0	0	0	67972000	0	0	0	159420	2	1	1	1	13.2	13.2	13.2	7.4989	68	68131000	0.0036364	3.306
P80316	P80316	T-complex protein 1 subunit epsilon	0	0	0	0	0	0	0	3178800	0	0	0	1870600	66458	2	2	2	2	4.8	4.8	4.8	59.623	541	5115900	0.0036496	3.3324
Q61937	Q61937	Nucleophosmin	0	0	0	0	0	0	865980	0	4940900	0	0	0	0	2	2	2	2	11.6	11.6	11.6	32.56	292	5806800	0	3.4752
P32037	P32037	Solute carrier family 2, facilitated glucose transporter member 3	0	0	0	0	0	0	0	0	0	0	0	0	0	1	1	1	1	2.8	2.8	2.8	53.478	493	0	0	3.4762
P01664	P01664	Ig kappa chain V-III region CBPC 101	0	0	4603000	0	0	0	0	2912600	5160500	0	0	0	0	1	3	1	1	68.5	37.8	37.8	11.964	111	12676000	0	3.5867
Q60692	Q60692	Proteasome subunit beta type-6	0	1330700	0	554480	209430	0	0	701740	865700	133390	340700	834790	0	4	2	2	2	8.8	8.8	8.8	25.378	238	4971000	0	3.6702
Q8K479	Q8K479	Complement C1q tumor necrosis factor-related protein 5	0	0	0	0	0	0	2738600	0	0	0	13811000	0	0	4	1	1	1	6.2	6.2	6.2	25.436	243	16550000	0	3.7002
Q8BMC3	Q8BMC3	SHC-transforming protein 2	0	0	0	0	0	0	0	0	0	0	0	0	0	2	1	1	1	2.4	2.4	2.4	61.771	573	0	0	3.742
P17751	P17751	Triosephosphate isomerase	0	0	0	0	0	0	0	0	4320100	0	0	0	0	2	2	2	2	7.7	7.7	7.7	32.191	299	4320100	0	3.8561
P62242	P62242	40S ribosomal protein S8	0	1645400	0	0	120670	0	0	0	0	76664	1622000	304320	100160	2	2	2	2	13	13	13	24.205	208	3869200	0	3.8843
Q8K1B8	Q8K1B8	Fermitin family homolog 3	0	2829200	921420	532200	963250	0	0	995090	7951600	915520	3210500	2922300	544430	5	2	2	2	4.5	4.5	4.5	75.634	665	21786000	0	4.0781
P62806	P62806	Histone H4	0	443490	0	2053700	0	0	2464600	3073100	1237100	0	375700	0	0	3	3	3	3	31.1	31.1	31.1	11.367	103	9647700	0	4.151
P80314	P80314	T-complex protein 1 subunit beta	0	339830	1934600	0	0	0	0	879770	0	0	1437600	874380	0	2	2	2	2	4.5	4.5	4.5	57.477	535	5466100	0	4.2203
Q8CGP6;Q8R1M2;Q64523;Q8CGP7;Q8CGP5;Q8BFU2;Q6GSS7;C0HKE9;C0HKE8;C0HKE7;C0HKE6	Q8CGP6;Q8R1M2;Q64523;Q8CGP7;Q8CGP5;Q8BFU2;Q6GSS7;Q6GSS7;C0HKE9;C0HKE8;C0HKE7;C0HKE6	Histone H2A type 1-H	0	0	0	0	0	0	2450100	2335100	0	0	0	0	0	2	1	1	1	14.8	14.8	14.8	13.95	128	4785100	0	4.2346
P80315	P80315	T-complex protein 1 subunit delta	0	0	0	0	0	0	0	5452700	0	0	0	0	0	3	2	2	2	5.9	5.9	5.9	58.066	539	5452700	0	4.4642
P42703	P42703	Leukemia inhibitory factor receptor	0	0	10162000	0	0	0	78986	482520	431920	446140	1940400	0	0	2	2	2	2	3.2	3.2	3.2	122.57	1092	13542000	0	4.5493
Q8R143	Q8R143	Pituitary tumor-transforming gene 1 protein-interacting protein	0	1218500	0	0	0	0	0	0	0	0	2116300	429340	0	0	1	1	1	4	4	4	19.965	174	3764200	0	4.7707
Q64518	Q64518	Sarcoplasmic/endoplasmic reticulum calcium ATPase 3	0	626270	0	0	0	0	0	0	0	0	14564000	0	0	1	1	1	1	2	2	2	113.64	1038	15190000	0	4.9293
Q9EQK5	Q9EQK5	Major vault protein	0	392250	266860	877170	0	0	0	0	0	0	7124000	543690	72968	3	3	3	3	3.5	3.5	3.5	95.923	861	9276900	0	4.9866
P10639	P10639	Thioredoxin	0	0	0	0	0	0	0	0	24240000	0	0	0	0	2	2	2	2	10.5	10.5	10.5	11.675	105	24240000	0	4.9975
Q02013	Q02013	Aquaporin-1	0	0	0	0	831040	0	0	0	0	0	0	1301800	793120	3	1	1	1	7.4	7.4	7.4	28.793	269	2925900	0	5.0527
P10404	P10404	MLV-related proviral Env polyprotein	0	1774600	0	0	312240	458320	0	0	0	3087800	0	0	0	2	2	2	2	4.5	4.5	4.5	69.612	641	5633000	0	5.0739
Q8R0Z6	Q8R0Z6	Angiopoietin-related protein 6	0	0	0	0	196970	0	0	4563600	0	0	928230	0	0	3	2	2	2	7.2	7.2	7.2	51.095	457	5688800	0	5.123
Q8QZY6	Q8QZY6	Tetraspanin-14	0	4000400	0	1109500	83574	212240	0	0	0	200940	7832200	434660	72737	2	2	2	2	10.4	10.4	10.4	30.673	270	13946000	0	5.3465
P48759	P48759	Pentraxin-related protein PTX3	0	5490700	7550700	2135500	0	423040	431910	2389100	3662200	1346500	5547700	2766400	332160	5	3	3	3	7.6	7.6	7.6	41.811	381	32076000	0	5.4583
Q8R4V5	Q8R4V5	Oncoprotein-induced transcript 3 protein	0	2207600	1000300	321800	240210	0	1120200	1779200	752800	0	2425000	255010	137540	2	2	2	2	8.1	8.1	8.1	60.315	546	10240000	0	5.4981
Q8R121	Q8R121	Protein Z-dependent protease inhibitor	0	1806100	7070900	1009300	476890	235050	0	1279700	0	527080	1504000	1768200	136170	6	2	2	2	4.9	4.9	4.9	51.797	448	15813000	0	6.2874
P01666	P01666	Ig kappa chain V-III region PC 7183	0	0	0	0	0	0	0	616400	0	3720200	6448900	0	98617	1	4	1	1	91	37.8	37.8	11.952	111	10884000	0	6.3647
Q9JLF6	Q9JLF6	Protein-glutamine gamma-glutamyltransferase K	0	0	0	0	0	0	0	0	18913000	0	0	0	0	5	4	4	4	5.4	5.4	5.4	89.825	815	18913000	0	6.3706
P01741	P01741	Ig heavy chain V region	0	0	0	0	0	0	0	0	6606300	0	1022900	0	0	1	1	1	1	11.4	11.4	11.4	12.555	114	7629200	0	6.384
P16858	P16858	Glyceraldehyde-3-phosphate dehydrogenase	0	0	999710	1252600	0	0	1253700	0	13703000	276970	7235800	2730900	92816	8	3	3	3	9.3	9.3	9.3	35.81	333	27546000	0	6.4397
Q00519;G3X982;Q3TYQ9	Q00519	Xanthine dehydrogenase/oxidase	0	0	0	0	0	0	8148800	0	0	0	0	0	0	4	4	4	4	3	3	3	146.56	1335	8148800	0	6.4646
Q91YI0	Q91YI0	Argininosuccinate lyase	0	0	0	0	0	0	0	0	17148000	0	0	0	581490	4	4	4	4	9.5	9.5	9.5	51.739	464	17729000	0	6.7344
P11438	P11438	Lysosome-associated membrane glycoprotein 1	0	1847600	0	633510	0	0	400610	436040	8544300	137810	2207300	693430	197030	2	1	1	1	2.7	2.7	2.7	43.865	406	15098000	0	7.1282
P18533	P18533	Ig heavy chain V region 733	0	1724200	10233000	0	0	0	0	0	0	0	1947300	0	0	1	1	1	1	18.8	18.8	18.8	13.223	117	13904000	0	7.1623
Q63880	Q63880	Carboxylesterase 3A	0	1406100	5255700	2547000	0	1343200	0	465830	0	187030	1904700	125260	0	4	3	3	3	9.8	9.8	9.8	63.317	571	13235000	0	7.7415
P52480	P52480	Pyruvate kinase PKM	0	0	0	0	0	0	1187100	695760	0	0	0	0	0	0	1	1	1	4.7	4.7	4.7	57.844	531	1882900	0	8.3937
O70435	O70435	Proteasome subunit alpha type-3	0	2198800	1804200	0	704520	1431000	0	1079000	1847500	1322600	0	2214300	213460	1	2	2	2	12.2	12.2	12.2	28.405	255	12815000	0	8.4079
P39876	P39876	Metalloproteinase inhibitor 3	0	9309300	12083000	335440	0	252920	2173800	3777600	3651300	1758700	18942000	896680	211400	7	4	4	4	29.9	29.9	29.9	24.182	211	53392000	0	8.5087
P01728;P01729	P01728;P01729	Ig lambda-2 chain V region	0	5153000	13341000	0	0	0	0	3109900	633090	708730	5031700	893750	0	4	3	3	2	41.9	41.9	41.9	12.222	117	28871000	0	8.5772
P31532	P31532	Serum amyloid A-4 protein	0	194840	0	0	0	0	0	0	0	0	2424700	0	59740	2	2	2	2	24.6	24.6	24.6	15.088	130	2679300	0	10.582
P53986	P53986	Monocarboxylate transporter 1	0	0	0	0	0	0	0	0	0	0	1692100	0	0	0	1	1	1	2.6	2.6	2.6	53.267	493	1692100	0	11.789
P80317	P80317	T-complex protein 1 subunit zeta	0	0	0	0	0	0	0	6388200	159440	0	0	459010	134940	3	3	3	3	8.1	8.1	8.1	58.004	531	7141600	0	13.025
P01898;P01899	P01898	H-2 class I histocompatibility antigen, Q10 alpha chain	0	4437600	23427000	0	247770	0	898610	2486900	2313300	1095000	4242100	610810	67288	7	3	3	3	12.3	12.3	12.3	37.251	325	39827000	0	14.319
Q61646	Q61646	Haptoglobin	0	0	67813000	3957300	0	2365800	25210000	0	709970	10423000	60363000	0	0	16	5	5	5	15	15	15	38.752	347	170840000	0	14.778
Q8K182	Q8K182	Complement component C8 alpha chain	0	638220	18916000	3173700	0	1568800	1228100	242150	399660	1497600	1050800	262640	0	9	5	5	5	12.8	12.8	12.8	66.08	587	28978000	0	15.451
P03976	P03976	Ig kappa chain V-II region 17S29.1	0	3020500	2237100	2465000	0	0	86444	3514200	2831000	637300	2283400	4428000	500320	5	1	1	1	11.5	11.5	11.5	12.39	113	22003000	0	17.491
P01723;P01727;P01726	P01723;P01727	Ig lambda-1 chain V region	0	43582000	9420400	0	0	0	0	3890400	2094300	0	15157000	0	0	6	3	2	2	41.9	34.2	34.2	12.222	117	74145000	0	19.796
Q8R429	Q8R429	Sarcoplasmic/endoplasmic reticulum calcium ATPase 1	0	1055900	0	0	0	0	0	0	0	0	19123000	1132700	153140	3	3	3	3	4.6	4.6	4.6	109.42	994	21464000	0	21.153
P01629	P01629	Ig kappa chain V-II region 2S1.3	0	28087000	19350000	327840	0	0	362750	23184000	4421600	4086900	6222500	6439400	150260	9	3	3	3	37.5	37.5	37.5	12.221	112	92633000	0	21.702
P07356	P07356	Annexin A2	0	1873500	1981300	601810	0	0	0	0	53070000	154200	8125300	240410	341220	10	6	6	6	21.8	21.8	21.8	38.676	339	66388000	0	29.722
P06683	P06683	Complement component C9	0	6443500	27361000	14666000	9459400	9404900	9924900	1836900	26828000	13134000	9438500	9269800	253910	23	13	13	13	26.6	26.6	26.6	62.002	548	138020000	0	31.666
Q5SX39;Q5SX40;P13542;P13541;Q91Z83;Q91Z83;Q02566	Q5SX39;Q5SX40;P13542	Myosin-4	0	0	706990	0	0	0	0	0	0	143410	36513000	156670	0	16	15	15	15	11.2	11.2	11.2	222.86	1939	37520000	0	32.246
P01786	P01786	Ig heavy chain V region MOPC 47A	0	21783000	9301900	0	0	0	0	10895000	3759100	0	19611000	0	0	5	2	1	1	21.4	7.7	7.7	12.374	117	65349000	0	35.108
Q9Z2W0	Q9Z2W0	Aspartyl aminopeptidase	0	893090	21234000	0	0	0	0	23410000	0	422770	0	8500700	14494	9	6	6	6	18.2	18.2	18.2	52.206	473	54475000	0	40.163
P01647	P01647	Ig kappa chain V-V region HP 124E1	0	4470700	0	0	0	0	0	2514000	3816300	5645400	0	0	0	5	4	4	2	72.2	72.2	48.1	11.965	108	16446000	0	73.865
P01665;P01668;P01669	P01665;P01668;P01669	Ig kappa chain V-III region PC 7043	0	8068600	0	0	0	0	0	0	0	0	20698000	0	0	1	4	3	1	91	74.8	37.8	12.002	111	28766000	0	89.953
E9Q557	E9Q557	Desmoplakin	0	0	3326800	0	0	326370	0	667740	237660000	0	6414300	0	0	28	21	21	21	9.4	9.4	9.4	332.91	2883	248400000	0	158.34
Q02257	Q02257	Junction plakoglobin	0	583710	2123500	0	0	139620	0	0	85691000	153660	3195400	91538	0	16	12	12	11	27.1	27.1	25.4	81.8	745	91978000	0	217.78
