# Supplementary material for: Proteomics analysis of serum small extracellular vesicles for the longitudinal study of a glioblastoma multiforme mouse model
Source: Sci Rep. 2020 Nov 24;10:20498. doi: 10.1038/s41598-020-77535-8 (PMC7686310; doi:10.1038/s41598-020-77535-8)
Supplement: Supplementary file 4 — Supplementary Information 4. [file 41598_2020_77535_MOESM4_ESM.xlsx]

## Sheet: t-test p-values
SD3. Comparison between Control and GBM-T2 sEV identified proteins. The table reports the t-test p-values and relative corrected p-values (BH correction) of identified proteins with a p-value <0.05.
Protein Ids	Majority protein IDs	Protein name	p-value	FDR corrected p-value
Q80YX1	Q80YX1	Tenascin	0.0264384198650059	0.343959468302930
Q02105	Q02105	Complement C1q subcomponent subunit C	0.0397582263999762	0.343959468302930
O08677	O08677	Kininogen-1	0.0270960149461087	0.343959468302930
P97290	P97290	Plasma protease C1 inhibitor	0.0366482325881103	0.343959468302930
Q60841	Q60841	Reelin	0.0201973073476473	0.343959468302930
Q9DBB9	Q9DBB9	Carboxypeptidase N subunit 2	0.0425546132614622	0.343959468302930
P62984;P62983;P0CG49;P0CG50	P62984;P62983;P0CG49;P0CG50	Ubiquitin-60S ribosomal protein L40	0.0449146513635245	0.343959468302930
P11087;CON_Q862S4	P11087	Collagen alpha-1(I) chain	0.0132110695306371	0.343959468302930
O70362	O70362	Phosphatidylinositol-glycan-specific phospholipase D	0.0387825619772186	0.343959468302930
Q9Z1R3	Q9Z1R3	Apolipoprotein M	0.0397101128010625	0.343959468302930
Q07968	Q07968	Coagulation factor XIII B chain	0.00262852248792146	0.295586893982708
Q8VDD5;O08638	Q8VDD5	Myosin-9	0.00472939030372333	0.295586893982708
Q9JJN5;CON_Q2KJ83	Q9JJN5	Carboxypeptidase N catalytic chain	0.00928796388143305	0.343959468302930
Q07235	Q07235	Glia-derived nexin	0.0209440286600555	0.343959468302930
P21956	P21956	Lactadherin	0.0355714460431808	0.343959468302930
Q64514	Q64514	Tripeptidyl-peptidase 2	0.0170633125091631	0.343959468302930
