# Supplementary material for: Proteomics analysis of serum small extracellular vesicles for the longitudinal study of a glioblastoma multiforme mouse model
Source: Sci Rep. 2020 Nov 24;10:20498. doi: 10.1038/s41598-020-77535-8 (PMC7686310; doi:10.1038/s41598-020-77535-8)
Supplement: Supplementary file 5 — Supplementary Information 5. [file 41598_2020_77535_MOESM5_ESM.xlsx]

## Sheet: Significantly deregulated prot.
SD4. Results of linear mixed effect model (LME) application on the longitudinal analysis datasets. List of the significantly deregulated proteins with relative p-values, regression coefficients and confidence interval of 95%.
			T1 Regression coefficient	Confidence interval 95%		T2 Regression coefficient	Confidence interval 95%
Protein name	Gene name	p-val	T1 Effect	T1 Lower	T1 Upper	T2 Effect	T2 Lower	T2 Upper
Thrombospondin-1	Thbs1	0.044529	-0.0945155	-1.03086	0.841828	1.53701	0.486609	2.58742
Apolipoprotein C-IV	Apoc4	0.0124229	-2.88866	-3.79082	-1.98649	-2.27205	-3.28368	-1.26043
C4b-binding protein	C4bpa	0.044529	-0.617206	-1.15645	-0.0779669	0.319109	-0.286787	0.925004
Complement C1r-A subcomponent	C1ra	0.0124229	1.06892	0.365478	1.77237	2.20644	1.42696	2.98591
Complement C1q subcomponent subunit A	C1qa	0.0255347	0.665018	-0.010435	1.34047	1.74466	0.995604	2.49372
Complement C1s-A subcomponent	C1sa	0.0191469	0.958805	0.329682	1.58793	1.8073	1.10492	2.50969
Transferrin receptor protein 1	Tfrc	0.0313693	-2.11162	-3.31616	-0.907086	0.156964	-1.14006	1.45399
Prolow-density lipoprotein receptor-related protein 1	Lrp1	0.0433156	1.02172	0.307157	1.73629	1.51265	0.713338	2.31197
Inter-alpha-trypsin inhibitor heavy chain H1	Itih1	0.0124229	1.58849	0.986965	2.19002	1.77282	1.12976	2.41588
Apolipoprotein C-III	Apoc3	0.0124229	-2.46973	-3.3334	-1.60607	-1.29217	-2.25379	-0.330546
Angiopoietin-1	Angpt1	0.0407937	2.66181	1.29219	4.03143	2.17403	0.709847	3.63822
Ubiquitin-60S ribosomal protein L40	Uba52	0.0417531	0.602128	-0.0565379	1.26079	1.3899	0.68576	2.09405
N-fatty-acyl-amino acid synthase/hydrolase PM20D1	Pm20d1	0.0242842	0.515721	0.0703018	0.96114	-0.556313	-1.05491	-0.0577167
Integrin alpha-IIb	Itga2b	0.044529	1.35638	0.0963468	2.61641	2.48978	1.10015	3.8794
Myosin-9	Myh9	0.044529	1.08375	-0.330313	2.49781	2.744	1.22106	4.26694
Carboxypeptidase N catalytic chain	Cpn1	0.0124229	-1.55322	-2.08315	-1.02329	-0.605897	-1.20103	-0.0107611
Vitronectin	Vtn	0.0313693	0.653579	-0.422329	1.72949	2.36901	1.21881	3.5192
Inter-alpha-trypsin inhibitor heavy chain H3	Itih3	0.0124229	2.5252	1.61493	3.43547	2.26699	1.29386	3.24011
Glutamine synthetase	Glul	0.044529	-1.52953	-2.43768	-0.621375	-0.0188262	-0.926977	0.889325
Talin-1	Tln1	0.0313693	0.809263	-0.115553	1.73408	2.17724	1.16814	3.18634
Fibulin-1	Fbln1	0.0124229	0.40526	-0.00273003	0.813251	1.45527	0.996147	1.91439
Versican core protein	Vcan	0.0436799	2.62854	0.843532	4.41355	3.49053	1.58228	5.39879
Filamin-A	Flna	0.044529	-0.237619	-1.63931	1.16407	2.26387	0.700027	3.82771
Laminin subunit beta-1	Lamb1	0.0313693	-0.018796	-0.680862	0.64327	1.31697	0.593305	2.04064
Prenylcysteine oxidase	Pcyox1	0.044529	0.561486	0.0105474	1.11242	1.06126	0.472281	1.65024
